# Supplementary material for: Yeast Rad52 is a homodecamer and possesses BRCA2-like bipartite Rad51 binding modes
Source: Nat Commun. 2023 Oct 5;14:6215. doi: 10.1038/s41467-023-41993-1 (PMC10556141; doi:10.1038/s41467-023-41993-1)
Supplement: Supplementary file 4 — Source Data [file 41467_2023_41993_MOESM4_ESM.zip]

Archive with 5 entries (4 files):
- Source_Data/
- Source_Data/Chimera_session.pyc
- Source_Data/Inventory_of_Source_Data.docx
- Source_Data/SourceData_mainfigures.xlsx
- Source_Data/Source_Data_SupplementaryInformation.xlsx
