# Supplementary material for: Yeast Rad52 is a homodecamer and possesses BRCA2-like bipartite Rad51 binding modes
Source: Nat Commun. 2023 Oct 5;14:6215. doi: 10.1038/s41467-023-41993-1 (PMC10556141; doi:10.1038/s41467-023-41993-1)
Supplement: Supplementary file 4 — Source Data [file 41467_2023_41993_MOESM4_ESM.zip › Source_Data/SourceData_mainfigures.xlsx]

## Sheet: Figure 1(B)
Figure 1. S. cerevisiae Rad52 functions as a homodecamer.
						Figure 1.B
					Mass (KDa)	Rad52 (frequency)
					0	0.01166
					12.5	0
					37.5	0.00104
					62.5	0.00786
					87.5	0.00878
					112.5	0.00608
					137.5	0.00411
					162.5	0.00313
					187.5	0.00227
					212.5	0.00239
					237.5	0.00246
					262.5	0.00399
					287.5	0.00497
					312.5	0.00718
					337.5	0.01154
					362.5	0.01933
					387.5	0.0305
					412.5	0.04597
					437.5	0.06494
					462.5	0.08513
					487.5	0.09974
					512.5	0.10649
					537.5	0.10465
					562.5	0.09213
					587.5	0.07181
					612.5	0.04971
					637.5	0.03007
					662.5	0.0151
					687.5	0.00841
					712.5	0.00448
					737.5	0.00288
					762.5	0.00203
					787.5	0.00227
					812.5	0.0016
					837.5	0.00184
					862.5	0.00203
					887.5	0.00301
					912.5	0.00344
					937.5	0.00338
					962.5	0.00657
					987.5	0.00583
					1012.5	0.00595
					1037.5	0.0073
					1062.5	0.00853
					1087.5	0.00724
					1112.5	0.0062
					1137.5	0.00779
					1162.5	0.00454
					1187.5	0.0035
					1212.5	0.00282
					1237.5	0.00215
					1262.5	0.00184
					1287.5	0.00135

## Sheet: Figure 2
Figure 2. Cross linking mass-spectrometry (XL-MS) reveals interactions between the N- and C-terminal halves of Rad52.
Primary Score	Peptide Sequence	Protein	Position of XL-Residue 1	Position of XL-Residue 2				Protein1	Protein2	LinkPos1	LinkPos2			Protein1	Protein2	LinkPos1	LinkPos2
2.02371	M(15.9949)NEIM(15.9949)DMDEKKPVFGNHSEDIQTK	Rad52	7	11				Rad52_C-terminal	Rad52_C-terminal	166	2			Rad52_C-terminal	Rad52_C-terminal	24	29
2.16276	KPVFGNHSEDIQTK - M(15.9949)NEIM(15.9949)DMDEK	Rad52	11	7				Rad52_C-terminal	Rad52_C-terminal	2	25			Rad52_C-terminal	Rad52_C-terminal	198	29
1.71841	KPVFGNHSEDIQTK - M(15.9949)NEIMDM(15.9949)DEK	Rad52	11	5				Rad52_C-terminal	Rad52_C-terminal	2	26			Rad52_C-terminal	Rad52_C-terminal	128	149
1.93216	KPVFGNHSEDIQTK - M(15.9949)NEIM(15.9949)DMDEK	Rad52	11	7				Rad52_C-terminal	Rad52_C-terminal	23	26			Rad52_C-terminal	Rad52_C-terminal	176	149
1.38148	KPVFGNHSEDIQTK - M(15.9949)NEIMDM(15.9949)DEK	Rad52	11	5				Rad52_C-terminal	Rad52_C-terminal	2	28			Rad52_C-terminal	Rad52_C-terminal	29	170
1.24031	KPVFGNHSEDIQTK - DSVYEKFAPK	Rad52	11	378				Rad52_C-terminal	Rad52_C-terminal	22	28			Rad52_C-terminal	Rad52_C-terminal	198	170
1.0278	KPVFGNHSEDIQTK - DSVYEKFAPK	Rad52	11	374				Rad52_C-terminal	Rad52_C-terminal	175	34			Rad52_N-terminal	Rad52_C-terminal	200	27
2.22225	LDKKLGPEYISK	Rad52	27	28				Rad52_C-terminal	Rad52_C-terminal	164	38			Rad52_N-terminal	Rad52_C-terminal	200	29
2.12959	LDKKLGPEYISK	Rad52	27	28				Rad52_C-terminal	Rad52_C-terminal	175	38			Rad52_N-terminal	Rad52_C-terminal	200	138
2.0969	LDKKLGPEYISK	Rad52	27	28				Rad52_C-terminal	Rad52_C-terminal	122	127			Rad52_N-terminal	Rad52_C-terminal	206	138
3.01499	KLGPEYISK - SAVTDALKR	Rad52	28	134				Rad52_C-terminal	Rad52_C-terminal	148	127			Rad52_N-terminal	Rad52_C-terminal	117	167
2.61554	KLGPEYISK - SAVTDALKR	Rad52	28	134				Rad52_C-terminal	Rad52_C-terminal	146	137			Rad52_N-terminal	Rad52_C-terminal	36	235
1.46963	KLGPEYISK - STRREVGR	Rad52	28	452				Rad52_C-terminal	Rad52_C-terminal	148	137			Rad52_C-terminal	Rad52_N-terminal	3	159
2.45823	KLGPEYISK - SAVTDALKR	Rad52	28	134				Rad52_C-terminal	Rad52_C-terminal	160	137			Rad52_C-terminal	Rad52_N-terminal	198	206
1.44296	KLGPEYISK - STRREVGR	Rad52	28	452				Rad52_C-terminal	Rad52_C-terminal	137	138			Rad52_N-terminal	Rad52_N-terminal	11	1
2.42105	KLGPEYISK - SAVTDALKR	Rad52	28	134				Rad52_C-terminal	Rad52_C-terminal	138	143			Rad52_N-terminal	Rad52_N-terminal	206	117
1.18334	KLGPEYISK - STRREVGR	Rad52	28	452				Rad52_C-terminal	Rad52_C-terminal	148	143			Rad52_N-terminal	Rad52_N-terminal	134	126
2.18697	KLGPEYISK - IDKVK	Rad52	28	159				Rad52_C-terminal	Rad52_C-terminal	2	148			Rad52_N-terminal	Rad52_N-terminal	36	127
1.93469	KLGPEYISK - SAVTDALKR	Rad52	28	134				Rad52_C-terminal	Rad52_C-terminal	8	148			Rad52_N-terminal	Rad52_N-terminal	134	127
1.78908	KLGPEYISK - IDKVK	Rad52	28	159				Rad52_C-terminal	Rad52_C-terminal	26	148			Rad52_N-terminal	Rad52_N-terminal	200	159
1.75121	KLGPEYISK - KLGPEYISK	Rad52	28	28				Rad52_C-terminal	Rad52_C-terminal	28	148			Rad52_N-terminal	Rad52_N-terminal	206	206
1.61105	KLGPEYISK - SAVTDALKR	Rad52	28	134				Rad52_C-terminal	Rad52_C-terminal	122	148			Rad52_C-terminal		23
1.60387	KLGPEYISKR - IDKVK	Rad52	28	159				Rad52_C-terminal	Rad52_C-terminal	137	148			Rad52_C-terminal		24
1.37521	KLGPEYIS(156.0786)K - IDKVK	Rad52	28	159				Rad52_C-terminal	Rad52_C-terminal	138	148			Rad52_C-terminal		167
1.87851	KLGPEYISK - SAVTDALKR	Rad52	35	134				Rad52_C-terminal	Rad52_C-terminal	143	148
2.39355	LGPEYISKR - LGPEYISKR	Rad52	35	36				Rad52_C-terminal	Rad52_C-terminal	146	148
2.06843	LGPEYISKR - SAVTDALKR	Rad52	35	134				Rad52_C-terminal	Rad52_C-terminal	156	148
1.98525	LGPEYISKR - SAVTDALKR	Rad52	35	134				Rad52_C-terminal	Rad52_C-terminal	160	148
1.87449	LGPEYISKR - SAVTDALKR	Rad52	35	134				Rad52_C-terminal	Rad52_C-terminal	197	148
1.6341	LGPEYISKR - SAVTDALKR	Rad52	35	134				Rad52_C-terminal	Rad52_C-terminal	243	148
1.58449	LGPEYISKR - IDKVK	Rad52	35	159				Rad52_C-terminal	Rad52_C-terminal	148	156
1.43553	LGPEYISKR - IDKVK	Rad52	35	159				Rad52_C-terminal	Rad52_C-terminal	197	156
1.53682	LGPEYISKR - IDKVK	Rad52	35	159				Rad52_C-terminal	Rad52_C-terminal	197	160
1.48821	LGPEYISKR - IDKVK	Rad52	35	159				Rad52_C-terminal	Rad52_C-terminal	148	164
1.36709	LGPEYISKR - IDKVK	Rad52	35	159				Rad52_C-terminal	Rad52_C-terminal	175	164
1.3903	KLGPEYISKR - IDKVK	Rad52	35	159				Rad52_C-terminal	Rad52_C-terminal	197	164
1.254	LGPEYISKR - IDKVK	Rad52	35	159				Rad52_C-terminal	Rad52_C-terminal	122	166
1.34998	LGPEYISKR - LGPEYISKR	Rad52	35	36				Rad52_C-terminal	Rad52_C-terminal	148	166
1.18812	LGPEYISKR - IDKVK	Rad52	35	159				Rad52_C-terminal	Rad52_C-terminal	160	166
1.05616	LGPEYISKR - IDKVK	Rad52	35	159				Rad52_C-terminal	Rad52_C-terminal	175	166
1.12637	LGPEYISKR - IDKVK	Rad52	35	159				Rad52_C-terminal	Rad52_C-terminal	197	166
1.11419	LGPEYISKR - IDKVK	Rad52	35	159				Rad52_C-terminal	Rad52_C-terminal	216	166
1.07484	LGPEYISKR - IDKVK	Rad52	35	159				Rad52_C-terminal	Rad52_C-terminal	148	169
1.0644	LGPEYISKR - IDKVK	Rad52	35	159				Rad52_C-terminal	Rad52_C-terminal	160	169
1.0572	LGPEYISKR - IDKVK	Rad52	35	159				Rad52_C-terminal	Rad52_C-terminal	164	169
1.05336	LGPEYISKR - IDKVK	Rad52	35	159				Rad52_C-terminal	Rad52_C-terminal	175	169
2.39355	LGPEYISKR - LGPEYISKR	Rad52	36	35				Rad52_C-terminal	Rad52_C-terminal	25	171
1.58188	LGPEYISKR - IDKVK	Rad52	36	159				Rad52_C-terminal	Rad52_C-terminal	26	171
1.54021	LGPEYISKR - IDKVK	Rad52	36	159				Rad52_C-terminal	Rad52_C-terminal	122	234
1.53352	LGPEYISKR - IDKVK	Rad52	36	159				Rad52_C-terminal	Rad52_C-terminal	148	234
1.48539	LGPEYISKR - IDKVK	Rad52	36	159				Rad52_C-terminal	Rad52_C-terminal	23	243
1.47129	LGPEYISKR - IDKVK	Rad52	36	159				Rad52_N-terminal	Rad52_C-terminal	206	2
1.38652	KLGPEYISKR - IDKVK	Rad52	36	159				Rad52_N-terminal	Rad52_C-terminal	214	2
1.35945	LGPEYISKR - IDKVK	Rad52	36	159				Rad52_N-terminal	Rad52_C-terminal	216	2
1.34998	LGPEYISKR - LGPEYISKR	Rad52	36	35				Rad52_N-terminal	Rad52_C-terminal	200	8
1.18531	LGPEYISKR - IDKVK	Rad52	36	159				Rad52_N-terminal	Rad52_C-terminal	206	8
1.16245	LGPEYISKR - IDKVK	Rad52	36	159				Rad52_N-terminal	Rad52_C-terminal	200	22
1.1232	LGPEYISKR - IDKVK	Rad52	36	159				Rad52_N-terminal	Rad52_C-terminal	206	26
1.11114	LGPEYISKR - IDKVK	Rad52	36	159				Rad52_N-terminal	Rad52_C-terminal	206	28
1.07237	LGPEYISKR - IDKVK	Rad52	36	159				Rad52_N-terminal	Rad52_C-terminal	214	28
1.06207	LGPEYISKR - IDKVK	Rad52	36	159				Rad52_N-terminal	Rad52_C-terminal	216	28
1.0547	LGPEYISKR - IDKVK	Rad52	36	159				Rad52_N-terminal	Rad52_C-terminal	84	148
1.05119	LGPEYISKR - IDKVK	Rad52	36	159				Rad52_N-terminal	Rad52_C-terminal	134	148
2.1094	SVVIDFLDERQGK - DSVYEKFAPKGK	Rad52	72	378				Rad52_N-terminal	Rad52_C-terminal	200	148
1.99895	SVVIDFLDERQGK - DSVYEKFAPKGK	Rad52	72	382				Rad52_N-terminal	Rad52_C-terminal	206	148
1.88101	SVVIDFLDERQGK - DSVYEKFAPKGK	Rad52	72	378				Rad52_N-terminal	Rad52_C-terminal	214	148
1.77179	SVVIDFLDERQGK - DSVYEKFAPKGK	Rad52	72	382				Rad52_N-terminal	Rad52_C-terminal	216	148
1.49785	SVVIDFLDERQGK - DSVYEKFAPKGK	Rad52	72	378				Rad52_N-terminal	Rad52_C-terminal	11	156
1.47482	QGKFSIGCTAIVR - DKTM(15.9949)TTAR	Rad52	84	366				Rad52_N-terminal	Rad52_C-terminal	206	156
1.3808	QGKFSIGCTAIVR - DKTM(15.9949)TTAR	Rad52	84	366				Rad52_N-terminal	Rad52_C-terminal	11	160
1.27143	QGKFSIGCTAIVR - IDKVK	Rad52	84	159				Rad52_N-terminal	Rad52_C-terminal	72	160
1.2774	QGKFSIGCTAIVR - IDKVK	Rad52	86	159				Rad52_N-terminal	Rad52_C-terminal	72	164
2.60986	AKKSAVTDALKR	Rad52	125	127				Rad52_N-terminal	Rad52_C-terminal	200	166
2.51747	AKKSAVTDALKR	Rad52	125	127				Rad52_N-terminal	Rad52_C-terminal	206	166
2.49785	AKKSAVTDALKR	Rad52	125	127				Rad52_N-terminal	Rad52_C-terminal	200	169
2.48751	AKKSAVTDALKR	Rad52	125	127				Rad52_N-terminal	Rad52_C-terminal	28	234
2.39093	AKKSAVTDALKR	Rad52	125	127				Rad52_N-terminal	Rad52_C-terminal	151	234
2.29563	AKKSAVTDALKR	Rad52	125	127				Rad52_C-terminal	Rad52_N-terminal	138	84
2.50303	AKKSAVTDALKR	Rad52	126	127				Rad52_C-terminal	Rad52_N-terminal	146	99
2.41179	AKKSAVTDALKR	Rad52	126	127				Rad52_C-terminal	Rad52_N-terminal	148	99
2.39155	AKKSAVTDALKR	Rad52	126	127				Rad52_C-terminal	Rad52_N-terminal	166	99
2.38113	AKKSAVTDALKR	Rad52	126	127				Rad52_C-terminal	Rad52_N-terminal	148	117
2.39093	AKKSAVTDALKR	Rad52	126	127				Rad52_C-terminal	Rad52_N-terminal	28	127
2.29563	AKKSAVTDALKR	Rad52	126	127				Rad52_C-terminal	Rad52_N-terminal	122	134
1.14642	KSAVTDALKR - SAVTDALKR	Rad52	126	134				Rad52_C-terminal	Rad52_N-terminal	156	134
1.26243	KSAVTDALKR - IDKVK	Rad52	127	159				Rad52_C-terminal	Rad52_N-terminal	160	134
1.14909	KSAVTDALKR - SAVTDALKR	Rad52	127	134				Rad52_C-terminal	Rad52_N-terminal	2	214
2.29516	SAVTDALKR - DKTM(15.9949)TTAR	Rad52	134	366				Rad52_C-terminal	Rad52_N-terminal	28	214
2.20941	SAVTDALKR - DKTM(15.9949)TTAR	Rad52	134	366				Rad52_N-terminal	Rad52_N-terminal	11	5
2.07489	SAVTDALKR - IDKVK	Rad52	134	159				Rad52_N-terminal	Rad52_N-terminal	11	7
2.06843	SAVTDALKR - LGPEYISKR	Rad52	134	35				Rad52_N-terminal	Rad52_N-terminal	7	11
2.05386	SAVTDALKR - DKTM(15.9949)TTAR	Rad52	134	366				Rad52_N-terminal	Rad52_N-terminal	27	28
1.98531	SAVTDALKR - DKTM(15.9949)TTAR	Rad52	134	366				Rad52_N-terminal	Rad52_N-terminal	28	28
1.98525	SAVTDALKR - LGPEYISKR	Rad52	134	35				Rad52_N-terminal	Rad52_N-terminal	206	28
1.92588	SAVTDALKR - IDKVK	Rad52	134	159				Rad52_N-terminal	Rad52_N-terminal	214	28
1.87449	SAVTDALKR - LGPEYISKR	Rad52	134	35				Rad52_N-terminal	Rad52_N-terminal	216	28
1.70752	SAVTDALKR - DKTM(15.9949)TTAR	Rad52	134	366				Rad52_N-terminal	Rad52_N-terminal	36	35
1.70162	SAVTDALKR - LGPEYISKR	Rad52	134	35				Rad52_N-terminal	Rad52_N-terminal	134	35
1.70044	SAVTDALKR - LGPEYISKR	Rad52	134	36				Rad52_N-terminal	Rad52_N-terminal	161	35
1.70061	SAVTDALKR - LGPEYISKR	Rad52	134	35				Rad52_N-terminal	Rad52_N-terminal	200	35
1.69945	SAVTDALKR - LGPEYISKR	Rad52	134	36				Rad52_N-terminal	Rad52_N-terminal	206	35
1.6341	SAVTDALKR - LGPEYISKR	Rad52	134	35				Rad52_N-terminal	Rad52_N-terminal	216	35
1.63063	SAVTDALKR - IDKVK	Rad52	134	159				Rad52_N-terminal	Rad52_N-terminal	35	36
1.61396	SAVTDALKR - IDKVK	Rad52	134	159				Rad52_N-terminal	Rad52_N-terminal	134	36
1.59726	SAVTDALKR - LGPEYISKR	Rad52	134	35				Rad52_N-terminal	Rad52_N-terminal	159	36
1.59614	SAVTDALKR - LGPEYISKR	Rad52	134	36				Rad52_N-terminal	Rad52_N-terminal	161	36
1.56134	SAVTDALKR - IDKVK	Rad52	134	159				Rad52_N-terminal	Rad52_N-terminal	206	36
1.53899	SAVTDALKR - IDKVK	Rad52	134	159				Rad52_N-terminal	Rad52_N-terminal	216	36
1.47329	SAVTDALKR - DKTM(15.9949)TTAR	Rad52	134	366				Rad52_N-terminal	Rad52_N-terminal	206	84
1.42639	SAVTDALKR - IDKVK	Rad52	134	159				Rad52_N-terminal	Rad52_N-terminal	206	86
1.42488	SAVTDALKR - DKTMTTAR	Rad52	134	366				Rad52_N-terminal	Rad52_N-terminal	200	117
1.33922	SAVTDALKR - IDKVK	Rad52	134	159				Rad52_N-terminal	Rad52_N-terminal	125	127
1.33869	SAVTDALKR - IDKVK	Rad52	134	159				Rad52_N-terminal	Rad52_N-terminal	126	127
1.32737	SAVTDALKR - IDKVK	Rad52	134	159				Rad52_N-terminal	Rad52_N-terminal	151	127
1.3218	SAVTDALKR - IDKVK	Rad52	134	159				Rad52_N-terminal	Rad52_N-terminal	28	134
1.27849	KSAVTDALKR - IDKVK	Rad52	134	159				Rad52_N-terminal	Rad52_N-terminal	35	134
1.23639	SAVTDALKR - IDKVK	Rad52	134	159				Rad52_N-terminal	Rad52_N-terminal	126	134
1.2214	SAVTDALKR - IDKVK	Rad52	134	159				Rad52_N-terminal	Rad52_N-terminal	127	134
1.12745	SAVTDALKR - DKTMTTAR	Rad52	134	366				Rad52_N-terminal	Rad52_N-terminal	151	134
1.08283	SAVTDALKR - DKTMTTAR	Rad52	134	366				Rad52_N-terminal	Rad52_N-terminal	214	134
1.06997	SAVTDALKR - IDKVK	Rad52	134	159				Rad52_N-terminal	Rad52_N-terminal	216	134
2.40127	GFGNALGNCLYDKDFLAK - IDKVK	Rad52	151	159				Rad52_N-terminal	Rad52_N-terminal	159	151
2.21022	GFGNALGNCLYDKDFLAK - IDKVK	Rad52	151	159				Rad52_N-terminal	Rad52_N-terminal	161	151
2.15291	GFGNALGNCLYDKDFLAK - SAVTDALKR	Rad52	151	134				Rad52_N-terminal	Rad52_N-terminal	28	159
1.72243	GFGNALGNCLYDKDFLAK - SAVTDALKR	Rad52	151	127				Rad52_N-terminal	Rad52_N-terminal	35	159
2.14918	GFGNALGNCLYDKDFLAK - SAVTDALKR	Rad52	151	134				Rad52_N-terminal	Rad52_N-terminal	36	159
1.83941	GFGNALGNCLYDKDFLAK - STRREVGR	Rad52	151	452				Rad52_N-terminal	Rad52_N-terminal	84	159
2.05573	GFGNALGNCLYDKDFLAK - STRREVGR	Rad52	151	452				Rad52_N-terminal	Rad52_N-terminal	86	159
2.03199	GFGNALGNCLYDKDFLAK - SAVTDALKR	Rad52	151	127				Rad52_N-terminal	Rad52_N-terminal	127	159
1.88801	GFGNALGNCLYDKDFLAK - STRREVGR	Rad52	151	452				Rad52_N-terminal	Rad52_N-terminal	134	159
1.77234	GFGNALGNCLYDKDFLAK - SAVTDALKR	Rad52	151	134				Rad52_N-terminal	Rad52_N-terminal	151	159
1.49456	GFGNALGNCLYDKDFLAK - STRREVGR	Rad52	151	452				Rad52_N-terminal	Rad52_N-terminal	214	159
1.37537	GFGNALGNCLYDKDFLAK - SAVTDALKR	Rad52	151	134				Rad52_N-terminal	Rad52_N-terminal	216	159
1.44676	GFGNALGNCLYDKDFLAK - SAVTDALKR	Rad52	151	134				Rad52_N-terminal	Rad52_N-terminal	159	161
1.34643	GFGNALGNCLYDKDFLAK - SAVTDALKR	Rad52	151	127				Rad52_N-terminal	Rad52_N-terminal	200	206
1.43977	GFGNALGNCLYDKDFLAK - SAVTDALKR	Rad52	151	134				Rad52_N-terminal	Rad52_N-terminal	200	214
1.33466	GFGNALGNCLYDKDFLAK - SAVTDALKR	Rad52	151	127				Rad52_N-terminal	Rad52_N-terminal	206	214
2.54535	IDKVKFDPPDFDENNLFRPTDEISESSR	Rad52	159	161				Rad52_N-terminal	Rad52_N-terminal	206	216
2.43419	IDKVKFDPPDFDENNLFRPTDEISESSR	Rad52	159	161				Rad52_C-terminal		2
2.32533	IDKVKFDPPDFDENNLFRPTDEISESSR	Rad52	159	161				Rad52_C-terminal		28
2.48929	IDKVKFDPPDFDENNLFRPTDEISESSR - GFGNALGNCLYDKDFLAK		159	151				Rad52_C-terminal		33
2.25452	IDKVKFDPPDFDENNLFRPTDEISESSR - GFGNALGNCLYDKDFLAK		159	151				Rad52_C-terminal		82
2.04092	IDKVKFDPPDFDENNLFRPTDEISESSR - LGPEYISKR		159	36				Rad52_C-terminal		102
2.01357	IDKVKFDPPDFDENNLFRPTDEISESSR - LGPEYISKR		159	36				Rad52_C-terminal		122
2.54772	IDKVKFDPPDFDENNLFRPTDEISESSR - LGPEYISKR		161	36				Rad52_C-terminal		137
2.44274	IDKVKFDPPDFDENNLFRPTDEISESSR - LGPEYISKR		161	35				Rad52_C-terminal		138
2.49118	IDKVKFDPPDFDENNLFRPTDEISESSR - GFGNALGNCLYDKDFLAK		161	151				Rad52_C-terminal		148
2.25607	IDKVKFDPPDFDENNLFRPTDEISESSR - GFGNALGNCLYDKDFLAK		161	151				Rad52_C-terminal		169
2.04251	IDKVKFDPPDFDENNLFRPTDEISESSR - LGPEYISKR		161	36				Rad52_C-terminal		171
2.01486	IDKVKFDPPDFDENNLFRPTDEISESSR - LGPEYISKR		161	36				Rad52_C-terminal		175
4.43847	TNTLHENQEQQQYPNKR - QLTKVTNTNPDSTK		200	206				Rad52_C-terminal		197
4.19544	TNTLHENQEQQQYPNKR - QLTKVTNTNPDSTK		200	214				Rad52_C-terminal		243
3.95478	TNTLHENQEQQQYPNKR - QLTKVTNTNPDSTK		200	206				Rad52_N-terminal		11
3.50211	TNTLHENQEQQQYPNKR - QLTKVTNTNPDSTK		200	214				Rad52_N-terminal		27
3.82351	TNTLHENQEQQQYPNKRR - QLTKVTNTNPDSTK		200	206				Rad52_N-terminal		28
3.72623	TNTLHENQEQQQYPNKR - RQLTKVTNTNPDSTK		200	206				Rad52_N-terminal		84
3.6222	TNTLHENQEQQQYPNKR - RQLTKVTNTNPDSTK		200	206				Rad52_N-terminal		117
3.61901	TNTLHENQEQQQYPNKRR - QLTKVTNTNPDSTK		200	206				Rad52_N-terminal		151
3.50639	TNTLHENQEQQQYPNKR - DKTM(15.9949)TTAR		200	366				Rad52_N-terminal		159
3.1249	TNTLHENQEQQQYPNKR - DKTM(15.9949)TTAR		200	366				Rad52_N-terminal		161
3.03409	TNTLHENQEQQQYPNKRR - GTPM(15.9949)MAAPAEANSK		200	240				Rad52_N-terminal		200
2.93154	TNTLHENQEQQQYPNKRR - GTPMM(15.9949)AAPAEANSK		200	240				Rad52_N-terminal		206
3.03404	TNTLHENQEQQQYPNKR - RQLTKVTNTNPDSTK		200	206				Rad52_N-terminal		216
2.49891	TNTLHENQEQQQYPNKR - LDK(156.0786)K(156.0786)LGPEYISK		200	35
2.93054	TNTLHENQEQQQYPNKR - GKQLSM(15.9949)K		200	384
2.83235	TNTLHENQEQQQYPNKR - GKQLSM(15.9949)K		200	387
2.86819	TNTLHENQEQQQYPNKR - GKQLSM(15.9949)K		200	387
2.85936	TNTLHENQEQQQYPNKR - GKQLSM(15.9949)K		200	384
2.3496	TNTLHENQEQQQYPNKR - DKTM(15.9949)TTAR		200	366
2.18027	TNTLHENQEQQQYPNKR - RQLTKVTNTNPDSTK		200	206
2.0282	TNTLHENQEQQQYPNKR - QLTKVTNTNPDS(156.0786)TK		200	206
1.52335	TNTLHENQEQQQYPNKR - KPAAFER		200	117
1.02118	TNTLHENQEQQQYPNKR - IENTVSR		200	226
1.03123	TNTLHENQEQQQYPNKR - RQLTKVTNTNPDSTK		200	206
1.00746	TNTLHENQEQQQYPNKR - LDK(156.0786)K(156.0786)LGPEYISK		200	35
2.4667	QLTKVTNTNPDSTK - NLVKIENTVSR		206	220
1.97599	QLTKVTNTNPDSTK - NLVKIENTVSR		206	226
2.0945	QLTKVTNTNPDSTK - NLVKIENTVSR		206	220
1.49512	QLTKVTNTNPDSTK - NLVKIENTVSR		206	226
2.09238	RQLTKVTNTNPDSTK - DKTM(15.9949)TTAR		206	366
2.07617	QLTKVTNTNPDSTK - NLVKIENTVSR		206	220
1.99086	QLTKVTNTNPDSTK - NLVKIENTVSR		206	220
1.88353	QLTKVTNTNPDSTK - NSSNKDTDLK		206	246
1.87864	QLTKVTNTNPDSTK - NSSNKDTDLK		206	244
1.8773	QLTKVTNTNPDSTK - NLVKIENTVSR		206	220
1.39031	QLTKVTNTNPDSTK - NLVKIENTVSR		206	226
1.83937	QLTKVTNTNPDSTK - NLVKIENTVSR		206	220
1.8153	QLTKVTNTNPDSTK - QGKFSIGCTAIVR		206	84
1.56861	QLTKVTNTNPDSTK - QGKFSIGCTAIVR		206	86
1.80236	QLTKVTNTNPDSTK - NLVKIENTVSR		206	220
1.77424	QLTKVTNTNPDSTK - NSSNKDTDLK		206	246
1.76951	QLTKVTNTNPDSTK - NSSNKDTDLK		206	244
1.69319	QLTKVTNTNPDSTK - NSSNKDTDLK		206	246
1.68814	QLTKVTNTNPDSTK - NSSNKDTDLK		206	244
1.63179	RRQLTKVTNTNPDSTK - DK(156.0786)TM(15.9949)TTARDSVYEK		206	374
1.61674	QLTKVTNTNPDSTK - NSSNKDTDLK		206	246
1.61301	QLTKVTNTNPDSTK - NSSNKDTDLK		206	244
1.60906	QLTKVTNTNPDSTK - NLVKIENTVSR		206	220
1.47994	QLTKVTNTNPDSTK - NLVKIENTVSR		206	226
1.59412	QLTKVTNTNPDSTK - NSSNKDTDLK		206	246
1.58906	QLTKVTNTNPDSTK - NSSNKDTDLK		206	244
1.59235	QLTKVTNTNPDSTK - LGPEYISKR		206	35
1.59069	QLTKVTNTNPDSTK - LGPEYISKR		206	36
1.58827	QLTKVTNTNPDSTK - NSSNKDTDLK		206	246
1.47515	QLTKVTNTNPDSTK - NSSNKDTDLK		206	244
1.56085	QLTKVTNTNPDSTK - QGKFSIGCTAIVR		206	84
1.31497	QLTKVTNTNPDSTK - QGKFSIGCTAIVR		206	86
1.52471	QLTKVTNTNPDSTK - VTNTNPDSTKNLVK		206	216
1.523	QLTKVTNTNPDSTK - GKQLSM(15.9949)K		206	384
1.396	QLTKVTNTNPDSTK - NLVKIENTVSR		206	220
1.3735	QLTKVTNTNPDSTK - LGPEYISK		206	35
1.33906	QLTKVTNTNPDSTK - LGPEYISK		206	35
1.33474	RRQLTKVTNTNPDSTK - DK(156.0786)TM(15.9949)TTARDSVYEK		206	374
1.29141	QLTKVTNTNPDSTK - VTNTNPDSTK(156.0786)NLVK		206	214
1.1839	QLTKVTNTNPDSTK - VTNTNPDS(156.0786)TKNLVK		206	216
1.18149	QLTKVTNTNPDSTK - NLVKIENTVSR		206	220
1.15189	RRQLTKVTNTNPDSTK - DK(156.0786)TM(15.9949)TTARDSVYEK		206	374
1.06412	QLTKVTNTNPDSTK - VTNTNPDSTK(156.0786)NLVK		206	214
1.04381	QLTKVTNTNPDSTK - KLGPEYISK		206	28
2.19084	VTNTNPDSTKNLVKIENTVSR	Rad52	214	220
2.53328	VTNTNPDSTKNLVK - SAVTDALKR		214	134
2.36147	VTNTNPDSTKNLVK - DKTM(15.9949)TTAR		214	366
1.0722	RQLTKVTNTNPDSTK - DKTM(15.9949)TTAR		214	366
1.80141	VTNTNPDSTKNLVK - NSSNKDTDLK		214	246
1.79872	VTNTNPDSTKNLVK - NSSNKDTDLK		214	246
1.32759	VTNTNPDSTKNLVK - IDKVK		214	159
1.5217	VTNTNPDSTKNLVK - KLGPEYISK		214	28
1.28535	VTNTNPDSTKNLVK - IDKVK		214	159
1.17097	VTNTNPDSTKNLVK - IDKVK		214	159
1.06951	VTNTNPDSTKNLVK - IDKVK		214	159
1.28559	VTNTNPDSTK - S(156.0786)AVTDALKR		214	134
1.27358	VTNTNPDSTKNLVK - KLGPEYISK		214	28
1.06062	VTNTNPDSTK - S(156.0786)AVTDALKR		214	134
2.29647	VTNTNPDSTKNLVKIENTVSR	Rad52	216	220
2.53328	VTNTNPDSTKNLVK - SAVTDALKR		216	134
2.36147	VTNTNPDSTKNLVK - DKTM(15.9949)TTAR		216	366
1.80141	VTNTNPDSTKNLVK - NSSNKDTDLK		216	246
1.79872	VTNTNPDSTKNLVK - NSSNKDTDLK		216	246
1.55161	VTNTNPDSTKNLVK - IDKVK		216	159
1.5217	VTNTNPDSTKNLVK - KLGPEYISK		216	28
1.50892	VTNTNPDSTKNLVK - IDKVK		216	159
1.40262	VTNTNPDSTKNLVK - LGPEYISKR		216	35
1.40168	VTNTNPDSTKNLVK - LGPEYISKR		216	36
1.39432	VTNTNPDSTKNLVK - IDKVK		216	159
1.29625	VTNTNPDSTKNLVK - IDKVK		216	159
1.27358	VTNTNPDSTKNLVK - KLGPEYISK		216	28
2.05062	NLVKIENTVSR - DKTM(15.9949)TTAR		220	366
1.83793	NLVKIENTVSR - NSSNKDTDLK		220	243
1.73616	NLVKIENTVSR - NSSNKDTDLK		220	246
1.49482	NLVKIENTVSR - NSSNKDTDLK		220	246
1.49064	NLVKIENTVSR - NSSNKDTDLK		220	244
1.47373	NLVKIENTVSR - DKTM(15.9949)TTAR		220	366
1.3176	NLVKIENTVSR - VTNTNPDSTK		220	214
1.27876	NLVKIENTVSR - VTNTNPDSTK		220	214
1.26217	NLVKIENTVSR - VTNTNPDSTK		220	214
1.25003	NLVKIENTVSR - VTNTNPDSTK		220	214
1.24035	NLVKIENTVSR - VTNTNPDSTK		220	214
1.1809	NLVKIENTVSR - VTNTNPDSTK		220	214
1.18055	NLVKIENTVSR - VTNTNPDSTK		220	214
1.03493	NLVKIENTVSR - DKTMTTAR		220	366
1.42995	NLVKIENTVSR - DKTM(15.9949)TTAR		226	366
2.54141	GTPM(15.9949)MAAPAEANSKNSSNKDTDLK	Rad52	240	246
2.43653	GTPM(15.9949)MAAPAEANSKNSSNKDTDLK	Rad52	240	246
2.43653	GTPMM(15.9949)AAPAEANSKNSSNKDTDLK	Rad52	240	246
2.31808	GTPM(15.9949)MAAPAEANSKNSSNKDTDLK	Rad52	240	246
2.30697	GTPM(15.9949)MAAPAEANSKNSSNKDTDLK	Rad52	240	246
2.30697	GTPMM(15.9949)AAPAEANSKNSSNKDTDLK	Rad52	240	246
2.14952	GTPMM(15.9949)AAPAEANSKNSSNKDTDLK	Rad52	240	246
1.97061	GTPM(15.9949)M(15.9949)AAPAEANSK - NSSNKDTDLK		240	246
1.89685	GTPM(15.9949)M(15.9949)AAPAEANSK - NSSNKDTDLK		240	246
1.71327	GTPM(15.9949)M(15.9949)AAPAEANSK - NSSNKDTDLK		240	246
1.5306	GTPM(15.9949)M(15.9949)AAPAEANSK - NSSNKDTDLK		240	246
1.45935	GTPM(15.9949)MAAPAEANSK - NSSNKDTDLK		240	246
1.43821	GTPM(15.9949)MAAPAEANSK - NSSNKDTDLK		240	246
1.33597	GTPM(15.9949)M(15.9949)AAPAEANSK - NSSNKDTDLK		240	246
1.30973	GTPM(15.9949)M(15.9949)AAPAEANSK - NSSNKDTDLK		240	246
1.24747	GTPM(15.9949)M(15.9949)AAPAEANSK - NSSNKDTDLK		240	246
1.24187	GTPM(15.9949)M(15.9949)AAPAEANSK - NSSNKDTDLK		240	246
1.215	GTPM(15.9949)M(15.9949)AAPAEANSK - NSSNKDTDLK		240	246
1.17415	GTPM(15.9949)M(15.9949)AAPAEANSK - NSSNKDTDLK		240	246
1.15579	GTPM(15.9949)M(15.9949)AAPAEANSK - NSSNKDTDLK		240	246
1.13684	GTPM(15.9949)M(15.9949)AAPAEANSK - NSSNKDTDLK		240	246
1.11308	GTPM(15.9949)M(15.9949)AAPAEANSK - NSSNKDTDLK		240	246
1.09546	GTPM(15.9949)M(15.9949)AAPAEANSK - NSSNKDTDLK		240	246
1.08429	GTPM(15.9949)M(15.9949)AAPAEANSK - NSSNKDTDLK		240	246
2.43268	GTPM(15.9949)MAAPAEANSKNSSNKDTDLK	Rad52	241	244
2.21203	GTPM(15.9949)MAAPAEANSKNSSNKDTDLK	Rad52	241	244
2.14222	GTPMM(15.9949)AAPAEANSKNSSNKDTDLK	Rad52	241	244
2.05463	IENTVS(156.0786)RGTPMMAAPAEANSKNSSNKDTDLK - STRREVGRPKINPLHAR		241	461
1.27216	NSSNK(156.0786)DTDLK - QLS(156.0786)M(15.9949)KNNDK		243	389
1.26888	NSSNK(156.0786)DTDLK - QLS(156.0786)M(15.9949)KNNDK		243	389
1.26797	NSSNK(156.0786)DTDLK - QLS(156.0786)M(15.9949)KNNDK		243	389
1.0587	NSSNK(156.0786)DTDLK - QLS(156.0786)M(15.9949)KNNDK		243	389
1.72001	NSSNKDTDLK - DKTM(15.9949)TTAR		244	366
1.15287	NSSNK(156.0786)DTDLK - QLS(156.0786)M(15.9949)KNNDK		244	389
1.14814	NSSNK(156.0786)DTDLK - QLS(156.0786)M(15.9949)KNNDK		244	389
1.14853	NSSNK(156.0786)DTDLK - QLS(156.0786)M(15.9949)KNNDK		244	389
2.03894	NSSNKDTDLK - DKTM(15.9949)TTAR		246	366
1.16253	NS(156.0786)SNKDTDLK - SAVTDALK		246	127
1.15766	NSS(156.0786)NKDTDLK - SAVTDALK		246	127
1.088	NS(156.0786)S(156.0786)NKDTDLKSLDASK - VTNTNPDSTK		246	214
2.42241	YIGEESIFDPKYQAQSIR	Rad52	340	345
2.34169	YIGEESIFDPKYQAQSIR	Rad52	340	345
2.15813	YIGEESIFDPKYQAQSIR	Rad52	340	345
2.12163	YIGEESIFDPKYQAQSIR	Rad52	340	345
2.22362	YIGEESIFDPKYQAQSIR - SAVTDALKR		340	134
2.01208	YIGEESIFDPKYQAQSIR - STRREVGR		340	452
2.03291	YIGEESIFDPKYQAQSIR - DKTM(15.9949)TTAR		340	366
1.94539	YIGEESIFDPKYQAQSIR - DKTM(15.9949)TTAR		340	366
1.2248	YIGEESIFDPKYQAQSIR - FAPKGKQLSMK(156.0786)NNDK		340	384
1.2248	YIGEESIFDPKYQAQSIR - FAPKGKQLS(156.0786)MKNNDK		340	384
3.32821	HTVDQTTSKHIPASVLK	Rad52	355	356
2.78511	HTVDQTTSKHIPASVLK	Rad52	355	356
2.31792	HTVDQTTSKHIPASVLK - DKTM(15.9949)TTAR		355	366
2.2355	HTVDQTTSKHIPASVLK - DKTM(15.9949)TTAR		355	366
2.20088	HTVDQTTSK - DKTM(15.9949)TTAR		355	366
2.10855	HTVDQTTSK - DKTM(15.9949)TTAR		355	366
1.89155	HTVDQTTSK - DKTM(15.9949)TTAR		355	366
1.7835	HTVDQTTSK - DKTM(15.9949)TTAR		355	366
1.5941	HTVDQTTSK - DKTM(15.9949)TTAR		355	366
1.59282	HTVDQTTSK - DKTM(15.9949)TTAR		355	366
1.38317	HTVDQTTSK - DKTM(15.9949)TTAR		355	366
1.24282	HTVDQTTSK - DKTM(15.9949)TTAR		355	366
1.15151	HTVDQTTSK - DKTM(15.9949)TTAR		355	366
2.91998	HTVDQTTSKHIPASVLK	Rad52	356	361
2.35924	HTVDQTTSKHIPASVLK	Rad52	356	361
2.31792	HTVDQTTSKHIPASVLK - DKTM(15.9949)TTAR		356	366
2.2355	HTVDQTTSKHIPASVLK - DKTM(15.9949)TTAR		356	366
1.14549	YQAQS(156.0786)IRHTVDQTTS(156.0786)KHIPASVLK - QGKFSIGCTAIVRVTLTSGTYR		356	84
2.59283	HTVDQTTS(156.0786)KHIPASVLKDKTMTTAR	Rad52	361	366
2.43953	HTVDQTTS(156.0786)KHIPASVLKDKTMTTAR	Rad52	361	366
2.93709	HTVDQTTSK(156.0786)HIPASVLKDKTMTTAR	Rad52	364	366
2.7737	HTVDQTTSK(156.0786)HIPASVLKDKTMTTAR	Rad52	364	366
1.61232	HIPASVLKDK(156.0786)TM(15.9949)TTAR - VTLTSGTYR		364	99
1.45868	HIPASVLKDKTM(15.9949)TTAR - HTVDQTTSK		364	355
1.37452	HIPASVLKDKTMTTAR - HTVDQTTSK		364	355
1.29055	HIPASVLKDK - HTVDQTTSK		364	355
1.18559	HIPASVLKDK(156.0786)TM(15.9949)TTAR - VTLTSGTYR		364	99
2.49818	DKTM(15.9949)TTAR - GKQLSM(15.9949)K		366	384
2.02676	DKTM(15.9949)TTAR - GKQLSM(15.9949)K		366	387
1.28078	DKTM(15.9949)TTAR - STRREVGR		366	452
2.25364	DKTM(15.9949)TTAR - GKQLSM(15.9949)K		366	384
1.91994	DKTM(15.9949)TTAR - GKQLSM(15.9949)K		366	387
2.25103	DKTM(15.9949)TTAR - GKQLSM(15.9949)K		366	384
1.90465	DKTM(15.9949)TTAR - GKQLSM(15.9949)K		366	387
2.21432	DKTM(15.9949)TTAR - GKQLSM(15.9949)K		366	384
1.90996	DKTM(15.9949)TTAR - GKQLSM(15.9949)K		366	387
1.31466	DKTM(15.9949)TTAR - STRREVGR		366	452
2.18194	DKTM(15.9949)TTAR - GKQLSM(15.9949)K		366	384
1.8402	DKTM(15.9949)TTAR - GKQLSM(15.9949)K		366	387
2.13884	DKTM(15.9949)TTAR - GKQLSM(15.9949)K		366	384
1.93665	DKTM(15.9949)TTAR - GKQLSM(15.9949)K		366	387
2.12039	DKTM(15.9949)TTAR - GKQLSM(15.9949)K		366	384
1.81309	DKTM(15.9949)TTAR - GKQLSM(15.9949)K		366	387
2.10511	DKTM(15.9949)TTAR - YQAQSIR		366	345
2.06234	DKTM(15.9949)TTAR - GKQLSM(15.9949)K		366	384
2.04597	DKTM(15.9949)TTAR - FAPKGK		366	382
2.04291	DKTM(15.9949)TTAR - FAPKGK		366	382
2.0417	DKTM(15.9949)TTAR - FAPKGK		366	382
2.01934	DKTM(15.9949)TTAR - FAPKGK		366	382
2.00258	DKTM(15.9949)TTAR - GKQLSM(15.9949)K		366	384
1.18271	DKTM(15.9949)TTAR - STRREVGR		366	452
1.9772	DKTM(15.9949)TTAR - FAPKGK		366	382
1.94216	DKTM(15.9949)TTAR - FAPKGK		366	382
1.92203	DKTM(15.9949)TTAR - GKQLSM(15.9949)K		366	384
1.91698	DKTM(15.9949)TTAR - GKQLSM(15.9949)K		366	384
1.88353	DKTM(15.9949)TTAR - GKQLSM(15.9949)K		366	384
1.81808	DKTM(15.9949)TTAR - GKQLSM(15.9949)K		366	384
1.61129	DKTM(15.9949)TTAR - GKQLSM(15.9949)K		366	387
1.81116	DKTM(15.9949)TTAR - GKQLSM(15.9949)K		366	384
1.7941	DKTMTTAR - GKQLSM(15.9949)K		366	384
1.68382	DKTMTTAR - GKQLSM(15.9949)K		366	384
1.64169	DKTM(15.9949)TTAR - GKQLSM(15.9949)K		366	384
1.54039	DKTMTTAR - FAPKGK		366	382
1.4943	DKTMTTAR - FAPKGK		366	382
1.46538	DKTM(15.9949)TTAR - RKPAAFER		366	117
1.35015	HIPASVLKDKTM(15.9949)TTAR - HTVDQTTSK		366	355
1.41546	DKTM(15.9949)TTAR - FAPKGK		366	382
1.41362	DKTM(15.9949)TTAR - FAPKGK		366	382
1.41343	DKTM(15.9949)TTAR - FAPKGK		366	382
1.41015	DKTMTTAR - FAPKGK		366	382
1.40486	DKTMTTAR - GKQLSM(15.9949)K		366	384
1.38512	DKTMTTAR - GKQLSM(15.9949)K		366	384
1.37887	DKTM(15.9949)TTAR - YQAQSIR		366	345
1.26203	HIPASVLKDKTMTTAR - HTVDQTTSK		366	355
1.34725	DKTM(15.9949)TTAR - HIPASVLK		366	361
1.31477	DKTM(15.9949)TTAR - FAPKGK		366	382
1.31446	DKTM(15.9949)TTAR - FAPKGK		366	382
1.27923	DKTM(15.9949)TTAR - HIPASVLK		366	361
1.2768	DKTM(15.9949)TTAR - DSVYEK		366	374
1.2499	DKTMTTAR - FAPKGK		366	382
1.23354	DKTMTTAR - YQAQSIR		366	345
1.20845	DKTM(15.9949)TTAR - FAPKGK		366	382
1.20794	DKTM(15.9949)TTAR - FAPKGK		366	382
1.2078	DKTMTTAR - YQAQSIR		366	345
1.19453	DKTM(15.9949)TTAR - FAPKGK		366	382
1.14693	DKTM(15.9949)TTAR - GKQLSM(15.9949)K		366	384
1.14138	DKTM(15.9949)TTARDSVYEK - VTLTSGTYR		366	99
1.07752	DKTM(15.9949)TTAR - YQAQSIR		366	345
1.04635	DKTM(15.9949)TTAR - YQAQSIR		366	345
1.36794	DSVYEKFAPK - DKTM(15.9949)TTAR		374	366
1.30278	DSVYEKFAPK - DKTM(15.9949)TTAR		374	366
1.39861	DSVYEKFAPK - DKTM(15.9949)TTAR		374	366
1.57613	DSVYEKFAPK - DKTMTTAR		374	366
1.35561	DSVYEKFAPK - DKTM(15.9949)TTAR		374	366
1.27143	DSVYEKFAPK - DKTM(15.9949)TTAR		374	366
1.27197	DSVYEKFAPK - DKTM(15.9949)TTAR		374	366
1.14585	DSVYEKFAPK - DKTMTTAR		374	366
1.30633	DSVYEKFAPK - DKTM(15.9949)TTAR		374	366
1.15543	DSVYEKFAPK - DKTM(15.9949)TTAR		374	366
1.20781	DSVYEKFAPK - DKTM(15.9949)TTAR		374	366
1.21609	DSVYEKFAPK - DKTM(15.9949)TTAR		374	366
1.22431	DSVYEKFAPK - DKTM(15.9949)TTAR		374	366
1.22237	DSVYEKFAPK - DKTM(15.9949)TTAR		374	366
1.43461	DSVYEKFAPK - DKTMTTAR		374	366
1.16392	DSVYEKFAPK - SAVTDALKR		374	134
2.23024	DSVYEKFAPK - DKTM(15.9949)TTAR		378	366
2.21848	DSVYEKFAPK - DKTM(15.9949)TTAR		378	366
2.13811	DSVYEKFAPK - GKQLSM(15.9949)K		378	384
2.04528	DSVYEKFAPK - GKQLSM(15.9949)K		378	387
2.13312	DSVYEKFAPK - DKTM(15.9949)TTAR		378	366
2.13205	DSVYEKFAPK - DKTMTTAR		378	366
2.07855	DSVYEKFAPK - DKTM(15.9949)TTAR		378	366
2.06483	DSVYEKFAPK - GKQLSM(15.9949)K		378	384
1.96894	DSVYEKFAPK - GKQLSM(15.9949)K		378	387
2.03513	DSVYEKFAPK - DKTM(15.9949)TTAR		378	366
1.92246	DSVYEKFAPK - GKQLSMK		378	384
1.42958	DSVYEKFAPK - GKQLSMK		378	387
1.89516	DSVYEKFAPK - DKTM(15.9949)TTAR		378	366
1.87962	DSVYEKFAPK - DKTMTTAR		378	366
1.87811	DSVYEKFAPK - DKTM(15.9949)TTAR		378	366
1.86753	DSVYEKFAPK - DKTM(15.9949)TTAR		378	366
1.80029	DSVYEKFAPK - GKQLSM(15.9949)K		378	384
1.24797	DSVYEKFAPKGK - QLSM(15.9949)K		378	387
1.79443	DSVYEKFAPK - DKTM(15.9949)TTAR		378	366
1.77176	DSVYEKFAPK - GKQLSM(15.9949)K		378	387
1.76147	DSVYEKFAPK - GKQLSM(15.9949)K		378	384
1.76934	DSVYEKFAPK - DKTM(15.9949)TTAR		378	366
1.76295	DSVYEKFAPK - GKQLSM(15.9949)K		378	384
1.24143	DSVYEKFAPKGK - QLSM(15.9949)K		378	387
1.71286	DSVYEKFAPK - GKQLSM(15.9949)K		378	384
1.69506	DSVYEKFAPK - DKTM(15.9949)TTAR		378	366
1.69324	DSVYEKFAPK - DKTM(15.9949)TTAR		378	366
1.67625	DSVYEKFAPK - DKTM(15.9949)TTAR		378	366
1.67228	DSVYEKFAPK - DKTMTTAR		378	366
1.66201	DSVYEKFAPK - GKQLSM(15.9949)K		378	384
1.64498	DSVYEKFAPK - DKTM(15.9949)TTAR		378	366
1.55288	DSVYEKFAPK(156.0786)GK - DKTM(15.9949)TTAR		378	366
1.5409	DSVYEKFAPK - DKTM(15.9949)TTAR		378	366
1.49458	DSVYEKFAPK - GKQLSM(15.9949)K		378	384
1.47564	DSVYEKFAPK - GKQLSM(15.9949)K		378	384
1.45024	DSVYEKFAPK - DKTM(15.9949)TTAR		378	366
1.44322	DSVYEKFAPK - GKQLSMK		378	384
1.06728	DSVYEKFAPK - GKQLSMK		378	387
1.43732	DSVYEKFAPK - GKQLSM(15.9949)K		378	384
1.433	DSVYEKFAPK - GKQLSM(15.9949)K		378	384
1.34102	DSVYEKFAPK - DKTMTTAR		378	366
1.32678	DSVYEKFAPK - GKQLSM(15.9949)K		378	384
1.31645	DSVYEKFAPK - GKQLSM(15.9949)K		378	384
1.30079	DSVYEKFAPK - GKQLSM(15.9949)K		378	384
1.29992	DSVYEKFAPK - HTVDQTTSK		378	355
1.27799	DSVYEKFAPK - SAVTDALKR		378	134
1.19915	DSVYEKFAPK - GKQLSM(15.9949)K		378	384
1.17786	DSVYEKFAPK - GKQLSM(15.9949)K		378	384
1.03049	DSVYEKFAPK - SAVTDALKR		378	134
1.20197	DSVYEKFAPKGK - QLSM(15.9949)K		382	387
1.01827			382	256
1.44702	K(156.0786)GKQLSMKNNDK - NLVKIENTVSR		384	220
1.39217	K(156.0786)GKQLSMKNNDK - NLVKIENTVSR		384	220
1.37182	K(156.0786)GKQLSMKNNDK - NLVKIENTVSR		384	220
1.18479	K(156.0786)GKQLSMKNNDK - NLVKIENTVSR		384	220
1.04026	FAPK(156.0786)GKQLSMK - VTLTSGTYR		384	99
2.39835	NNDKELGPHM(15.9949)LEGAGNQVPR - QLSM(15.9949)K		393	387
2.03643	NNDKELGPHM(15.9949)LEGAGNQVPR - QLSM(15.9949)K		393	387
1.81573	NNDKELGPHM(15.9949)LEGAGNQVPR - QLSM(15.9949)K		393	387
1.7931	NNDKELGPHM(15.9949)LEGAGNQVPR - QLSM(15.9949)K		393	387
1.79041	NNDKELGPHM(15.9949)LEGAGNQVPR - QLSMK		393	387
1.72778	NNDKELGPHM(15.9949)LEGAGNQVPR - QLSM(15.9949)K		393	387
1.72213	NNDKELGPHM(15.9949)LEGAGNQVPR - FAPKGK		393	382
1.62305	NNDKELGPHM(15.9949)LEGAGNQVPR - QLSM(15.9949)K		393	387
1.59609	NNDKELGPHM(15.9949)LEGAGNQVPR - QLSM(15.9949)K		393	387
1.58402	NNDKELGPHM(15.9949)LEGAGNQVPR - QLSM(15.9949)K		393	387
1.50601	NNDKELGPHM(15.9949)LEGAGNQVPR - FAPKGK		393	382
1.47214	NNDKELGPHM(15.9949)LEGAGNQVPR - QLSM(15.9949)K		393	387
1.40252	NNDKELGPHM(15.9949)LEGAGNQVPR - GKQLSM(15.9949)K		393	384
1.38415	NNDKELGPHM(15.9949)LEGAGNQVPR - QLSM(15.9949)K		393	387
1.2465	NNDKELGPHM(15.9949)LEGAGNQVPR - QLSMK		393	387
1.19553	NNDKELGPHMLEGAGNQVPR - SLDASK		393	252
1.19146	NNDKELGPHMLEGAGNQVPR - SLDASK		393	256
1.04789	NNDKELGPHM(15.9949)LEGAGNQVPR - QLSM(15.9949)K		393	387
2.50706	ETTPIKTNATAFPPAAAPR - DKTM(15.9949)TTAR		415	366
2.4535	ETTPIKTNATAFPPAAAPR - DKTM(15.9949)TTAR		415	366
2.25829	ETTPIKTNATAFPPAAAPR - DKTM(15.9949)TTAR		415	366
2.16747	ETTPIKTNATAFPPAAAPR - DSVYEKFAPK		415	374
2.06665	ETTPIKTNATAFPPAAAPR - DSVYEKFAPK		415	378
2.11554	ETTPIKTNATAFPPAAAPR - DKTM(15.9949)TTAR		415	366
2.02971	ETTPIKTNATAFPPAAAPR - GKQLSM(15.9949)K		415	384
1.89772	ETTPIKTNATAFPPAAAPR - FAPKGK		415	382
1.86029	ETTPIKTNATAFPPAAAPR - FAPKGK		415	382
1.85233	ETTPIKTNATAFPPAAAPR - DKTM(15.9949)TTAR		415	366
1.83644	ETTPIKTNATAFPPAAAPR - GKQLSM(15.9949)K		415	384
1.76178	ETTPIKTNATAFPPAAAPR - DKTM(15.9949)TTAR		415	366
1.75872	ETTPIKTNATAFPPAAAPR - DKTM(15.9949)TTAR		415	366
1.69391	ETTPIKTNATAFPPAAAPR - GKQLSM(15.9949)K		415	384
1.64476	ETTPIKTNATAFPPAAAPR - DSVYEKFAPK		415	378
1.6312	ETTPIKTNATAFPPAAAPR - DKTM(15.9949)TTAR		415	366
1.61325	ETTPIKTNATAFPPAAAPR - DSVYEKFAPK		415	378
1.28105	ETTPIKTNATAFPPAAAPR - GKQLSM(15.9949)K		415	384
1.5621	FAPPSKVVHPNGNGAVPAVPQQR - GKQLSM(15.9949)K		434	384
2.06943	EVGRPKINPLHAR - DKTM(15.9949)TTAR		461	366
2.02971	EVGRPKINPLHAR - DKTM(15.9949)TTAR		461	366
3.4501	K(156.078600)PVFGNHSEDIQTK		11
3.2789	K(156.078600)PVFGNHSEDIQTK		11
3.0861	K(156.078600)PVFGNHSEDIQTK		11
2.9881	K(156.078600)PVFGNHSEDIQTK		11
2.8146	K(156.078600)PVFGNHSEDIQTK		11
2.7107	K(156.078600)PVFGNHSEDIQTK		11
2.7034	K(156.078600)PVFGNHSEDIQTK		11
2.6682	K(156.078600)PVFGNHSEDIQTK		11
2.6318	LDK(156.078600)KLGPEYISK		27
3.3159	K(156.078600)LGPEYISKR		28
3.1539	K(156.078600)LGPEYISKR		28
3.0605	K(156.078600)LGPEYISKR		28
3.0493	K(156.078600)LGPEYISKR		28
3.0199	K(156.078600)LGPEYISKR		28
2.8743	K(156.078600)LGPEYISKR		28
2.7876	K(156.078600)LGPEYISKR		28
2.549	QGK(156.078600)FSIGCTAIVR		84
2.6258	RK(156.078600)PAAFER		117
4.4584	GFGNALGNCLYDK(156.078600)DFLAK		151
4.3187	GFGNALGNCLYDK(156.078600)DFLAK		151
3.5881	GFGNALGNCLYDK(156.078600)DFLAK		151
3.0128	GFGNALGNCLYDK(156.078600)DFLAK		151
2.742	GFGNALGNCLYDK(156.078600)DFLAK		151
2.6578	GFGNALGNCLYDK(156.078600)DFLAKIDKVK		151
2.6524	GFGNALGNCLYDK(156.078600)DFLAK		151
2.5389	GFGNALGNCLYDK(156.078600)DFLAK		151
5.1834	IDK(156.078600)VKFDPPDFDENNLFRPTDEISESSR		159
4.1372	IDK(156.078600)VKFDPPDFDENNLFRPTDEISESSR		159
4.071	IDK(156.078600)VKFDPPDFDENNLFRPTDEISESSR		159
3.7318	IDK(156.078600)VKFDPPDFDENNLFRPTDEISESSR		159
3.7025	IDK(156.078600)VKFDPPDFDENNLFRPTDEISESSR		159
3.4592	IDK(156.078600)VKFDPPDFDENNLFRPTDEISESSR		159
3.0289	IDK(156.078600)VKFDPPDFDENNLFRPTDEISESSR		159
4.0135	IDKVK(156.078600)FDPPDFDENNLFRPTDEISESSR		161
3.8414	IDKVK(156.078600)FDPPDFDENNLFRPTDEISESSR		161
3.5583	IDKVK(156.078600)FDPPDFDENNLFRPTDEISESSR		161
3.3723	IDKVK(156.078600)FDPPDFDENNLFRPTDEISESSR		161
2.7126	IDKVK(156.078600)FDPPDFDENNLFRPTDEISESSR		161
2.5629	GFGNALGNCLYDKDFLAKIDKVK(156.078600)		161
4.7144	TNTLHENQEQQQYPNK(156.078600)R		200
4.7126	TNTLHENQEQQQYPNK(156.078600)R		200
4.6946	TNTLHENQEQQQYPNK(156.078600)R		200
4.6118	TNTLHENQEQQQYPNK(156.078600)R		200
4.5469	TNTLHENQEQQQYPNK(156.078600)R		200
4.5201	TNTLHENQEQQQYPNK(156.078600)R		200
4.2392	TNTLHENQEQQQYPNK(156.078600)R		200
4.2328	TNTLHENQEQQQYPNK(156.078600)RR		200
4.0613	TNTLHENQEQQQYPNK(156.078600)R		200
3.8386	TNTLHENQEQQQYPNK(156.078600)RR		200
3.8091	TNTLHENQEQQQYPNK(156.078600)R		200
3.805	TNTLHENQEQQQYPNK(156.078600)RR		200
3.764	TNTLHENQEQQQYPNK(156.078600)R		200
3.7231	TNTLHENQEQQQYPNK(156.078600)R		200
3.6856	TNTLHENQEQQQYPNK(156.078600)R		200
3.6285	TNTLHENQEQQQYPNK(156.078600)R		200
3.4684	TNTLHENQEQQQYPNK(156.078600)R		200
3.4211	TNTLHENQEQQQYPNK(156.078600)RR		200
3.3349	TNTLHENQEQQQYPNK(156.078600)R		200
3.2268	TNTLHENQEQQQYPNK(156.078600)R		200
3.1976	TNTLHENQEQQQYPNK(156.078600)R		200
3.1973	TNTLHENQEQQQYPNK(156.078600)RR		200
3.0726	TNTLHENQEQQQYPNK(156.078600)R		200
3.0031	TNTLHENQEQQQYPNK(156.078600)R		200
2.982	TNTLHENQEQQQYPNK(156.078600)RR		200
2.8052	TNTLHENQEQQQYPNK(156.078600)R		200
2.7609	TNTLHENQEQQQYPNK(156.078600)R		200
2.7381	TNTLHENQEQQQYPNK(156.078600)R		200
2.6608	TNTLHENQEQQQYPNK(156.078600)R		200
2.5736	TNTLHENQEQQQYPNK(156.078600)R		200
2.5725	TNTLHENQEQQQYPNK(156.078600)R		200
2.5631	TNTLHENQEQQQYPNK(156.078600)RR		200
3.8294	RQLTK(156.078600)VTNTNPDSTK		206
3.6732	RQLTK(156.078600)VTNTNPDSTK		206
3.4824	RQLTK(156.078600)VTNTNPDSTK		206
3.1308	RQLTK(156.078600)VTNTNPDSTK		206
3.0883	RQLTK(156.078600)VTNTNPDSTK		206
3.0499	RQLTK(156.078600)VTNTNPDSTK		206
2.9698	RQLTK(156.078600)VTNTNPDSTK		206
2.9497	QLTK(156.078600)VTNTNPDSTK		206
2.7463	QLTK(156.078600)VTNTNPDSTK		206
2.7007	RQLTK(156.078600)VTNTNPDSTK		206
2.6949	RQLTK(156.078600)VTNTNPDSTK		206
2.649	RQLTK(156.078600)VTNTNPDSTK		206
2.6482	RQLTK(156.078600)VTNTNPDSTK		206
2.6102	RQLTK(156.078600)VTNTNPDSTK		206
3.9278	VTNTNPDSTK(156.078600)NLVK		216
3.609	VTNTNPDSTK(156.078600)NLVK		216
3.5404	VTNTNPDSTK(156.078600)NLVK		216
3.3805	VTNTNPDSTK(156.078600)NLVK		216
3.3099	VTNTNPDSTK(156.078600)NLVK		216
2.9089	VTNTNPDSTK(156.078600)NLVK		216
2.5698	VTNTNPDSTK(156.078600)NLVK		216
2.7614	VTNTNPDSTKNLVK(156.078600)IENTVSR		220
2.6224	GTPM(15.994900)MAAPAEANSKNSSNK(156.078600)DTDLK		246
4.3286	NSSNKDTDLK(156.078600)SLDASK		251
3.8707	NSSNKDTDLK(156.078600)SLDASK		251
3.7734	NSSNKDTDLK(156.078600)SLDASK		251
3.2434	NSSNKDTDLK(156.078600)SLDASK		251
3.1578	NSSNKDTDLK(156.078600)SLDASK		251
3.0974	NSSNKDTDLK(156.078600)SLDASK		251
2.9425	NSSNKDTDLK(156.078600)SLDASK		251
2.785	NSSNKDTDLK(156.078600)SLDASK		251
2.5744	NSSNKDTDLK(156.078600)SLDASK		251
2.5674	NSSNKDTDLK(156.078600)SLDASK		251
2.5174	NSSNKDTDLK(156.078600)SLDASK		251
2.5037	NSSNKDTDLK(156.078600)SLDASK		251
3.8463	DPVVAK(156.078600)QSPTASSNPEAEQITFVTAK		300
3.4663	DPVVAK(156.078600)QSPTASSNPEAEQITFVTAK		300
4.9169	QSPTASSNPEAEQITFVTAK(156.078600)AATSVQNER		320
4.7658	QSPTASSNPEAEQITFVTAK(156.078600)AATSVQNER		320
4.6407	QSPTASSNPEAEQITFVTAK(156.078600)AATSVQNER		320
4.2504	QSPTASSNPEAEQITFVTAK(156.078600)AATSVQNER		320
3.9544	QSPTASSNPEAEQITFVTAK(156.078600)AATSVQNER		320
3.7808	QSPTASSNPEAEQITFVTAK(156.078600)AATSVQNER		320
3.3578	QSPTASSNPEAEQITFVTAK(156.078600)AATSVQNER		320
3.289	QSPTASSNPEAEQITFVTAK(156.078600)AATSVQNER		320
3.8877	YIGEESIFDPK(156.078600)YQAQSIR		340
3.7518	YIGEESIFDPK(156.078600)YQAQSIR		340
3.663	YIGEESIFDPK(156.078600)YQAQSIR		340
3.6572	YIGEESIFDPK(156.078600)YQAQSIR		340
3.4677	YIGEESIFDPK(156.078600)YQAQSIR		340
3.3067	YIGEESIFDPK(156.078600)YQAQSIR		340
3.2895	YIGEESIFDPK(156.078600)YQAQSIR		340
3.2776	YIGEESIFDPK(156.078600)YQAQSIR		340
2.9801	YIGEESIFDPK(156.078600)YQAQSIR		340
2.7679	YIGEESIFDPK(156.078600)YQAQSIR		340
2.6673	YIGEESIFDPK(156.078600)YQAQSIR		340
2.6326	YIGEESIFDPK(156.078600)YQAQSIR		340
3.1942	HTVDQTTS(156.078600)KHIPASVLK		355
4.5369	HTVDQTTSK(156.078600)HIPASVLK		356
4.4932	HTVDQTTSK(156.078600)HIPASVLK		356
4.413	HTVDQTTSK(156.078600)HIPASVLK		356
4.3006	HTVDQTTSK(156.078600)HIPASVLK		356
4.2024	HTVDQTTSK(156.078600)HIPASVLK		356
4.0727	HTVDQTTSK(156.078600)HIPASVLK		356
4.0552	HTVDQTTSK(156.078600)HIPASVLK		356
3.6414	HTVDQTTSK(156.078600)HIPASVLK		356
3.6266	HTVDQTTSK(156.078600)HIPASVLKDK		356
3.6136	HTVDQTTSK(156.078600)HIPASVLK		356
3.5204	HTVDQTTSK(156.078600)HIPASVLK		356
3.1883	HTVDQTTSK(156.078600)HIPASVLK		356
3.0511	HTVDQTTSK(156.078600)HIPASVLKDK		356
3.0395	HTVDQTTSK(156.078600)HIPASVLK		356
2.9608	HTVDQTTSK(156.078600)HIPASVLK		356
2.8839	HTVDQTTSK(156.078600)HIPASVLK		356
2.8457	HTVDQTTSK(156.078600)HIPASVLK		356
2.8177	HTVDQTTSK(156.078600)HIPASVLK		356
2.822	HIPASVLKDK(156.078600)TM(15.994900)TTAR		366
2.748	HIPASVLKDK(156.078600)TM(15.994900)TTAR		366
2.5871	HIPASVLKDK(156.078600)TM(15.994900)TTAR		366
4.6542	GKQLS(156.078600)MKNNDKELGPHM(15.994900)LEGAGNQVPR		387
4.2371	GKQLS(156.078600)MKNNDKELGPHM(15.994900)LEGAGNQVPR		387
4.1677	GKQLS(156.078600)MKNNDKELGPHM(15.994900)LEGAGNQVPR		387
3.9445	GKQLS(156.078600)MKNNDKELGPHM(15.994900)LEGAGNQVPR		387
3.4969	GKQLS(156.078600)MKNNDKELGPHM(15.994900)LEGAGNQVPR		387
2.6675	QLS(156.078600)MKNNDKELGPHM(15.994900)LEGAGNQVPR		387
5.1168	GKQLSMK(156.078600)NNDKELGPHM(15.994900)LEGAGNQVPR		389
5.031	GKQLSMK(156.078600)NNDKELGPHM(15.994900)LEGAGNQVPR		389
4.1374	GKQLSMK(156.078600)NNDKELGPHM(15.994900)LEGAGNQVPR		389
4.1218	GKQLSMK(156.078600)NNDKELGPHM(15.994900)LEGAGNQVPR		389
3.5485	QLSMK(156.078600)NNDKELGPHM(15.994900)LEGAGNQVPR		389
3.3068	QLSMK(156.078600)NNDKELGPHM(15.994900)LEGAGNQVPR		389
2.9622	QLSMK(156.078600)NNDKELGPHM(15.994900)LEGAGNQVPR		389
2.8258	QLSMK(156.078600)NNDKELGPHM(15.994900)LEGAGNQVPR		389
2.7518	GKQLSMK(156.078600)NNDKELGPHM(15.994900)LEGAGNQVPR		389
2.5704	QLSMK(156.078600)NNDKELGPHM(15.994900)LEGAGNQVPR		389
2.5189	QLSMK(156.078600)NNDKELGPHM(15.994900)LEGAGNQVPR		389
4.0094	NNDK(156.078600)ELGPHMLEGAGNQVPR		393
3.8134	NNDK(156.078600)ELGPHM(15.994900)LEGAGNQVPR		393
3.5984	NNDK(156.078600)ELGPHM(15.994900)LEGAGNQVPR		393
3.5358	NNDK(156.078600)ELGPHM(15.994900)LEGAGNQVPR		393
3.5306	NNDK(156.078600)ELGPHM(15.994900)LEGAGNQVPR		393
3.4137	NNDK(156.078600)ELGPHM(15.994900)LEGAGNQVPR		393
3.3962	NNDK(156.078600)ELGPHM(15.994900)LEGAGNQVPR		393
3.3877	NNDK(156.078600)ELGPHM(15.994900)LEGAGNQVPR		393
3.3659	NNDK(156.078600)ELGPHM(15.994900)LEGAGNQVPR		393
3.3651	NNDK(156.078600)ELGPHM(15.994900)LEGAGNQVPR		393
3.3156	NNDK(156.078600)ELGPHM(15.994900)LEGAGNQVPR		393
3.2658	NNDK(156.078600)ELGPHMLEGAGNQVPR		393
3.2053	NNDK(156.078600)ELGPHMLEGAGNQVPR		393
3.1527	NNDK(156.078600)ELGPHM(15.994900)LEGAGNQVPR		393
3.1155	NNDK(156.078600)ELGPHM(15.994900)LEGAGNQVPR		393
3.0803	NNDK(156.078600)ELGPHMLEGAGNQVPR		393
3.0789	NNDK(156.078600)ELGPHM(15.994900)LEGAGNQVPR		393
3.0407	NNDK(156.078600)ELGPHM(15.994900)LEGAGNQVPR		393
2.9849	NNDK(156.078600)ELGPHM(15.994900)LEGAGNQVPR		393
2.8606	NNDK(156.078600)ELGPHM(15.994900)LEGAGNQVPR		393
2.8597	NNDK(156.078600)ELGPHM(15.994900)LEGAGNQVPR		393
2.8593	NNDK(156.078600)ELGPHM(15.994900)LEGAGNQVPR		393
2.8512	QLSMKNNDK(156.078600)ELGPHM(15.994900)LEGAGNQVPR		393
2.7521	NNDK(156.078600)ELGPHM(15.994900)LEGAGNQVPR		393
2.7474	NNDK(156.078600)ELGPHMLEGAGNQVPR		393
2.7471	NNDK(156.078600)ELGPHM(15.994900)LEGAGNQVPR		393
2.7343	NNDK(156.078600)ELGPHM(15.994900)LEGAGNQVPR		393
2.7312	NNDK(156.078600)ELGPHM(15.994900)LEGAGNQVPR		393
2.727	QLSMKNNDK(156.078600)ELGPHM(15.994900)LEGAGNQVPR		393
2.7232	QLSMKNNDK(156.078600)ELGPHM(15.994900)LEGAGNQVPR		393
2.711	NNDK(156.078600)ELGPHM(15.994900)LEGAGNQVPR		393
2.7007	NNDK(156.078600)ELGPHMLEGAGNQVPR		393
2.6264	NNDK(156.078600)ELGPHM(15.994900)LEGAGNQVPR		393
2.5953	NNDK(156.078600)ELGPHM(15.994900)LEGAGNQVPR		393
2.5757	NNDK(156.078600)ELGPHM(15.994900)LEGAGNQVPR		393
2.5741	NNDK(156.078600)ELGPHM(15.994900)LEGAGNQVPR		393
2.5521	NNDK(156.078600)ELGPHM(15.994900)LEGAGNQVPR		393
2.5436	NNDK(156.078600)ELGPHM(15.994900)LEGAGNQVPR		393
4.1626	ETTPIK(156.078600)TNATAFPPAAAPR		415
4.0612	ETTPIK(156.078600)TNATAFPPAAAPR		415
3.9742	ETTPIK(156.078600)TNATAFPPAAAPR		415
3.9484	ETTPIK(156.078600)TNATAFPPAAAPR		415
3.8772	ETTPIK(156.078600)TNATAFPPAAAPR		415
3.8765	ETTPIK(156.078600)TNATAFPPAAAPR		415
3.7625	ETTPIK(156.078600)TNATAFPPAAAPR		415
3.7223	ETTPIK(156.078600)TNATAFPPAAAPR		415
3.7121	ETTPIK(156.078600)TNATAFPPAAAPR		415
3.6423	ETTPIK(156.078600)TNATAFPPAAAPR		415
3.6302	ETTPIK(156.078600)TNATAFPPAAAPR		415
3.624	ETTPIK(156.078600)TNATAFPPAAAPR		415
3.5749	ETTPIK(156.078600)TNATAFPPAAAPR		415
3.5478	ETTPIK(156.078600)TNATAFPPAAAPR		415
3.5189	ETTPIK(156.078600)TNATAFPPAAAPR		415
3.5142	ETTPIK(156.078600)TNATAFPPAAAPR		415
3.5035	ETTPIK(156.078600)TNATAFPPAAAPR		415
3.4826	ETTPIK(156.078600)TNATAFPPAAAPR		415
3.4231	ETTPIK(156.078600)TNATAFPPAAAPR		415
3.4204	ETTPIK(156.078600)TNATAFPPAAAPR		415
3.3708	ETTPIK(156.078600)TNATAFPPAAAPR		415
3.3384	ETTPIK(156.078600)TNATAFPPAAAPR		415
3.3374	ETTPIK(156.078600)TNATAFPPAAAPR		415
3.3086	ETTPIK(156.078600)TNATAFPPAAAPR		415
3.287	ETTPIK(156.078600)TNATAFPPAAAPR		415
3.2794	ETTPIK(156.078600)TNATAFPPAAAPR		415
3.2686	ETTPIK(156.078600)TNATAFPPAAAPR		415
3.2308	ETTPIK(156.078600)TNATAFPPAAAPR		415
3.2172	ETTPIK(156.078600)TNATAFPPAAAPR		415
3.1851	ETTPIK(156.078600)TNATAFPPAAAPR		415
3.1777	ETTPIK(156.078600)TNATAFPPAAAPR		415
3.1502	ETTPIK(156.078600)TNATAFPPAAAPR		415
3.145	ETTPIK(156.078600)TNATAFPPAAAPR		415
3.1425	ETTPIK(156.078600)TNATAFPPAAAPR		415
3.0879	ETTPIK(156.078600)TNATAFPPAAAPR		415
3.0381	ETTPIK(156.078600)TNATAFPPAAAPR		415
3.0347	ETTPIK(156.078600)TNATAFPPAAAPR		415
3.0164	ETTPIK(156.078600)TNATAFPPAAAPR		415
3.0059	ETTPIK(156.078600)TNATAFPPAAAPR		415
2.9626	ETTPIK(156.078600)TNATAFPPAAAPR		415
2.9598	ETTPIK(156.078600)TNATAFPPAAAPR		415
2.9242	ETTPIK(156.078600)TNATAFPPAAAPR		415
2.9225	ETTPIK(156.078600)TNATAFPPAAAPR		415
2.9066	ETTPIK(156.078600)TNATAFPPAAAPR		415
2.8627	ETTPIK(156.078600)TNATAFPPAAAPR		415
2.8179	ETTPIK(156.078600)TNATAFPPAAAPR		415
2.797	ETTPIK(156.078600)TNATAFPPAAAPR		415
2.7904	ETTPIK(156.078600)TNATAFPPAAAPR		415
2.6498	ETTPIK(156.078600)TNATAFPPAAAPR		415
2.6237	ETTPIK(156.078600)TNATAFPPAAAPR		415
2.6063	ETTPIK(156.078600)TNATAFPPAAAPR		415
2.5878	ETTPIK(156.078600)TNATAFPPAAAPR		415
2.5573	ETTPIK(156.078600)TNATAFPPAAAPR		415
2.5147	ETTPIK(156.078600)TNATAFPPAAAPR		415
3.4106	EVGRPK(156.078600)INPLHAR		461
3.3117	EVGRPK(156.078600)INPLHAR		461
3.2735	EVGRPK(156.078600)INPLHAR		461
3.2134	EVGRPK(156.078600)INPLHAR		461
3.1937	EVGRPK(156.078600)INPLHAR		461
3.0823	EVGRPK(156.078600)INPLHAR		461
3.0473	EVGRPK(156.078600)INPLHAR		461
3.038	EVGRPK(156.078600)INPLHAR		461
3.0253	EVGRPK(156.078600)INPLHAR		461
2.9926	EVGRPK(156.078600)INPLHAR		461
2.9841	EVGRPK(156.078600)INPLHAR		461
2.9634	EVGRPK(156.078600)INPLHAR		461
2.9431	EVGRPK(156.078600)INPLHAR		461
2.9316	EVGRPK(156.078600)INPLHAR		461
2.9283	EVGRPK(156.078600)INPLHAR		461
2.9142	EVGRPK(156.078600)INPLHAR		461
2.8803	EVGRPK(156.078600)INPLHAR		461
2.6851	EVGRPK(156.078600)INPLHAR		461
2.6607	EVGRPK(156.078600)INPLHAR		461
2.6157	EVGRPK(156.078600)INPLHAR		461
2.5885	EVGRPK(156.078600)INPLHAR		461
2.5815	EVGRPK(156.078600)INPLHAR		461
2.5646	EVGRPK(156.078600)INPLHAR		461
2.5598	EVGRPK(156.078600)INPLHAR		461
2.5594	EVGRPK(156.078600)INPLHAR		461
2.5496	EVGRPK(156.078600)INPLHAR		461
2.5382	EVGRPK(156.078600)INPLHAR		461
2.5175	EVGRPK(156.078600)INPLHAR		461

## Sheet: Figure 3
Figure 3. Hydrogen-deuterium exchange mass-spectrometry reveals ssDNA driven changes in both the N- and C-terminal halves of Rad52.
					0.008		0.05		0.5		3		24
State	Start	End	Sequence	Charge	average	std	average	std	average	std	average	std	average	std		State	0.008	0.05	0.5	3	24	0.008	0.05	0.5	3	24
Rad52	4	7	IMDM	1	1.18033	0.0444397	1.09733	0.0131993	1.07333	0.0286744	1.20333	0.219292	1.14333	0.0235702		Rad52	1.18033	1.09733	1.07333	1.20333	1.14333	0.0444397	0.0131993	0.0286744	0.219292	0.0235702
Rad52+dT97	4	7	IMDM	1	1.22567	0.114794	1.16467	0.0343155	1.10533	0.0603895	1.067	0.0219241	1.13033	0.0220656		Rad52+(dT)97	1.22567	1.16467	1.10533	1.067	1.13033	0.114794	0.0343155	0.0603895	0.0219241	0.0220656
																State	0.008	0.05	0.5	3	24	0.008	0.05	0.5	3	24
Rad52	26	38	DKKLGPEYISKRV	3	4.96	1.69	6.37333	0.640017	6.16333	0.14197	5.91	0.123288	6.16333	0.0928559		Rad52	4.96	6.37333	6.16333	5.91	6.16333	1.69	0.640017	0.14197	0.123288	0.0928559
Rad52+dT97	26	38	DKKLGPEYISKRV	3	6.12133	0.239312	6.57767	0.217603	6.65	0.368511	6.25333	0.465785	6.18333	0.372767		Rad52+(dT)97	6.12133	6.57767	6.65	6.25333	6.18333	0.239312	0.217603	0.368511	0.465785	0.372767
																State	0.008	0.05	0.5	3	24	0.008	0.05	0.5	3	24
Rad52	26	38	DKKLGPEYISKRV	4	4.59433	2.42845	6.15033	0.411218	5.792	0.172565	5.05867	2.88656	6.23967	0.482516		Rad52	4.59433	6.15033	5.792	5.05867	6.23967	2.42845	0.411218	0.172565	2.88656	0.482516
Rad52+dT97	26	38	DKKLGPEYISKRV	4	6.52133	0.591983	6.31267	0.698895	6.291	0.475505	5.34267	0.404591	5.311	0.162507		Rad52+dT95	6.52133	6.31267	6.291	5.34267	5.311	0.591983	0.698895	0.475505	0.404591	0.162507
																State	0.008	0.05	0.5	3	24	0.008	0.05	0.5	3	24
Rad52	34	42	ISKRVGFGT	2	3.78267	1.20759	4.18	0.841942	2.633	0.0388416	3.6	0.73991	3.47633	1.19025		Rad52	3.78267	4.18	2.633	3.6	3.47633	1.20759	0.841942	0.0388416	0.73991	1.19025
Rad52+dT97	34	42	ISKRVGFGT	2	3.181	0.405266	3.58233	1.04514	3.31967	0.819337	4.04433	1.02278	3.95	1.40264		Rad52+dT95	3.181	3.58233	3.31967	4.04433	3.95	0.405266	1.04514	0.819337	1.02278	1.40264
																State	0.008	0.05	0.5	3	24	0.008	0.05	0.5	3	24
Rad52	36	47	KRVGFGTSRIAY	3	4.29	0.163593	4.29467	0.0945457	4.10433	0.0150849	3.94133	0.774057	4.35767	0.181927		Rad52	4.29	4.29467	4.10433	3.94133	4.35767	0.163593	0.0945457	0.0150849	0.774057	0.181927
Rad52+dT97	36	47	KRVGFGTSRIAY	3	4.18767	0.127453	4.20733	0.186085	4.171	0.167585	4.08567	0.195881	3.96567	0.0933321		Rad52+dT95	4.18767	4.20733	4.171	4.08567	3.96567	0.127453	0.186085	0.167585	0.195881	0.0933321
																State	0.008	0.05	0.5	3	24	0.008	0.05	0.5	3	24
Rad52	47	59	YIEGWRVINLANQ	1	5.85	0.06	5.70333	0.335592	5.54333	0.220958	5.3	0.24	6.09333	0.320139		Rad52	5.85	5.70333	5.54333	5.3	6.09333	0.06	0.335592	0.220958	0.24	0.320139
Rad52+dT97	47	59	YIEGWRVINLANQ	1	6.23667	0.191543	6.18	0.306268	6.33667	0.223954	6.17333	0.283941	5.75	0.0927362		Rad52+dT95	6.23667	6.18	6.33667	6.17333	5.75	0.191543	0.306268	0.223954	0.283941	0.0927362
																State	0.008	0.05	0.5	3	24	0.008	0.05	0.5	3	24
Rad52	47	59	YIEGWRVINLANQ	2	6.23467	0.10368	6.08633	0.13565	5.907	0.151805	5.699	0.300368	6.34133	0.189044		Rad52	6.23467	6.08633	5.907	5.699	6.34133	0.10368	0.13565	0.151805	0.300368	0.189044
Rad52+dT97	47	59	YIEGWRVINLANQ	2	6.39167	0.0504469	6.425	0.174495	6.22767	0.360186	6.033	0.173305	6.32933	0.183638		Rad52+dT95	6.39167	6.425	6.22767	6.033	6.32933	0.0504469	0.174495	0.360186	0.173305	0.183638
																State	0.008	0.05	0.5	3	24	0.008	0.05	0.5	3	24
Rad52	47	59	YIEGWRVINLANQ	3	6.402	0.013	6.141	0.0874681	5.998	0.155527	5.8475	0.2465	6.42567	0.162182		Rad52	6.402	6.141	5.998	5.8475	6.42567	0.013	0.0874681	0.155527	0.2465	0.162182
Rad52+dT97	47	59	YIEGWRVINLANQ	3	6.49467	0.0660168	6.51	0.178563	6.329	0.366765	6.14267	0.162434	6.39333	0.141893		Rad52+dT95	6.49467	6.51	6.329	6.14267	6.39333	0.0660168	0.178563	0.366765	0.162434	0.141893
																State	0.008	0.05	0.5	3	24	0.008	0.05	0.5	3	24
Rad52	51	56	WRVINL	1	1.57	0.0232809	2.17667	0.0338264	2.831	0.0203961	3.297	0.0316333	3.578	0.0127541		Rad52	1.57	2.17667	2.831	3.297	3.578	0.0232809	0.0338264	0.0203961	0.0316333	0.0127541
Rad52+dT97	51	56	WRVINL	1	1.18033	0.0568409	1.88333	0.08853	2.59267	0.0588803	2.96733	0.029691	3.25	0.0510751		Rad52+dT95	1.18033	1.88333	2.59267	2.96733	3.25	0.0568409	0.08853	0.0588803	0.029691	0.0510751
																State	0.008	0.05	0.5	3	24	0.008	0.05	0.5	3	24
Rad52	51	56	WRVINL	2	1.561	0.0174547	2.16367	0.0380555	2.78633	0.0302692	3.214	0.141676	3.588	0.0243447		Rad52	1.561	2.16367	2.78633	3.214	3.588	0.0174547	0.0380555	0.0302692	0.141676	0.0243447
Rad52+dT97	51	56	WRVINL	2	1.21667	0.0341988	1.91433	0.0680898	2.61033	0.0569229	2.956	0.0390982	3.316	0.0586913		Rad52+dT95	1.21667	1.91433	2.61033	2.956	3.316	0.0341988	0.0680898	0.0569229	0.0390982	0.0586913
																State	0.008	0.05	0.5	3	24	0.008	0.05	0.5	3	24
Rad52	57	72	ANQIFGYNGWSTEVKS	2	3.53	0.0470744	4.338	0.0275318	5.58067	0.152056	6.821	0.025	9.714	0.0257294		Rad52	3.53	4.338	5.58067	6.821	9.714	0.0470744	0.0275318	0.152056	0.025	0.0257294
Rad52+dT97	57	72	ANQIFGYNGWSTEVKS	2	3.76	1.40601	3.188	0.053895	4.39867	0.227479	5.507	0.0601055	8.145	0.236385		Rad52+dT95	3.76	3.188	4.39867	5.507	8.145	1.40601	0.053895	0.227479	0.0601055	0.236385
																State	0.008	0.05	0.5	3	24	0.008	0.05	0.5	3	24
Rad52	73	78	VVIDFL	1	1.85067	0.0241155	1.93267	0.0127105	2.28467	0.028802	2.95533	0.116196	3.21767	0.0580708		Rad52	1.85067	1.93267	2.28467	2.95533	3.21767	0.0241155	0.0127105	0.028802	0.116196	0.0580708
Rad52+dT97	73	78	VVIDFL	1	2.21833	0.317786	2.43267	0.118551	3.06133	0.0800847	3.494	0.0864099	3.288	0.117686		Rad52+dT95	2.21833	2.43267	3.06133	3.494	3.288	0.317786	0.118551	0.0800847	0.0864099	0.117686
																State	0.008	0.05	0.5	3	24	0.008	0.05	0.5	3	24
Rad52	88	113	GCTAIVRVTLTSGTYREDIGYGTVEN	2	14.7823	0.0606429	14.5317	0.140476	14.1263	0.237083	14.2205	0.3275	14.614	0.296442		Rad52	14.7823	14.5317	14.1263	14.2205	14.614	0.0606429	0.140476	0.237083	0.3275	0.296442
Rad52+dT97	88	113	GCTAIVRVTLTSGTYREDIGYGTVEN	2	14.929	0.220077	14.6567	0.253614	14.4323	0.456386	14.186	0.129037	14.7807	0.29016		Rad52+dT95	14.929	14.6567	14.4323	14.186	14.7807	0.220077	0.253614	0.456386	0.129037	0.29016
																State	0.008	0.05	0.5	3	24	0.008	0.05	0.5	3	24
Rad52	88	113	GCTAIVRVTLTSGTYREDIGYGTVEN	3	14.6557	0.161951	14.306	0.163658	14.1283	0.174083	14.2523	0.357258	14.5843	0.294996		Rad52	14.6557	14.306	14.1283	14.2523	14.5843	0.161951	0.163658	0.174083	0.357258	0.294996
Rad52+dT97	88	113	GCTAIVRVTLTSGTYREDIGYGTVEN	3	15.0377	0.327197	14.842	0.337666	14.5997	0.450188	14.3233	0.103481	15.2567	0.697289		Rad52+dT95	15.0377	14.842	14.5997	14.3233	15.2567	0.327197	0.337666	0.450188	0.103481	0.697289
																State	0.008	0.05	0.5	3	24	0.008	0.05	0.5	3	24
Rad52	102	108	YREDIGY	2	0.401333	0.529846	0.161333	0.130696	0.149667	0.0239768	0.815	0.325	1.23833	0.0691392		Rad52	0.401333	0.161333	0.149667	0.815	1.23833	0.529846	0.130696	0.0239768	0.325	0.0691392
Rad52+dT97	102	108	YREDIGY	2	0.5155	0.1245	0.523667	0.221796	0.339667	0.202025	0.693333	0.0657487	1.88	0.349094		Rad52+dT95	0.5155	0.523667	0.339667	0.693333	1.88	0.1245	0.221796	0.202025	0.0657487	0.349094
																State	0.008	0.05	0.5	3	24	0.008	0.05	0.5	3	24
Rad52	111	120	VENERRKPAA	1	2.893	0.429782	3.019	0.0978877	3.89233	0.144721	4.49667	0.0286744	5.76333	0.135728		Rad52	2.893	3.019	3.89233	4.49667	5.76333	0.429782	0.0978877	0.144721	0.0286744	0.135728
Rad52+dT97	111	120	VENERRKPAA	1	1.93667	0.063421	2.07	0.212289	1.98667	0.0531246	2.05	0.0748331	2.00333	0.168589		Rad52+dT95	1.93667	2.07	1.98667	2.05	2.00333	0.063421	0.212289	0.0531246	0.0748331	0.168589
																State	0.008	0.05	0.5	3	24	0.008	0.05	0.5	3	24
Rad52	122	152	ERAKKSAVTDALKRSLRGFGNALGNCLYDKD	3	16.5063	0.398223	15.5633	0.0987702	15.4767	0.185712	15.0133	0.617216	16.3467	0.429677		Rad52	16.5063	15.5633	15.4767	15.0133	16.3467	0.398223	0.0987702	0.185712	0.617216	0.429677
Rad52+dT97	122	152	ERAKKSAVTDALKRSLRGFGNALGNCLYDKD	3	13.7867	0.273537	14.1933	0.212968	14.5867	0.808675	13.0867	1.28536	13.1333	0.49277		Rad52+dT95	13.7867	14.1933	14.5867	13.0867	13.1333	0.273537	0.212968	0.808675	1.28536	0.49277
																State	0.008	0.05	0.5	3	24	0.008	0.05	0.5	3	24
Rad52	122	152	ERAKKSAVTDALKRSLRGFGNALGNCLYDKD	4	16.6007	0.278248	15.814	0.110236	15.732	0.187746	15.661	1.06792	16.3797	0.30862		Rad52	16.6007	15.814	15.732	15.661	16.3797	0.278248	0.110236	0.187746	1.06792	0.30862
Rad52+dT97	122	152	ERAKKSAVTDALKRSLRGFGNALGNCLYDKD	4	15.8267	0.787753	13.79	0.414488	14.1517	0.963625	13.775	0.817384	13.912	0.554637		Rad52+dT95	15.8267	13.79	14.1517	13.775	13.912	0.787753	0.414488	0.963625	0.817384	0.554637
																State	0.008	0.05	0.5	3	24	0.008	0.05	0.5	3	24
Rad52	123	152	RAKKSAVTDALKRSLRGFGNALGNCLYDKD	3	15.9463	0.399079	15.246	0.204358	15.2037	0.225012	14.718	0.473063	15.7223	0.321696		Rad52	15.9463	15.246	15.2037	14.718	15.7223	0.399079	0.204358	0.225012	0.473063	0.321696
Rad52+dT97	123	152	RAKKSAVTDALKRSLRGFGNALGNCLYDKD	3	16.3333	0.181169	15.5933	0.503874	16.11	0.549424	14.0567	1.42526	14.673	1.94461		Rad52+dT95	16.3333	15.5933	16.11	14.0567	14.673	0.181169	0.503874	0.549424	1.42526	1.94461
																State	0.008	0.05	0.5	3	24	0.008	0.05	0.5	3	24
Rad52	123	152	RAKKSAVTDALKRSLRGFGNALGNCLYDKD	4	15.9063	0.280633	15.25	0.176023	14.7767	0.506744	14.6553	0.614184	15.578	0.308062		Rad52	15.9063	15.25	14.7767	14.6553	15.578	0.280633	0.176023	0.506744	0.614184	0.308062
Rad52+dT97	123	152	RAKKSAVTDALKRSLRGFGNALGNCLYDKD	4	13.9967	1.03828	14.54	1.42101	13.6733	0.536304	14.3	1.66619	14.2833	0.611465		Rad52+dT95	13.9967	14.54	13.6733	14.3	14.2833	1.03828	1.42101	0.536304	1.66619	0.611465
																State	0.008	0.05	0.5	3	24	0.008	0.05	0.5	3	24
Rad52	125	127	KKS	1	0.092	0.00571548	0.0653333	0.0063421	0.0556667	0.00124722	0.136667	0.0555778	0.0516667	0.00262467		Rad52	0.092	0.0653333	0.0556667	0.136667	0.0516667	0.00571548	0.0063421	0.00124722	0.0555778	0.00262467
Rad52+dT97	125	127	KKS	1	0.0273333	0.0054365	0.0243333	0.0102089	0.0376667	0.00880656	0.0433333	0.00579272	0.029	0.00571548		Rad52+dT95	0.0273333	0.0243333	0.0376667	0.0433333	0.029	0.0054365	0.0102089	0.00880656	0.00579272	0.00571548
																State	0.008	0.05	0.5	3	24	0.008	0.05	0.5	3	24
Rad52	155	167	AKIDKVKFDPPDF	1	4.29433	0.149324	4.196	0.102801	4.24633	0.188539	4.25133	0.0485615	4.35067	0.177614		Rad52	4.29433	4.196	4.24633	4.25133	4.35067	0.149324	0.102801	0.188539	0.0485615	0.177614
Rad52+dT97	155	167	AKIDKVKFDPPDF	1	4.59	0.416653	4.92	0.192527	4.82333	0.542177	4.52167	0.214001	4.713	0.0574862		Rad52+dT95	4.59	4.92	4.82333	4.52167	4.713	0.416653	0.192527	0.542177	0.214001	0.0574862
																State	0.008	0.05	0.5	3	24	0.008	0.05	0.5	3	24
Rad52	155	167	AKIDKVKFDPPDF	2	5.17933	0.103232	4.963	0.036341	4.897	0.0771017	4.88667	0.22156	5.21167	0.0506052		Rad52	5.17933	4.963	4.897	4.88667	5.21167	0.103232	0.036341	0.0771017	0.22156	0.0506052
Rad52+dT97	155	167	AKIDKVKFDPPDF	2	5.50267	0.196106	5.51667	0.0828989	5.43467	0.137856	5.233	0.1092	5.54233	0.145786		Rad52+dT95	5.50267	5.51667	5.43467	5.233	5.54233	0.196106	0.0828989	0.137856	0.1092	0.145786
																State	0.008	0.05	0.5	3	24	0.008	0.05	0.5	3	24
Rad52	155	167	AKIDKVKFDPPDF	3	5.36733	0.187834	5.14067	0.0823057	5.09333	0.103348	5.36767	0.424775	5.36333	0.0809334		Rad52	5.36733	5.14067	5.09333	5.36767	5.36333	0.187834	0.0823057	0.103348	0.424775	0.0809334
Rad52+dT97	155	167	AKIDKVKFDPPDF	3	5.221	0.136609	5.17567	0.0654336	5.07767	0.245842	4.92633	0.229027	5.183	0.0592621		Rad52+dT95	5.221	5.17567	5.07767	4.92633	5.183	0.136609	0.0654336	0.245842	0.229027	0.0592621
																State	0.008	0.05	0.5	3	24	0.008	0.05	0.5	3	24
Rad52	155	167	AKIDKVKFDPPDF	4	4.36467	0.293559	4.61333	0.299129	4.14333	0.219292	4.76	0.147648	5.10333	0.118977		Rad52	4.36467	4.61333	4.14333	4.76	5.10333	0.293559	0.299129	0.219292	0.147648	0.118977
Rad52+dT97	155	167	AKIDKVKFDPPDF	4	5.26333	0.0124722	5.30333	0.126842	5.20667	0.148174	4.99	0.0294392	5.23333	0.0784573		Rad52+dT95	5.26333	5.30333	5.20667	4.99	5.23333	0.0124722	0.126842	0.148174	0.0294392	0.0784573
																State	0.008	0.05	0.5	3	24	0.008	0.05	0.5	3	24
Rad52	157	173	IDKVKFDPPDFDENNLF	2	11.7847	0.356614	11.2013	0.170807	11.379	0.0567509	11	0.390354	11.558	0.0781281		Rad52	11.7847	11.2013	11.379	11	11.558	0.356614	0.170807	0.0567509	0.390354	0.0781281
Rad52+dT97	157	173	IDKVKFDPPDFDENNLF	2	11.5117	0.583161	11.778	0.305951	11.5333	0.463772	11.3567	0.0597848	11.437	0.3028		Rad52+dT95	11.5117	11.778	11.5333	11.3567	11.437	0.583161	0.305951	0.463772	0.0597848	0.3028
																State	0.008	0.05	0.5	3	24	0.008	0.05	0.5	3	24
Rad52	157	173	IDKVKFDPPDFDENNLF	3	11.427	0.395981	11.179	0.243955	11.1503	0.135051	10.7133	0.380404	11.3463	0.0406147		Rad52	11.427	11.179	11.1503	10.7133	11.3463	0.395981	0.243955	0.135051	0.380404	0.0406147
Rad52+dT97	157	173	IDKVKFDPPDFDENNLF	3	11.412	0.318466	11.6537	0.259853	11.378	0.47546	11.295	0.111592	11.2323	0.321312		Rad52+dT95	11.412	11.6537	11.378	11.295	11.2323	0.318466	0.259853	0.47546	0.111592	0.321312
																State	0.008	0.05	0.5	3	24	0.008	0.05	0.5	3	24
Rad52	173	181	FRPTDEISE	2	3.61433	0.0843972	3.44367	0.310583	3.22267	0.0637826	3.45	0	3.00533	0.453514		Rad52	3.61433	3.44367	3.22267	3.45	3.00533	0.0843972	0.310583	0.0637826	0	0.453514
Rad52+dT97	173	181	FRPTDEISE	2	3.934	0.0842259	3.81233	0.196412	3.82667	0.341817	3.60933	0.320543	3.34	0.136382		Rad52+dT95	3.934	3.81233	3.82667	3.60933	3.34	0.0842259	0.196412	0.341817	0.320543	0.136382
																State	0.008	0.05	0.5	3	24	0.008	0.05	0.5	3	24
Rad52	223	232	NTVSRGTPMM	1	4.02133	0.635506	4.07	0.499867	3.22933	0.0458282	3.87533	0.48776	3.52633	0.30393		Rad52	4.02133	4.07	3.22933	3.87533	3.52633	0.635506	0.499867	0.0458282	0.48776	0.30393
Rad52+dT97	223	232	NTVSRGTPMM	1	4.02333	0.531998	4.438	1.47283	4.432	0.803066	4.48333	0.823988	4.86333	0.69062		Rad52+dT95	4.02333	4.438	4.432	4.48333	4.86333	0.531998	1.47283	0.803066	0.823988	0.69062
																State	0.008	0.05	0.5	3	24	0.008	0.05	0.5	3	24
Rad52	223	232	NTVSRGTPMM	2	3.77267	0.374309	3.53767	0.362247	3.097	0.0900703	3.48667	0.512532	2.97733	0.332491		Rad52	3.77267	3.53767	3.097	3.48667	2.97733	0.374309	0.362247	0.0900703	0.512532	0.332491
Rad52+dT97	223	232	NTVSRGTPMM	2	3.99667	0.199847	3.874	0.360972	3.913	0.380332	3.98767	0.249247	3.944	0.370934		Rad52+dT95	3.99667	3.874	3.913	3.98767	3.944	0.199847	0.360972	0.380332	0.249247	0.370934
																State	0.008	0.05	0.5	3	24	0.008	0.05	0.5	3	24
Rad52	241	251	KNSSNKDTDLK	3	2.39333	0.206897	2.78867	0.32321	3.17333	0.0361601	3.243	0.218993	3.846	0.222981		Rad52	2.39333	2.78867	3.17333	3.243	3.846	0.206897	0.32321	0.0361601	0.218993	0.222981
Rad52+dT97	241	251	KNSSNKDTDLK	3	1.99667	0.242395	2.87667	0.324996	3.33667	0.267374	3.57033	0.335689	4.16667	0.353113		Rad52+dT95	1.99667	2.87667	3.33667	3.57033	4.16667	0.242395	0.324996	0.267374	0.335689	0.353113
																State	0.008	0.05	0.5	3	24	0.008	0.05	0.5	3	24
Rad52	251	266	KSLDASKQDQDDLLDD	2	5.89333	1.0206	6.37	0.185472	6.15667	0.0498888	6.20333	0.196695	6.13333	0.531998		Rad52	5.89333	6.37	6.15667	6.20333	6.13333	1.0206	0.185472	0.0498888	0.196695	0.531998
Rad52+dT97	251	266	KSLDASKQDQDDLLDD	2	6.75433	0.339545	6.675	0.325602	6.77	0.461086	6.22333	0.281109	6.534	0.435406		Rad52+dT95	6.75433	6.675	6.77	6.22333	6.534	0.339545	0.325602	0.461086	0.281109	0.435406
																State	0.008	0.05	0.5	3	24	0.008	0.05	0.5	3	24
Rad52	264	269	LDDSLM	1	3.1	0.0989949	3.03333	0.0124722	2.87667	0.117851	3.19	0.486895	2.96	0.0787401		Rad52	3.1	3.03333	2.87667	3.19	2.96	0.0989949	0.0124722	0.117851	0.486895	0.0787401
Rad52+dT97	264	269	LDDSLM	1	3.82333	0.617216	3.37333	0.306848	2.87	0.143062	2.76667	0.0659966	3.42	0.280832		Rad52+dT95	3.82333	3.37333	2.87	2.76667	3.42	0.617216	0.306848	0.143062	0.0659966	0.280832
																State	0.008	0.05	0.5	3	24	0.008	0.05	0.5	3	24
Rad52	265	269	DDSLM	1	2.18167	0.0978241	2.023	0.0163095	1.994	0.031273	2.053	0.102023	2.06367	0.0202375		Rad52	2.18167	2.023	1.994	2.053	2.06367	0.0978241	0.0163095	0.031273	0.102023	0.0202375
Rad52+dT97	265	269	DDSLM	1	2.14933	0.0498286	2.09733	0.0500289	2.002	0.0740675	1.958	0.0192007	2.05333	0.0323144		Rad52+dT95	2.14933	2.09733	2.002	1.958	2.05333	0.0498286	0.0500289	0.0740675	0.0192007	0.0323144
																State	0.008	0.05	0.5	3	24	0.008	0.05	0.5	3	24
Rad52	265	269	DDSLM	2	1.8	0.13	1.68333	0.197372	1.60333	0.0418994	1.62	0.05	1.701	0.0767116		Rad52	1.8	1.68333	1.60333	1.62	1.701	0.13	0.197372	0.0418994	0.05	0.0767116
Rad52+dT97	265	269	DDSLM	2	2.15333	0.392032	1.98667	0.132246	1.78333	0.171335	1.75333	0.231565	1.87667	0.108423		Rad52+dT95	2.15333	1.98667	1.78333	1.75333	1.87667	0.392032	0.132246	0.171335	0.231565	0.108423
																State	0.008	0.05	0.5	3	24	0.008	0.05	0.5	3	24
Rad52	270	274	FSDDF	1	1.22	0.0496655	1.06333	0.074087	0.953333	0.0903081	1.04	0.193046	0.97	0.100333		Rad52	1.22	1.06333	0.953333	1.04	0.97	0.0496655	0.074087	0.0903081	0.193046	0.100333
Rad52+dT97	270	274	FSDDF	1	1.26667	0.320971	1.16333	0.0703957	1.01333	0.0664998	0.906667	0.020548	1.17667	0.0410961		Rad52+dT95	1.26667	1.16333	1.01333	0.906667	1.17667	0.320971	0.0703957	0.0664998	0.020548	0.0410961
																State	0.008	0.05	0.5	3	24	0.008	0.05	0.5	3	24
Rad52	270	279	FSDDFQDDDL	1	3.211	0.122183	3.00767	0.0785126	2.96367	0.0521685	3.563	0.62984	3.143	0.0559702		Rad52	3.211	3.00767	2.96367	3.563	3.143	0.122183	0.0785126	0.0521685	0.62984	0.0559702
Rad52+dT97	270	279	FSDDFQDDDL	1	3.44133	0.198564	3.307	0.119267	3.15267	0.141472	2.979	0.0412068	3.92233	0.535222		Rad52+dT95	3.44133	3.307	3.15267	2.979	3.92233	0.198564	0.119267	0.141472	0.0412068	0.535222
																State	0.008	0.05	0.5	3	24	0.008	0.05	0.5	3	24
Rad52	270	279	FSDDFQDDDL	2	3.395	0.338645	3.46667	0.0498888	3.04	0.212289	3.859	0.732031	3.49	0.530723		Rad52	3.395	3.46667	3.04	3.859	3.49	0.338645	0.0498888	0.212289	0.732031	0.530723
Rad52+dT97	270	279	FSDDFQDDDL	2	4.35667	0.67982	4.1	0.559345	4.24	0.692291	3.09967	0.10634	5.51333	0.860245		Rad52+dT95	4.35667	4.1	4.24	3.09967	5.51333	0.67982	0.559345	0.692291	0.10634	0.860245
																State	0.008	0.05	0.5	3	24	0.008	0.05	0.5	3	24
Rad52	274	279	FQDDDL	1	1.73133	0.0249444	1.628	0.034938	1.53233	0.0640434	1.84033	0.415888	1.692	0.0756615		Rad52	1.73133	1.628	1.53233	1.84033	1.692	0.0249444	0.034938	0.0640434	0.415888	0.0756615
Rad52+dT97	274	279	FQDDDL	1	1.744	0.0327821	1.774	0.0678086	1.664	0.136565	1.56233	0.0781466	1.693	0.0521983		Rad52+dT95	1.744	1.774	1.664	1.56233	1.693	0.0327821	0.0678086	0.136565	0.0781466	0.0521983
																State	0.008	0.05	0.5	3	24	0.008	0.05	0.5	3	24
Rad52	274	279	FQDDDL	2	2.04667	0.618888	1.39067	0.149199	1.29933	0.120682	1.353	0.0368511	1.46133	0.0130979		Rad52	2.04667	1.39067	1.29933	1.353	1.46133	0.618888	0.149199	0.120682	0.0368511	0.0130979
Rad52+dT97	274	279	FQDDDL	2	1.71333	0.262467	1.83	0.413038	1.432	0.147901	1.35733	0.218962	1.82567	0.199109		Rad52+dT95	1.71333	1.83	1.432	1.35733	1.82567	0.262467	0.413038	0.147901	0.218962	0.199109
																State	0.008	0.05	0.5	3	24	0.008	0.05	0.5	3	24
Rad52	288	321	NVLTTEKDPVVAKQSPTASSNPEAEQITFVTAKA	3	19.8807	0.426322	19.5987	0.612708	19.1233	0.418008	18.666	0.977294	19.999	0.596866		Rad52	19.8807	19.5987	19.1233	18.666	19.999	0.426322	0.612708	0.418008	0.977294	0.596866
Rad52+dT97	288	321	NVLTTEKDPVVAKQSPTASSNPEAEQITFVTAKA	3	20.1483	0.142066	20.0357	0.364857	19.8183	0.874728	18.726	0.111319	20.0923	0.580027		Rad52+dT95	20.1483	20.0357	19.8183	18.726	20.0923	0.142066	0.364857	0.874728	0.111319	0.580027
																State	0.008	0.05	0.5	3	24	0.008	0.05	0.5	3	24
Rad52	288	321	NVLTTEKDPVVAKQSPTASSNPEAEQITFVTAKA	4	19.326	0.735492	19.5397	0.172697	19.075	0.461337	18.3653	1.26835	20.0833	0.708923		Rad52	19.326	19.5397	19.075	18.3653	20.0833	0.735492	0.172697	0.461337	1.26835	0.708923
Rad52+dT97	288	321	NVLTTEKDPVVAKQSPTASSNPEAEQITFVTAKA	4	20.0487	0.0543895	18.5457	1.36538	18.4687	1.55422	19.925	1.04743	19.224	1.94487		Rad52+dT95	20.0487	18.5457	18.4687	19.925	19.224	0.0543895	1.36538	1.55422	1.04743	1.94487
																State	0.008	0.05	0.5	3	24	0.008	0.05	0.5	3	24
Rad52	291	316	TTEKDPVVAKQSPTASSNPEAEQITF	2	14.954	0.182561	14.4863	0.16882	14.1523	0.24249	14.5953	0.55273	14.638	0.310813		Rad52	14.954	14.4863	14.1523	14.5953	14.638	0.182561	0.16882	0.24249	0.55273	0.310813
Rad52+dT97	291	316	TTEKDPVVAKQSPTASSNPEAEQITF	2	14.8477	0.0642409	14.6513	0.271246	14.4417	0.460291	14.219	0.134037	14.548	0.299693		Rad52+dT95	14.8477	14.6513	14.4417	14.219	14.548	0.0642409	0.271246	0.460291	0.134037	0.299693
																State	0.008	0.05	0.5	3	24	0.008	0.05	0.5	3	24
Rad52	291	316	TTEKDPVVAKQSPTASSNPEAEQITF	3	14.6693	0.13422	14.307	0.159374	14.1217	0.187734	14.1383	0.38137	14.5967	0.301222		Rad52	14.6693	14.307	14.1217	14.1383	14.5967	0.13422	0.159374	0.187734	0.38137	0.301222
Rad52+dT97	291	316	TTEKDPVVAKQSPTASSNPEAEQITF	3	15.0077	0.31541	14.8313	0.313363	14.572	0.473298	14.3227	0.0973116	14.804	0.22961		Rad52+dT95	15.0077	14.8313	14.572	14.3227	14.804	0.31541	0.313363	0.473298	0.0973116	0.22961
																State	0.008	0.05	0.5	3	24	0.008	0.05	0.5	3	24
Rad52	308	314	NPEAEQI	1	2.54	0.0653146	2.38567	0.0324996	2.355	0.0547053	2.614	0.445628	2.45767	0.0177451		Rad52	2.54	2.38567	2.355	2.614	2.45767	0.0653146	0.0324996	0.0547053	0.445628	0.0177451
Rad52+dT97	308	314	NPEAEQI	1	2.99833	0.179028	2.83567	0.0265497	2.83367	0.187393	2.649	0.0155778	2.798	0.0580345		Rad52+dT95	2.99833	2.83567	2.83367	2.649	2.798	0.179028	0.0265497	0.187393	0.0155778	0.0580345
																State	0.008	0.05	0.5	3	24	0.008	0.05	0.5	3	24
Rad52	308	314	NPEAEQI	2	2.59667	0.197034	2.47333	0.0664998	2.41	0.0216025	2.16	0.240555	2.44333	0.0694422		Rad52	2.59667	2.47333	2.41	2.16	2.44333	0.197034	0.0664998	0.0216025	0.240555	0.0694422
Rad52+dT97	308	314	NPEAEQI	2	2.60667	0.0329983	2.67667	0.0262467	2.58	0.0163299	2.47667	0.054365	2.35333	0.0771722		Rad52+dT95	2.60667	2.67667	2.58	2.47667	2.35333	0.0329983	0.0262467	0.0163299	0.054365	0.0771722
																State	0.008	0.05	0.5	3	24	0.008	0.05	0.5	3	24
Rad52	314	316	ITF	1	0.858	0.00962635	0.792333	0.00684755	0.779333	0.0148174	0.769667	0.041684	0.818667	0.0192585		Rad52	0.858	0.792333	0.779333	0.769667	0.818667	0.00962635	0.00684755	0.0148174	0.041684	0.0192585
Rad52+dT97	314	316	ITF	1	0.834667	0.0130213	0.824333	0.0386638	0.811333	0.0445147	0.8	0.0206074	0.807667	0.0302141		Rad52+dT95	0.834667	0.824333	0.811333	0.8	0.807667	0.0130213	0.0386638	0.0445147	0.0206074	0.0302141
																State	0.008	0.05	0.5	3	24	0.008	0.05	0.5	3	24
Rad52	317	335	VTAKAATSVQNERYIGEES	2	11.9643	0.274365	11.4967	0.0265623	11.517	0.111017	11.126	0.46252	11.7243	0.0849405		Rad52	11.9643	11.4967	11.517	11.126	11.7243	0.274365	0.0265623	0.111017	0.46252	0.0849405
Rad52+dT97	317	335	VTAKAATSVQNERYIGEES	2	11.7187	0.56522	11.8867	0.307235	11.6697	0.491318	11.4827	0.0197709	11.5767	0.320109		Rad52+dT95	11.7187	11.8867	11.6697	11.4827	11.5767	0.56522	0.307235	0.491318	0.0197709	0.320109
																State	0.008	0.05	0.5	3	24	0.008	0.05	0.5	3	24
Rad52	317	335	VTAKAATSVQNERYIGEES	3	12.021	0.301653	11.6467	0.23217	11.4573	0.177903	11.0163	0.2425	11.7907	0.100748		Rad52	12.021	11.6467	11.4573	11.0163	11.7907	0.301653	0.23217	0.177903	0.2425	0.100748
Rad52+dT97	317	335	VTAKAATSVQNERYIGEES	3	12.0213	0.0600074	11.891	0.282975	11.6747	0.583084	11.673	0.227387	11.74	0.0533854		Rad52+dT95	12.0213	11.891	11.6747	11.673	11.74	0.0600074	0.282975	0.583084	0.227387	0.0533854
																State	0.008	0.05	0.5	3	24	0.008	0.05	0.5	3	24
Rad52	340	367	KYQAQSIRHTVDQTTSKHIPASVLKDKT	3	15.3087	0.129985	14.5687	0.220476	14.4753	0.255121	14.1083	0.533935	14.9963	0.298809		Rad52	15.3087	14.5687	14.4753	14.1083	14.9963	0.129985	0.220476	0.255121	0.533935	0.298809
Rad52+dT97	340	367	KYQAQSIRHTVDQTTSKHIPASVLKDKT	3	16.1123	0.493592	15.504	0.194366	14.4607	1.1445	14.0307	0.499093	14.6477	0.849453		Rad52+dT95	16.1123	15.504	14.4607	14.0307	14.6477	0.493592	0.194366	1.1445	0.499093	0.849453
																State	0.008	0.05	0.5	3	24	0.008	0.05	0.5	3	24
Rad52	340	367	KYQAQSIRHTVDQTTSKHIPASVLKDKT	5	14.9247	0.253384	14.3557	0.155094	14.1377	0.292475	13.438	0.084	15.168	0.487861		Rad52	14.9247	14.3557	14.1377	13.438	15.168	0.253384	0.155094	0.292475	0.084	0.487861
Rad52+dT97	340	367	KYQAQSIRHTVDQTTSKHIPASVLKDKT	5	15.6173	0.170967	15.7827	0.275053	14.9883	1.15215	14.047	0.478858	15.778	1.02658		Rad52+dT95	15.6173	15.7827	14.9883	14.047	15.778	0.170967	0.275053	1.15215	0.478858	1.02658
																State	0.008	0.05	0.5	3	24	0.008	0.05	0.5	3	24
Rad52	365	399	DKTMTTARDSVYEKFAPKGKQLSMKNNDKELGPHM	3	0.280667	0.181581	0.222	0.0476725	0.515667	0.266859	0.248667	0.0249577	0.267333	0.0542914		Rad52	0.280667	0.222	0.515667	0.248667	0.267333	0.181581	0.0476725	0.266859	0.0249577	0.0542914
Rad52+dT97	365	399	DKTMTTARDSVYEKFAPKGKQLSMKNNDKELGPHM	3	0.126667	0.0375085	0.310667	0.122894	0.270333	0.0933036	0.244333	0.07913	0.138667	0.0279563		Rad52+dT95	0.126667	0.310667	0.270333	0.244333	0.138667	0.0375085	0.122894	0.0933036	0.07913	0.0279563
																State	0.008	0.05	0.5	3	24	0.008	0.05	0.5	3	24
Rad52	365	399	DKTMTTARDSVYEKFAPKGKQLSMKNNDKELGPHM	4	0.238	0.153441	0.392	0.24325	0.282	0.320087	0.0856667	0.024363	0.185333	0.0181169		Rad52	0.238	0.392	0.282	0.0856667	0.185333	0.153441	0.24325	0.320087	0.024363	0.0181169
Rad52+dT97	365	399	DKTMTTARDSVYEKFAPKGKQLSMKNNDKELGPHM	4	0.2	0.0789472	0.09	0.0498063	0.191	0.0398999	0.283333	0.0673614	0.145667	0.0363073		Rad52+dT95	0.2	0.09	0.191	0.283333	0.145667	0.0789472	0.0498063	0.0398999	0.0673614	0.0363073
																State	0.008	0.05	0.5	3	24	0.008	0.05	0.5	3	24
Rad52	371	386	ARDSVYEKFAPKGKQL	3	11.19	0.897998	10.6233	0.118977	11.8467	1.5399	10.09	0.28856	10.88	0.094163		Rad52	11.19	10.6233	11.8467	10.09	10.88	0.897998	0.118977	1.5399	0.28856	0.094163
Rad52+dT97	371	386	ARDSVYEKFAPKGKQL	3	10.85	0.475815	11.01	0.332566	11.14	0.234236	11.0433	0.189268	10.72	0.652125		Rad52+dT95	10.85	11.01	11.14	11.0433	10.72	0.475815	0.332566	0.234236	0.189268	0.652125
																State	0.008	0.05	0.5	3	24	0.008	0.05	0.5	3	24
Rad52	383	413	GKQLSMKNNDKELGPHMLEGAGNQVPRETTP	3	15.1667	1.18843	15.2717	0.375493	14.8883	0.471846	14.0583	1.30508	15.3617	0.249009		Rad52	15.1667	15.2717	14.8883	14.0583	15.3617	1.18843	0.375493	0.471846	1.30508	0.249009
Rad52+dT97	383	413	GKQLSMKNNDKELGPHMLEGAGNQVPRETTP	3	3.42667	0.14522	3.71167	0.263196	3.58633	0.238635	3.49667	0.282882	3.55133	0.21625		Rad52+dT95	3.42667	3.71167	3.58633	3.49667	3.55133	0.14522	0.263196	0.238635	0.282882	0.21625
Rad52 pop1	383	413	GKQLSMKNNDKELGPHMLEGAGNQVPRETTP	3	2.97667	0.256948	2.84667	0.0731817	3.04333	0.122565	2.89667	0.213125	2.76	0.00816497		Rad52 pop1	2.97667	2.84667	3.04333	2.89667	2.76	0.256948	0.0731817	0.122565	0.213125	0.00816497
Rad52 pop2	383	413	GKQLSMKNNDKELGPHMLEGAGNQVPRETTP	3	16.28	0.299778	15.7033	0.114407	15.72	0.374967	14.4367	0.465499	16.6833	0.156276		Rad52 pop2	16.28	15.7033	15.72	14.4367	16.6833	0.299778	0.114407	0.374967	0.465499	0.156276
																	0	0	0	0	0	0	0	0	0	0
																	0	0	0	0	0	0	0	0	0	0
																State	0.008	0.05	0.5	3	24	0.008	0.05	0.5	3	24
Rad52	386	390	LSMKN	1	1.176	0.0481941	1.30667	0.0263987	1.70867	0.0191891	2.43533	0.245292	2.666	0.0474201		Rad52	1.176	1.30667	1.70867	2.43533	2.666	0.0481941	0.0263987	0.0191891	0.245292	0.0474201
Rad52+dT97	386	390	LSMKN	1	1.0905	0.0675	1.23333	0.0414916	2.08333	0.036527	2.63433	0.0596341	2.93433	0.055259		Rad52+dT95	1.0905	1.23333	2.08333	2.63433	2.93433	0.0675	0.0414916	0.036527	0.0596341	0.055259
																State	0.008	0.05	0.5	3	24	0.008	0.05	0.5	3	24
Rad52	390	402	NNDKELGPHMLEG	2	2.69433	0.0122565	3.50233	0.142512	4.18833	0.472232	4.22733	0.274471	4.628	0.270033		Rad52	2.69433	3.50233	4.18833	4.22733	4.628	0.0122565	0.142512	0.472232	0.274471	0.270033
Rad52+dT97	390	402	NNDKELGPHMLEG	2	4.18667	0.637983	4.06667	0.368179	4.86	0.56356	5.08	0.219241	3.3	0.580861		Rad52+dT95	4.18667	4.06667	4.86	5.08	3.3	0.637983	0.368179	0.56356	0.219241	0.580861
																State	0.008	0.05	0.5	3	24	0.008	0.05	0.5	3	24
Rad52	390	402	NNDKELGPHMLEG	3	3.042	0.137188	3.04633	0.104596	3.542	0.0410447	3.997	0.280938	4.29633	0.0306522		Rad52	3.042	3.04633	3.542	3.997	4.29633	0.137188	0.104596	0.0410447	0.280938	0.0306522
Rad52+dT97	390	402	NNDKELGPHMLEG	3	4.58333	0.236267	4.70333	0.853906	4.82	0.180185	5.118	0.461037	5.45	0.318748		Rad52+dT95	4.58333	4.70333	4.82	5.118	5.45	0.236267	0.853906	0.180185	0.461037	0.318748
																State	0.008	0.05	0.5	3	24	0.008	0.05	0.5	3	24
Rad52	458	464	GRPKINP	1	1.77333	0.176131	1.49333	0.00471405	1.47333	0.0329983	2.61667	1.12194	1.55	0.0535413		Rad52	1.77333	1.49333	1.47333	2.61667	1.55	0.176131	0.00471405	0.0329983	1.12194	0.0535413
Rad52+dT97	458	464	GRPKINP	1	1.41	0.278209	1.5	0.0432049	1.47333	0.0664998	1.44667	0.0329983	1.52667	0.0654896		Rad52+dT95	1.41	1.5	1.47333	1.44667	1.52667	0.278209	0.0432049	0.0664998	0.0329983	0.0654896
					30s	3m	30m	3h	24h			30s	3m	30m
					2.8	2.95	2.89	2.69	2.75			16.54	15.86	15.97
					2.79	2.79	3.19	2.81	2.77			16.44	15.66	15.19
					3.34	2.8	3.05	3.19	2.76			15.86	15.59	16
				av	2.97667	2.84667	3.04333	2.89667	2.76		av	16.28	15.7033	15.72
				std	0.256948	0.0731817	0.122565	0.213125	0.00816497		std	0.299778	0.114407	0.374967

## Sheet: Figure 4
Figure 4. Rad52 binds to ssDNA using multiple binding sites
				Figure 4. A								Figure 4. B									Figure 4. C																												Figure 4. D
		[pdT nucleotides] / [decamer]	Rad52 Trp Quenching							[(dT)84 nucleotides] / [decamer]	Rad52 Trp Quenching							Mass (KDa)	(dT)84 (frequency)		Mass (KDa)	Rad52 + dT84 (0.1 : 1) (frequency)	Rad52 + dT84 (1 : 1) (frequency)					(dT)10	Rad52 Trptophan Quenching			(dT)20		Rad52 Trp Quenching						(dT)30		Rad52 Trp Quenching						(dT)45
			n=1	n=2	n=3	Mean	St.Er.				n=1	n=2	n=3	Mean	St.Er.													nM	n=1			nM	n=1	n=2	n=3	Mean	St.Er.			nM	n=1	n=2	n=3	Mean	St.Er.			nM	n=1
		0	0	0	0	0	0			0	0	0	0	0	0			0	0.48093		0	0.0079	0.09639					0	0			0	0	0	0	0	0			0	0	0	0	0	0			0	0
		19.72	0.117736	0.133581	0.135544	0.128954	0.00563739			8.3468	0.029306	0.051825	0.036517	0.039216	0.00663927			5	0		12.5	0	0					5.08616	0.00943			4.98753	0.032315	0.008864	0.005169	0.0154493	0.00850003			4.98827	0.050549	0.055836	0.059204	0.0551963	0.00251887			9.98004	0.048097
		39.4794	0.238252	0.254049	0.251608	0.24797	0.00490966			16.7089	0.077688	0.107179	0.086769	0.0905453	0.00872019			15	0		37.5	0.0005	0.00698					10.1668	0.020113			9.96266	0.059245	0.035437	0.033962	0.0428813	0.00819291			9.96982	0.047671	0.044131	0.054394	0.048732	0.00300979			19.9402	0.158046
		59.278	0.29622	0.337819	0.303113	0.312384	0.0128722			25.0862	0.163877	0.153173	0.145642	0.154231	0.00529049			25	0		62.5	0.00234	0.0192					15.242	0.012861			14.9254	0.044082	0.035564	0.044416	0.041354	0.00289661			14.9447	0.064498	0.0588	0.078799	0.0673657	0.0059486			29.8806	0.20834
		79.1159	0.33206	0.347288	0.321815	0.333721	0.00740017			33.4787	0.185561	0.170833	0.181598	0.179331	0.00440016			35	0.0163		87.5	0.00426	0.02929					20.3117	0.025505			19.8759	0.073964	0.040656	0.065189	0.0599363	0.00996742			19.9128	0.123685	0.132478	0.139904	0.132022	0.00468756			39.8012	0.244794
		98.9928	0.333768	0.35607	0.318858	0.336232	0.0108126			41.8865	0.231221	0.254482	0.212097	0.2326	0.0122549			45	0.07889		112.5	0.00237	0.02017					30.4293	0.04619			24.8142	0.076939	0.032829	0.069697	0.0598217	0.0136573			29.8226	0.139963	0.151925	0.146559	0.146149	0.00345921			49.7022	0.238679
		118.909	0.340602	0.387478	0.333919	0.354	0.01685			50.3094	0.280279	0.291943	0.270308	0.280843	0.00625186			55	0.12547		137.5	0.0022	0.01532					40.5251	0.015988			29.7403	0.111282	0.073273	0.080072	0.088209	0.0117023			39.7058	0.162902	0.183285	0.179688	0.175292	0.00628125			59.5836	0.218705
		138.864	0.358086	0.379185	0.330281	0.355851	0.0141615			58.7474	0.280927	0.29382	0.25074	0.275162	0.0127658			65	0.11907		162.5	0.00198	0.01164					50.5993	0.046406			34.6543	0.113682	0.066622	0.102528	0.0942773	0.0141976			49.5628	0.180615	0.200935	0.202777	0.194776	0.00710027			69.4455	0.240835
		158.858	0.344247	0.399683	0.338858	0.360929	0.0194392			67.2005	0.306131	0.312402	0.28837	0.302301	0.0071969			75	0.08064		187.5	0.00124	0.00834					70.6617	0.057272			39.5563	0.131186	0.090829	0.10164	0.107885	0.0120613			69.2618	0.197676	0.244703	0.234137	0.225505	0.014245			79.2881	0.252809
		178.89	0.351822	0.40065	0.356288	0.369587	0.0155851			75.6687	0.326232	0.318216	0.297634	0.314027	0.00851704			85	0.05153		212.5	0.00138	0.00582					90.6388	0.046364			44.4463	0.129311	0.097408	0.126748	0.117822	0.0102339			88.9327	0.223829	0.273634	0.243039	0.246834	0.0145021			89.1112	0.236098
		198.962	0.342489	0.390166	0.352986	0.36188	0.0144638			84.152	0.294521	0.313735	0.264745	0.291	0.0142513			95	0.02416		237.5	0.00237	0.00427					110.531	0.05443			49.3243	0.152268	0.113895	0.138921	0.135028	0.011247			108.575	0.221518	0.27515	0.251732	0.249467	0.0155236			98.9152	0.265739
		239.182	0.342941	0.398091	0.338746	0.359926	0.0191209			101.149	0.320943	0.331201	0.293685	0.315276	0.0111944			105	0.01135		262.5	0.00305	0.00543					130.34	0.058891			59.033	0.153604	0.114024	0.166067	0.144565	0.0156886			157.451	0.228066	0.27988	0.264893	0.257613	0.015394			118.485	0.241189
		279.556	0.342419	0.388653	0.352629	0.361234	0.0140229			118.205	0.342406	0.335075	0.302169	0.32655	0.0123728			115	0.00466		287.5	0.00558	0.00485					150.066	0.057885			68.6949	0.155316	0.119137	0.167274	0.147242	0.0144704			206.153	0.21988	0.293751	0.261347	0.258326	0.0213782			138.016	0.229251
		320.084	0.353327	0.410689	0.357002	0.373673	0.0185385			135.321	0.348174	0.347779	0.315629	0.337194	0.0107831			125	0.00146		312.5	0.00825	0.0064					246.666	0.07061			78.3103	0.170418	0.128318	0.178912	0.159216	0.0156424			254.683	0.238859	0.317109	0.271907	0.275958	0.0226795			177.002	0.240502
		401.446	0.339008	0.428374	0.36406	0.377147	0.0266147			152.497	0.349886	0.345346	0.303167	0.3328	0.0148742			135	0.00058		337.5	0.01447	0.00892									97.507	0.190988	0.12161	0.190463	0.167687	0.023039			303.041	0.228938	0.310818	0.273378	0.271045	0.0236655			215.913	0.263731
		483.414	0.331663	0.404669	0.35819	0.364841	0.0213357			169.732	0.358365	0.35189	0.306418	0.338891	0.0163437			145	0.00029		362.5	0.02539	0.01435									116.649	0.194139	0.156756	0.208249	0.186381	0.0153625											254.748	0.262943
		565.984	0.35633	0.421541	0.348309	0.375393	0.0231897			204.32	0.359087	0.356581	0.311898	0.342522	0.0153291			155	0.00029		387.5	0.04039	0.02463									135.737	0.19118	0.121508	0.203692	0.172127	0.0255658											293.507	0.269668
										239.142	0.368547	0.357235	0.313272	0.346351	0.0168589			165	0.00058		412.5	0.05871	0.03278									173.697	0.171892	0.156735	0.204919	0.177849	0.0142248
										309.253	0.357476	0.348215	0.307794	0.337828	0.0152533			175	0.00029		437.5	0.08352	0.05004									211.445	0.195266	0.15541	0.214634	0.188437	0.0174342
										380.282	0.360844	0.373621	0.296293	0.343586	0.0239324			185	0.00175		462.5	0.09752	0.07506									286.103	0.214554	0.180715	0.244056	0.213108	0.0182993
										452.217	0.372588	0.394459	0.355725	0.374257	0.0112127			195	0.00058		487.5	0.10589	0.08029
																		205	0.00029		512.5	0.10402	0.09426
																		215	0		537.5	0.09274	0.09096
																		225	0.00029		562.5	0.07208	0.07874
																		235	0		587.5	0.05312	0.05954
																		245	0.00029		612.5	0.03155	0.03646
																		255	0		637.5	0.01959	0.02211
																		265	0.00029		662.5	0.01098	0.01358
																		275	0		687.5	0.00787	0.00446
																		285	0		712.5	0.0055	0.00194
																		295	0		737.5	0.00435	0.00136
																		305	0		762.5	0.00385	0.00116
																		315	0		787.5	0.00426	0.00058
																		325	0		812.5	0.00473	0.00175
																		335	0		837.5	0.00479	0.00078
																		345	0		862.5	0.00539	0.00136
																		355	0		887.5	0.00669	0.00155
																		365	0		912.5	0.00713	0.00349
																		375	0		937.5	0.00922	0.00369
																		385	0		962.5	0.00957	0.00446
																		395	0		987.5	0.00949	0.00504
																		405	0		1012.5	0.00891	0.00524
																		415	0		1037.5	0.00982	0.00562
																		425	0		1062.5	0.00963	0.00795
																		435	0		1087.5	0.00883	0.00698
																		445	0		1112.5	0.00638	0.0064
																		455	0		1137.5	0.00556	0.00621
																		465	0		1162.5	0.00457	0.00485
																		475	0		1187.5	0.00325	0.00369
																		485	0		1212.5	0.00248	0.00116
																		495	0		1237.5	0.00198	0.00213
																		505	0		1262.5	0.00143	0.00175
																		515	0		1287.5	0.00096	0.00058
[truncated: 15 more columns]

## Sheet: Figure 5
Figure 5. Interactions between the N- and C-terminal halves of Rad52 influence ssDNA binding interactions
						Figure 5. B									Figure 5. C														Figure 5. D														Figure 5. E
					Mass (KDa)	Rad52ΔC (frequency)	Rad52ΔC + (dT)84 (frequency)			[(dT)84 nucleotides] / [decamer]	Rad52 Trp Quenching					[(dT)84 nucleotides] / [decamer]	Rad52ΔC Trp Quenching								[ Rad52 decamer] / [ssDNA[	Fluorescence anisotropy					[ Rad52ΔC decamer] / [ssDNA[	Fluorescence anisotropy					[ Rad52 decamer] / [ssDNA[	Fluorescence anisotropy					[ Rad52ΔN decamer] / [ssDNA[	Fluorescence anisotropy					[ Rad52ΔN* decamer] / [ssDNA[
					0	0.00551	0.00551				n=1	n=2	n=3				n=1	n=2	n=3							n=1	n=2	n=3				n=1	n=2	n=3				n=1	n=2	n=3				n=1	n=2	n=3
					5	0	0			0	0	0	0			0	0	0	0						0	0.0451384	0.0434021	0.0425128			0	0.0487261	0.0453891	0.0458077			0	0.0451384	0.0434021	0.0425128			0	0.0425484	0.0429316	0.0425249			0
					15	0	0			8.3468	0.029306	0.051825	0.036517			8.40294	0.055778	0.031709	0.052778						0.171111	0.112348	0.116071	0.108177			0.0833333	0.0686499	0.106764	0.0849059			1.71111	0.112348	0.116071	0.108177			0.25	0.0434361	0.0434923	0.0424458			0.311111
					25	0	0			16.7089	0.077688	0.107179	0.086769			16.8229	0.112898	0.094388	0.129802						0.343355	0.153139	0.156021	0.14264			0.167127	0.0958105	0.133573	0.109905			3.43355	0.153139	0.156021	0.14264			0.500129	0.0412904	0.0419081	0.0413435			0.934886
					35	5e-05	5e-05			25.0862	0.163877	0.153173	0.145642			25.2597	0.184876	0.193659	0.216582						0.516725	0.188389	0.189649	0.178388			0.334712	0.179517	0.195601	0.196598			5.16725	0.188389	0.189649	0.178388			1.00065	0.040928	0.0429235	0.0423289			2.19017
					45	0.0001	0.0001			33.4787	0.185561	0.170833	0.181598			33.7135	0.24765	0.259664	0.292879						0.691214	0.206134	0.209151	0.201406			0.503208	0.23187	0.206684	0.220328			6.91214	0.206134	0.209151	0.201406			1.50168	0.0405213	0.0433659	0.0408132			4.73282
					55	0.00015	0.00015			41.8865	0.231221	0.254482	0.212097			42.1842	0.286301	0.317472	0.3541						0.866813	0.217723	0.218341	0.215441			0.672609	0.241032	0.230812	0.217261			8.66813	0.217723	0.218341	0.215441			2.50477	0.0418414	0.0431742	0.0406014			9.8361
					65	0.00035	0.00035			50.3094	0.280279	0.291943	0.270308			50.6717	0.315698	0.339446	0.389563						1.04352	0.227129	0.226188	0.224962			0.842912	0.234817	0.240726	0.213964			10.4352	0.227129	0.226188	0.224962			3.50993	0.0413007	0.0420579	0.0413559			20.0947
					75	0.00051	0.00051			58.7474	0.280927	0.29382	0.25074			59.176	0.326672	0.364907	0.390852						1.39912	0.235584	0.236415	0.234385			1.01411	0.250257	0.235806	0.21924			13.9912	0.235584	0.236415	0.234385			5.52434	0.0413419	0.0430918	0.0428569			40.8006
					85	0.00056	0.00056			67.2005	0.306131	0.312402	0.28837			67.6971	0.324145	0.359355	0.392541						1.75905	0.23604	0.238861	0.23917			1.1862	0.244124	0.239061	0.235501			17.5905	0.23604	0.238861	0.23917			7.54694	0.0416568	0.0429572	0.0408854			80.3974
					95	0.00051	0.00051			75.6687	0.326232	0.318216	0.297634			76.2349	0.351097	0.368389	0.402096						2.12326	0.23664	0.238516	0.237606			1.35918	0.250368	0.244044	0.239141			21.2326	0.23664	0.238516	0.237606			11.6084	0.0420214	0.0430446	0.0423068
					105	0.00076	0.00076			84.152	0.294521	0.313735	0.264745			84.7895	0.339578	0.364835	0.410702						2.4917	0.236334	0.238247	0.239188			1.53303	0.250386	0.244389	0.239402			24.917	0.236334	0.238247	0.239188			15.7022	0.0420514	0.0432703	0.0417455
					115	0.00086	0.00086			101.149	0.320943	0.331201	0.293685			101.932	0.34114	0.36218	0.410648						3.23691	0.237856	0.239375	0.240614			1.70777	0.248041	0.246083	0.239692			32.3691	0.237856	0.239375	0.240614			23.954	0.0434804	0.042868	0.043683
					125	0.00061	0.00061			118.205	0.342406	0.335075	0.302169			119.141	0.327662	0.357093	0.401276						3.99843	0.236568	0.23894	0.239259			1.88338	0.250135	0.24591	0.243536			39.9843	0.236568	0.23894	0.239259			32.3319	0.0418943	0.0429725	0.0439616
					135	0.00071	0.00071			135.321	0.348174	0.347779	0.315629			136.416	0.319235	0.366391	0.402543						4.77586	0.234938	0.238259	0.239259			2.05985	0.250661	0.244606	0.246904			47.7586	0.234938	0.238259	0.239259			49.3364	0.0424764	0.0451837	0.0422854
					145	0.00086	0.00086			152.497	0.349886	0.345346	0.303167			171.098	0.326421	0.373707	0.398828						5.56884	0.234998	0.237195	0.23674			2.41453	0.251625	0.247053	0.24609			55.6885	0.234998	0.237195	0.23674			84.3096	0.0449764	0.0436092	0.0449108
					155	0.00116	0.00116			169.732	0.358365	0.35189	0.306418			206.042	0.324816	0.369387	0.398252												3.13073	0.252799	0.246683	0.247548
					165	0.00147	0.00147			204.32	0.359087	0.356581	0.311898			241.245	0.335826	0.396383	0.399091												4.58992	0.253356	0.249058	0.247809
					175	0.00182	0.00182			239.142	0.368547	0.357235	0.313272			312.167	0.324589	0.365679	0.398712												6.10064	0.253544	0.24815	0.250047
					185	0.00223	0.00223			309.253	0.357476	0.348215	0.307794			384.104	0.322626	0.363494	0.38606
					195	0.004	0.004			380.282	0.360844	0.373621	0.296293			457.041	0.329292	0.377324	0.395242
					205	0.00491	0.00491			452.217	0.372588	0.394459	0.355725			530.963	0.335054	0.389928	0.405883
					215	0.00829	0.00829
					225	0.01396	0.01396
					235	0.02752	0.02752
					245	0.04542	0.04542
					255	0.07359	0.07359
					265	0.11896	0.11896
					275	0.16833	0.16833
					285	0.16919	0.16919
					295	0.12033	0.12033
					305	0.06241	0.06241
					315	0.02883	0.02883
					325	0.01335	0.01335
					335	0.00678	0.00678
					345	0.00364	0.00364
					355	0.00298	0.00298
					365	0.00268	0.00268
					375	0.00223	0.00223
					385	0.00233	0.00233
					395	0.00157	0.00157
					405	0.00091	0.00091
					415	0.00056	0.00056
					425	0.00106	0.00106
					435	0.00091	0.00091
					445	0.00106	0.00106
					455	0.00081	0.00081
					465	0.00111	0.00111
					475	0.00137	0.00137
					485	0.00111	0.00111
					495	0.00152	0.00152
					505	0.00202	0.00202
					515	0.00309	0.00309
					525	0.00278	0.00278
					535	0.00415	0.00415
					545	0.00652	0.00652
					555	0.00804	0.00804
					565	0.00951	0.00951
					575	0.01209	0.01209
					585	0.01204	0.01204
					595	0.01042	0.01042
					605	0.00774	0.00774
					615	0.00501	0.00501
					625	0.00207	0.00207
					635	0.00147	0.00147
					645	0.00121	0.00121
					655	0.00066	0.00066
					665	0.00061	0.00061
					675	0.00066	0.00066
[truncated: 22 more columns]

## Sheet: Figure 6
Figure 6. The C-terminus controls the intrinsic diffusion of Rad52 on ssDNA
									Figure 6.A												Figure 6.B												Figure 6.C											Figure 6.D					Figure 6.E
				Time (s)	Idealized	Idealized	Acceptor	Donor			Time (s)	Idealized fret	fret			Time (s)	Idealized	Idealized	Acceptor	Donor			Time (s)	Idealized fret	fret			Time (s)	Idealized	Idealized	Acceptor	Donor			Time (s)	Idealized fret	fret					Frequency	(dT)40	(dT)40 + Rad52	(dT)40 + Rad52ΔC			num. of states	Rad52
				0.15	2323.33	5732.94	2581	5795.11			0.15	0.286602	0.308138			0.15	4511.38	4594.86	5085.31	6570.55			0.15	0.493271	0.436288			0.15	3201.3	9743.51	2583.21	9860.27			0.15	0.244883	0.188524					0.0100223	-0.002	0.00116417	0.0107			1	0.28125
				0.3	2323.33	5732.94	2200	7051.11			0.3	0.286602	0.237809			0.3	2540.24	7358.86	2341.3	8502.55			0.3	0.232913	0.215911			0.3	3201.3	9743.51	2048.21	9422.77			0.3	0.244883	0.226398					0.0300209	-0.001	0.00187976	0.015			2	0.488281
				0.45	2323.33	5732.94	2293	5379.11			0.45	0.286602	0.298874			0.45	2540.24	7358.86	2904.3	9141.55			0.45	0.232913	0.241104			0.45	3201.3	9743.51	1983.21	10278.8			0.45	0.244883	0.120962					0.0500194	0.001	0.00400517	0.0195			3	0.199219
				0.6	2323.33	5732.94	2271	5584.11			0.6	0.286602	0.289111			0.6	2540.24	7358.86	2226.3	8352.55			0.6	0.232913	0.210449			0.6	3201.3	9743.51	3016.71	10482.8			0.6	0.244883	0.191811					0.0700179	0.002	0.00681413	0.0235			4	0.03125
				0.75	2323.33	5732.94	2331	7399.11			0.75	0.286602	0.239565			0.75	2540.24	7358.86	1182.31	7607.55			0.75	0.232913	0.134508			0.75	3201.3	9743.51	2883.21	9950.77			0.75	0.244883	0.258146					0.0900164	0.002	0.0122718	0.0272
				0.9	2323.33	5732.94	2571	4447.11			0.9	0.286602	0.366337			0.9	2540.24	7358.86	2098.3	7676.55			0.9	0.232913	0.214663			0.9	3201.3	9743.51	2465.71	9896.27			0.9	0.244883	0.190895					0.110015	0.004	0.0201113	0.032
				1.05	2323.33	5732.94	1812	5950.11			1.05	0.286602	0.233441			1.05	2540.24	7358.86	2585.3	6524.55			1.05	0.232913	0.283792			1.05	3201.3	9743.51	2486.71	10007.3			1.05	0.244883	0.208627					0.130013	0.009	0.0291897	0.0393
				1.2	2323.33	5732.94	1961	6467.11			1.2	0.286602	0.232673			1.2	2540.24	7358.86	2138.3	5114.55			1.2	0.232913	0.294822			1.2	3201.3	9743.51	1915.71	9774.27			1.2	0.244883	0.190252					0.150012	0.017	0.0368048	0.0495
				1.35	2323.33	5732.94	2427	4309.11			1.35	0.286602	0.360296			1.35	1516.1	8014.86	862.305	8560.55			1.35	0.154645	0.091512			1.35	3201.3	9743.51	1999.21	9823.27			1.35	0.244883	0.130573					0.170011	0.028	0.0433626	0.0582
				1.5	2323.33	5732.94	2287	6331.11			1.5	0.286602	0.265371			1.5	1516.1	8014.86	931.305	6400.55			1.5	0.154645	0.127022			1.5	3201.3	9743.51	2389.21	9575.77			1.5	0.244883	0.19901					0.190009	0.043	0.0458725	0.0657
				1.65	2323.33	5732.94	3017	5619.11			1.65	0.286602	0.349347			1.65	1516.1	8014.86	1246.31	5821.55			1.65	0.154645	0.176334			1.65	3201.3	9743.51	1379.71	9639.27			1.65	0.244883	0.200529					0.210008	0.059	0.0445375	0.0694
				1.8	2323.33	5732.94	2874	5096.11			1.8	0.286602	0.360597			1.8	1516.1	8014.86	1801.31	7758.55			1.8	0.154645	0.188424			1.8	3201.3	9743.51	1075.21	11181.3			1.8	0.244883	0.055185					0.230006	0.077	0.0414935	0.0686
				1.95	2323.33	5732.94	3311	5044.11			1.95	0.286602	0.396284			1.95	1516.1	8014.86	971.305	7487.55			1.95	0.154645	0.114827			1.95	3201.3	9743.51	2535.71	9695.77			1.95	0.244883	0.116109					0.250005	0.092	0.0391011	0.0657
				2.1	2323.33	5732.94	2033	6619.11			2.1	0.286602	0.234971			2.1	1516.1	8014.86	2469.3	7101.55			2.1	0.154645	0.258002			2.1	3201.3	9743.51	2925.21	8427.27			2.1	0.244883	0.312332					0.270003	0.098	0.0361747	0.0594
				2.25	2323.33	5732.94	2021	5261.11			2.25	0.286602	0.277529			2.25	1516.1	8014.86	1633.31	6894.55			2.25	0.154645	0.191526			2.25	3201.3	9743.51	1401.71	9606.27			2.25	0.244883	0.202842					0.290002	0.095	0.0337396	0.0497
				2.4	2323.33	5732.94	2308	6390.11			2.4	0.286602	0.265345			2.4	1516.1	8014.86	1159.31	7984.55			2.4	0.154645	0.126785			2.4	3201.3	9743.51	1321.21	10991.8			2.4	0.244883	0.047207					0.31	0.083	0.0324579	0.0449
				2.55	2323.33	5732.94	2136	5291.11			2.55	0.286602	0.287595			2.55	1516.1	8014.86	802.305	7024.55			2.55	0.154645	0.102507			2.55	3201.3	9743.51	2240.71	11559.3			2.55	0.244883	0.153332					0.329999	0.064	0.0313685	0.0368
				2.7	2323.33	5732.94	664.997	6720.11			2.7	0.286602	0.090046			2.7	1516.1	8014.86	2237.3	7578.55			2.7	0.154645	0.227928			2.7	3201.3	9743.51	2304.71	10970.8			2.7	0.244883	0.171601					0.349997	0.044	0.0303859	0.0315
				2.85	2323.33	5732.94	2652	6066.11			2.85	0.286602	0.304194			2.85	1516.1	8014.86	1727.31	8207.55			2.85	0.154645	0.173863			2.85	3201.3	9743.51	3294.71	10243.8			2.85	0.244883	0.17573					0.369996	0.027	0.0297237	0.0259
				3	2323.33	5732.94	1775	4718.11			3	0.286602	0.273366			3	1516.1	8014.86	2223.3	8539.55			3	0.154645	0.206572			3	3201.3	9743.51	3794.71	10114.3			3	0.244883	0.30486					0.389994	0.015	0.0297451	0.0224
				3.15	2323.33	5732.94	2081	7031.11			3.15	0.286602	0.228377			3.15	1516.1	8014.86	1304.31	6226.55			3.15	0.154645	0.173195			3.15	3201.3	9743.51	2947.71	10561.8			3.15	0.244883	0.239511					0.409993	0.009	0.0308772	0.0189
				3.3	2323.33	5732.94	1529	6534.11			3.3	0.286602	0.189629			3.3	1516.1	8014.86	2256.3	8012.55			3.3	0.154645	0.219723			3.3	3201.3	9743.51	2603.21	10026.8			3.3	0.244883	0.196474					0.429991	0.005	0.0300441	0.0169
				3.45	2323.33	5732.94	2242	5470.11			3.45	0.286602	0.290711			3.45	2540.24	7358.86	2910.3	5691.55			3.45	0.232913	0.338334			3.45	3201.3	9743.51	3278.21	9544.27			3.45	0.244883	0.216974					0.44999	0.003	0.0292217	0.0146
				3.6	2323.33	5732.94	2640	5766.11			3.6	0.286602	0.314057			3.6	2540.24	7358.86	3633.3	8467.55			3.6	0.232913	0.300252			3.6	3201.3	9743.51	3012.21	10697.8			3.6	0.244883	0.28904					0.469988	0.003	0.0289013	0.0134
				3.75	2323.33	5732.94	1947	5922.11			3.75	0.286602	0.247423			3.75	2540.24	7358.86	2330.3	5760.55			3.75	0.232913	0.288017			3.75	3201.3	9743.51	2621.71	11685.8			3.75	0.244883	0.1498					0.489987	0.002	0.0293712	0.0121
				3.9	2323.33	5732.94	2176	5415.11			3.9	0.286602	0.286651			3.9	2540.24	7358.86	2167.3	6599.55			3.9	0.232913	0.247216			3.9	3201.3	9743.51	2760.21	10585.8			3.9	0.244883	0.213756					0.509985	0.001	0.0277905	0.0115
				4.05	2323.33	5732.94	2369	6578.11			4.05	0.286602	0.264778			4.05	1516.1	8014.86	1588.31	6156.55			4.05	0.154645	0.205079			4.05	3201.3	9743.51	3364.21	9805.27			4.05	0.244883	0.197972					0.529984	0.002	0.0273526	0.0108
				4.2	2323.33	5732.94	2857	5826.11			4.2	0.286602	0.329029			4.2	1516.1	8014.86	1044.31	6568.55			4.2	0.154645	0.137176			4.2	3201.3	9743.51	3563.21	9449.77			4.2	0.244883	0.30161					0.549983	0.002	0.0257826	0.0092
				4.35	2323.33	5732.94	2062	5579.11			4.35	0.286602	0.269856			4.35	1516.1	8014.86	1611.31	10209.5			4.35	0.154645	0.13631			4.35	3201.3	9743.51	2487.21	9701.77			4.35	0.244883	0.23826					0.569981	0.001	0.025569	0.0089
				4.5	2323.33	5732.94	2912	6064.11			4.5	0.286602	0.324416			4.5	1516.1	8014.86	3035.3	6894.55			4.5	0.154645	0.305675			4.5	3201.3	9743.51	3576.71	10786.8			4.5	0.244883	0.173923					0.58998	0.001	0.0242126	0.0079
				4.65	2323.33	5732.94	1955	5931.11			4.65	0.286602	0.247904			4.65	1516.1	8014.86	-51.6953	9024.55			4.65	0.154645	-0.00576			4.65	3201.3	9743.51	3689.21	11497.8			4.65	0.244883	0.310746					0.609978	0.002	0.0232834	0.0074
				4.8	2323.33	5732.94	3322	6183.11			4.8	0.286602	0.349496			4.8	1516.1	8014.86	1997.31	6486.55			4.8	0.154645	0.235424			4.8	3201.3	9743.51	3181.21	11438.3			4.8	0.244883	0.169716					0.629977	0.001	0.022963	0.0069
				4.95	2323.33	5732.94	3140	5871.11			4.95	0.286602	0.348458			4.95	1516.1	8014.86	2454.3	10057.5			4.95	0.154645	0.196158			4.95	3201.3	9743.51	2971.21	10522.3			4.95	0.244883	0.26541					0.649975	0.001	0.0212755	0.0065
				5.1	2323.33	5732.94	1764	5191.11			5.1	0.286602	0.253626			5.1	1516.1	8014.86	2333.3	10294.5			5.1	0.154645	0.184774			5.1	3201.3	9743.51	2484.21	11844.3			5.1	0.244883	0.166657					0.669974	0.001	0.019919	0.0056
				5.25	2323.33	5732.94	2989	6023.11			5.25	0.286602	0.331664			5.25	1516.1	8014.86	897.305	7902.55			5.25	0.154645	0.101968			5.25	3201.3	9743.51	2749.21	11975.3			5.25	0.244883	0.178469					0.689972	0.001	0.018616	0.0051
				5.4	2323.33	5732.94	1689	7011.11			5.4	0.286602	0.194135			5.4	1516.1	8014.86	2538.3	7609.55			5.4	0.154645	0.250132			5.4	3201.3	9743.51	2707.71	9719.77			5.4	0.244883	0.196928					0.709971	0.001	0.0155294	0.0048
				5.55	2323.33	5732.94	3071	6154.11			5.55	0.286602	0.332895			5.55	1516.1	8014.86	360.305	7060.55			5.55	0.154645	0.048553			5.55	3201.3	9743.51	2573.21	8561.27			5.55	0.244883	0.241413					0.729969	0.001	0.0130088	0.0042
				5.7	2323.33	5732.94	2436	5803.11			5.7	0.286602	0.295663			5.7	1516.1	8014.86	2091.3	9318.55			5.7	0.154645	0.183289			5.7	3201.3	9743.51	4356.71	9066.77			5.7	0.244883	0.219676					0.749968	0.001	0.0101358	0.0038
				5.85	2323.33	5732.94	1684	6230.11			5.85	0.286602	0.212784			5.85	1516.1	8014.86	1310.31	8654.55			5.85	0.154645	0.131493			5.85	5940.73	7006.28	6251.71	7423.27			5.85	0.462272	0.392583					0.769966	0.001	0.00760448	0.0034
				6	2323.33	5732.94	2564	5561.11			6	0.286602	0.315564			6	1516.1	8014.86	1584.31	7214.55			6	0.154645	0.180058			6	5940.73	7006.28	4278.21	6457.77			6	0.462272	0.552212					0.789965	0	0.00559656	0.0029
				6.15	2323.33	5732.94	2661	4966.11			6.15	0.286602	0.348887			6.15	1516.1	8014.86	2019.31	7209.55			6.15	0.154645	0.218803			6.15	3201.3	9743.51	2223.71	8387.27			6.15	0.244883	0.235055					0.809963	0	0.00394109	0.0024
				6.3	2323.33	5732.94	1649	5681.11			6.3	0.286602	0.224962			6.3	2540.24	7358.86	3439.3	6095.55			6.3	0.232913	0.360709			6.3	3201.3	9743.51	2423.71	8810.77			6.3	0.244883	0.185041					0.829962	0	0.00271283	0.0018
				6.45	2323.33	5732.94	2969	3791.11			6.45	0.286602	0.439193			6.45	2540.24	7358.86	1817.31	5869.55			6.45	0.232913	0.236417			6.45	3201.3	9743.51	2741.21	9776.77			6.45	0.244883	0.244227					0.84996	0	0.00178364	0.0015
				6.6	2323.33	5732.94	2205	6541.11			6.6	0.286602	0.252112			6.6	2540.24	7358.86	1766.31	8991.55			6.6	0.232913	0.164187			6.6	3201.3	9743.51	1808.21	10205.8			6.6	0.244883	0.196997					0.869959	0	0.00135642	0.0011
				6.75	2323.33	5732.94	3085	4819.11			6.75	0.286602	0.390303			6.75	2540.24	7358.86	2015.31	6439.55			6.75	0.232913	0.238361			6.75	3201.3	9743.51	2128.71	9427.27			6.75	0.244883	0.092073					0.889958	0	0.0009826	0.0009
				6.9	2323.33	5732.94	1206	4113.11			6.9	0.286602	0.226729			6.9	2540.24	7358.86	991.305	7656.55			6.9	0.232913	0.11463			6.9	3201.3	9743.51	4734.71	8942.27			6.9	0.244883	0.262892					0.909956	0	0.00075831	0.0006
				7.05	2323.33	5732.94	885.997	6728.11			7.05	0.286602	0.116362			7.05	2540.24	7358.86	3436.3	6253.55			7.05	0.232913	0.354629			7.05	5940.73	7006.28	7827.21	5644.27			7.05	0.462272	0.41592					0.929955	0	0.00056606	0.0006
				7.2	2323.33	5732.94	2590	5203.11			7.2	0.286602	0.332344			7.2	2540.24	7358.86	1732.31	7947.55			7.2	0.232913	0.17896			7.2	5940.73	7006.28	7314.71	3957.77			7.2	0.462272	0.784921					0.949953	0	0.00040586	0.0007
				7.35	2323.33	5732.94	1893	5966.11			7.35	0.286602	0.240867			7.35	2540.24	7358.86	2317.3	8867.55			7.35	0.232913	0.207182			7.35	5940.73	7006.28	7317.21	4387.27			7.35	0.462272	0.492585					0.969952	0	0.00014953	0.0004
				7.5	2323.33	5732.94	3139	6420.11			7.5	0.286602	0.328377			7.5	2540.24	7358.86	1366.31	7619.55			7.5	0.232913	0.152051			7.5	5940.73	7006.28	5690.21	6857.27			7.5	0.462272	0.732814					0.979951	0	8.5444e-05	0.0004
				7.65	2323.33	5732.94	1893	5477.11			7.65	0.286602	0.256848			7.65	2540.24	7358.86	2769.3	7646.55			7.65	0.232913	0.265874			7.65	5940.73	7006.28	4217.71	7400.77			7.65	0.462272	0.15713
				7.8	2323.33	5732.94	2156	5117.11			7.8	0.286602	0.296434			7.8	2540.24	7358.86	1165.31	6289.55			7.8	0.232913	0.156315			7.8	5940.73	7006.28	6840.21	5545.77			7.8	0.462272	0.589659
				7.95	2323.33	5732.94	3262	7607.11			7.95	0.286602	0.300116			7.95	2540.24	7358.86	4094.3	5333.55			7.95	0.232913	0.434277			7.95	5940.73	7006.28	6382.71	5598.27			7.95	0.462272	0.522079
				8.1	2323.33	5732.94	2394	5997.11			8.1	0.286602	0.285301			8.1	1516.1	8014.86	2261.3	8844.55			8.1	0.154645	0.203614			8.1	5940.73	7006.28	5634.21	5022.27			8.1	0.462272	0.546993
				8.25	2323.33	5732.94	1881	5346.11			8.25	0.286602	0.26027			8.25	1516.1	8014.86	1870.31	6808.55			8.25	0.154645	0.215501			8.25	5940.73	7006.28	4633.71	5466.77			8.25	0.462272	0.511772
				8.4	2323.33	5732.94	2060	5623.11			8.4	0.286602	0.26812			8.4	1516.1	8014.86	1226.31	5714.55			8.4	0.154645	0.176679			8.4	5940.73	7006.28	3563.21	7072.27			8.4	0.462272	0.394597
				8.55	2323.33	5732.94	2177	5489.11			8.55	0.286602	0.283977			8.55	1516.1	8014.86	1415.31	7488.55			8.55	0.154645	0.158954			8.55	5940.73	7006.28	6053.21	6964.27			8.55	0.462272	0.29016
				8.7	2323.33	5732.94	3022	6172.11			8.7	0.286602	0.328688			8.7	1516.1	8014.86	1849.31	7952.55			8.7	0.154645	0.188669			8.7	5940.73	7006.28	7764.21	5924.27			8.7	0.462272	0.617581
				8.85	2323.33	5732.94	3329	6237.11			8.85	0.286602	0.347999			8.85	1516.1	8014.86	788.305	9124.55			8.85	0.154645	0.079523			8.85	5940.73	7006.28	7739.71	5041.27			8.85	0.462272	0.515231
				9	2323.33	5732.94	2368	6117.11			9	0.286602	0.279077			9	1516.1	8014.86	342.305	6497.55			9	0.154645	0.050046			9	5940.73	7006.28	6540.21	5871.77			9	0.462272	0.706256
				9.15	2323.33	5732.94	3584	5826.11			9.15	0.286602	0.380867			9.15	1516.1	8014.86	2513.3	6715.55			9.15	0.154645	0.272331			9.15	5940.73	7006.28	5372.71	6801.77			9.15	0.462272	0.356723
				9.3	2323.33	5732.94	3102	6416.11			9.3	0.286602	0.325905			9.3	1516.1	8014.86	827.305	8007.55			9.3	0.154645	0.093641			9.3	5940.73	7006.28	5517.71	6517.77			9.3	0.462272	0.534076
				9.45	2323.33	5732.94	1366	6709.11			9.45	0.286602	0.169161			9.45	1516.1	8014.86	1341.31	7370.55			9.45	0.154645	0.153963			9.45	5940.73	7006.28	5685.71	7421.27			9.45	0.462272	0.387961
				9.6	2323.33	5732.94	3159	5943.11			9.6	0.286602	0.347062			9.6	1516.1	8014.86	1117.31	9685.55			9.6	0.154645	0.103427			9.6	5940.73	7006.28	6868.71	6363.27			9.6	0.462272	0.4753
				9.75	2323.33	5732.94	2849	6403.11			9.75	0.286602	0.307929			9.75	1516.1	8014.86	1366.31	6956.55			9.75	0.154645	0.164163			9.75	5940.73	7006.28	6650.71	6075.77			9.75	0.462272	0.566511
				9.9	2323.33	5732.94	1379	5355.11			9.9	0.286602	0.204778			9.9	1516.1	8014.86	1226.31	6382.55			9.9	0.154645	0.161168			9.9	5940.73	7006.28	7543.21	6028.77			9.9	0.462272	0.478793
				10.05	2323.33	5732.94	3187	7951.11			10.05	0.286602	0.286134			10.05	1516.1	8014.86	2375.3	6722.55			10.05	0.154645	0.261084			10.05	5940.73	7006.28	6418.21	6759.77			10.05	0.462272	0.623948
				10.2	2323.33	5732.94	2286	6031.11			10.2	0.286602	0.274855			10.2	1516.1	8014.86	2709.3	7684.55			10.2	0.154645	0.260664			10.2	5940.73	7006.28	5233.21	7912.27			10.2	0.462272	0.322173
				10.35	2323.33	5732.94	2463	7049.11			10.35	0.286602	0.258933			10.35	1516.1	8014.86	1736.31	7754.55			10.35	0.154645	0.182945			10.35	5940.73	7006.28	6434.71	7281.27			10.35	0.462272	0.461436
				10.5	2323.33	5732.94	2530	7550.11			10.5	0.286602	0.250989			10.5	1516.1	8014.86	1595.31	7492.55			10.5	0.154645	0.175542			10.5	5940.73	7006.28	5353.71	7960.77			10.5	0.462272	0.477571
				10.65	2323.33	5732.94	2551	5510.11			10.65	0.286602	0.316457			10.65	1516.1	8014.86	1906.31	6263.55			10.65	0.154645	0.233334			10.65	5940.73	7006.28	4124.21	10116.8			10.65	0.462272	0.329038
				10.8	2323.33	5732.94	1307	6879.11			10.8	0.286602	0.15966			10.8	1516.1	8014.86	2171.3	6821.55			10.8	0.154645	0.241448			10.8	5940.73	7006.28	5813.21	7731.77			10.8	0.462272	0.253911
				10.95	2323.33	5732.94	2142	6125.11			10.95	0.286602	0.259099			10.95	1516.1	8014.86	2178.3	6895.55			10.95	0.154645	0.240064			10.95	7685.04	5057.86	6833.71	4966.77			10.95	0.6009	0.645047
				11.1	2323.33	5732.94	3728	6088.11			11.1	0.286602	0.379783			11.1	1516.1	8014.86	449.305	6650.55			11.1	0.154645	0.063284			11.1	7685.04	5057.86	6953.71	4702.27			11.1	0.6009	0.509267
				11.25	2323.33	5732.94	1352	6032.11			11.25	0.286602	0.183095			11.25	1516.1	8014.86	1573.31	8681.55			11.25	0.154645	0.15342			11.25	7685.04	5057.86	8472.71	5186.27			11.25	0.6009	0.681032
				11.4	2323.33	5732.94	2926	6071.11			11.4	0.286602	0.325215			11.4	1516.1	8014.86	1911.31	8088.55			11.4	0.154645	0.191133			11.4	7685.04	5057.86	8561.71	6281.27			11.4	0.6009	0.57378
				11.55	2323.33	5732.94	1793	4635.11			11.55	0.286602	0.278931			11.55	1516.1	8014.86	734.305	7347.55			11.55	0.154645	0.090858			11.55	7685.04	5057.86	7521.71	5468.27			11.55	0.6009	0.580125
				11.7	2323.33	5732.94	3375	4887.11			11.7	0.286602	0.408491			11.7	1516.1	8014.86	2511.3	7705.55			11.7	0.154645	0.2458			11.7	7685.04	5057.86	6747.71	4310.27			11.7	0.6009	0.577727
				11.85	2323.33	5732.94	1138	5282.11			11.85	0.286602	0.177255			11.85	1516.1	8014.86	2666.3	7839.55			11.85	0.154645	0.253792			11.85	7685.04	5057.86	5162.21	5860.77			11.85	0.6009	0.647114
				12	2323.33	5732.94	1468	4791.11			12	0.286602	0.234538			12	1516.1	8014.86	1960.31	7626.55			12	0.154645	0.204478			12	5940.73	7006.28	5513.21	7423.77			12	0.462272	0.309974
				12.15	2323.33	5732.94	2356	7002.11			12.15	0.286602	0.25176			12.15	1516.1	8014.86	1986.31	5615.55			12.15	0.154645	0.261292			12.15	5940.73	7006.28	6021.21	5954.77			12.15	0.462272	0.521945
				12.3	2323.33	5732.94	2152	5130.11			12.3	0.286602	0.295518			12.3	1516.1	8014.86	1219.31	6204.55			12.3	0.154645	0.164241			12.3	5940.73	7006.28	5966.21	5177.77			12.3	0.462272	0.474946
				12.45	2323.33	5732.94	1303	5315.11			12.45	0.286602	0.196883			12.45	1516.1	8014.86	1137.31	7767.55			12.45	0.154645	0.127717			12.45	5940.73	7006.28	6743.21	6652.77			12.45	0.462272	0.582539
				12.6	2323.33	5732.94	2823	6500.11			12.6	0.286602	0.302796			12.6	1516.1	8014.86	1220.31	9660.55			12.6	0.154645	0.112152			12.6	5940.73	7006.28	5485.21	6814.77			12.6	0.462272	0.433951
				12.75	2323.33	5732.94	2644	5146.11			12.75	0.286602	0.339404			12.75	1516.1	8014.86	629.305	5785.55			12.75	0.154645	0.098101			12.75	5940.73	7006.28	5999.71	6079.77			12.75	0.462272	0.462543
				12.9	2323.33	5732.94	2290	5022.11			12.9	0.286602	0.313179			12.9	1516.1	8014.86	1620.31	8523.55			12.9	0.154645	0.159733			12.9	5940.73	7006.28	6773.21	6171.27			12.9	0.462272	0.522173
				13.05	2323.33	5732.94	2242	6210.11			13.05	0.286602	0.265259			13.05	1516.1	8014.86	2229.3	7904.55			13.05	0.154645	0.219986			13.05	5940.73	7006.28	5585.21	6652.77			13.05	0.462272	0.524488
				13.2	2323.33	5732.94	1522	5899.11			13.2	0.286602	0.20509			13.2	1516.1	8014.86	1977.31	8412.55			13.2	0.154645	0.190311			13.2	5940.73	7006.28	5446.21	8506.77			13.2	0.462272	0.390275
				13.35	2323.33	5732.94	1581	4121.11			13.35	0.286602	0.277265			13.35	1516.1	8014.86	1751.31	9595.55			13.35	0.154645	0.154343			13.35	5940.73	7006.28	3771.71	11449.8			13.35	0.462272	0.390367
				13.5	2323.33	5732.94	2228	6058.11			13.5	0.286602	0.268883			13.5	1516.1	8014.86	1392.31	7349.55			13.5	0.154645	0.159269			13.5	5940.73	7006.28	3415.71	10682.8			13.5	0.462272	0.100168
				13.65	2323.33	5732.94	2425	4965.11			13.65	0.286602	0.328141			13.65	1516.1	8014.86	902.305	6466.55			13.65	0.154645	0.122448			13.65	5940.73	7006.28	4411.21	8742.27			13.65	0.462272	0.402811
				13.8	2323.33	5732.94	1983	6315.11			13.8	0.286602	0.23897			13.8	1516.1	8014.86	2011.31	6604.55			13.8	0.154645	0.233442			13.8	5940.73	7006.28	3396.71	9693.27			13.8	0.462272	0.267025
				13.95	2323.33	5732.94	3473	6293.11			13.95	0.286602	0.355617			13.95	1516.1	8014.86	829.305	7983.55			13.95	0.154645	0.094102			13.95	5940.73	7006.28	4438.71	7993.27			13.95	0.462272	0.25198
				14.1	2323.33	5732.94	2422	5334.11			14.1	0.286602	0.312269			14.1	1516.1	8014.86	1320.31	9259.55			14.1	0.154645	0.124794			14.1	5940.73	7006.28	5069.71	5461.27			14.1	0.462272	0.474276
				14.25	2323.33	5732.94	3456	5781.11			14.25	0.286602	0.374143			14.25	1516.1	8014.86	999.305	9126.55			14.25	0.154645	0.098688			14.25	5940.73	7006.28	4253.21	6821.77			14.25	0.462272	0.490411
				14.4	2323.33	5732.94	3605	4510.11			14.4	0.286602	0.444233			14.4	1516.1	8014.86	1691.31	8100.55			14.4	0.154645	0.172726			14.4	5940.73	7006.28	5914.21	5734.77			14.4	0.462272	0.306894
				14.55	2323.33	5732.94	2987	4165.11			14.55	0.286602	0.417638			14.55	1516.1	8014.86	1990.31	10001.5			14.55	0.154645	0.165971			14.55	5940.73	7006.28	6829.71	4841.27			14.55	0.462272	0.754205
				14.7	2323.33	5732.94	1859	6562.11			14.7	0.286602	0.220754			14.7	1516.1	8014.86	792.305	8214.55			14.7	0.154645	0.087967			14.7	5940.73	7006.28	5715.21	7025.77			14.7	0.462272	0.447972
				14.85	2323.33	5732.94	2322	5068.11			14.85	0.286602	0.314203			14.85	1516.1	8014.86	585.305	10053.5			14.85	0.154645	0.055016			14.85	5940.73	7006.28	6518.71	5436.27			14.85	0.462272	0.44918
				15	2323.33	5732.94	2281	5480.11			15	0.286602	0.293901			15	1516.1	8014.86	2817.3	8867.55			15	0.154645	0.241107			15	5940.73	7006.28	6347.21	5611.27			15	0.462272	0.652305
				15.15	2323.33	5732.94	2562	5388.11			15.15	0.286602	0.322259			15.15	1516.1	8014.86	748.305	8744.55			15.15	0.154645	0.078828			15.15	5940.73	7006.28	5969.71	7665.27			15.15	0.462272	0.421721
				15.3	2323.33	5732.94	2863	4906.11			15.3	0.286602	0.36851			15.3	1516.1	8014.86	1377.31	7128.55			15.3	0.154645	0.161924			15.3	5940.73	7006.28	5657.71	7633.27			15.3	0.462272	0.451665
				15.45	2323.33	5732.94	925.997	5208.11			15.45	0.286602	0.150959			15.45	1516.1	8014.86	2046.31	8258.55			15.45	0.154645	0.198577			15.45	5940.73	7006.28	3516.21	8953.77			15.45	0.462272	0.393709
				15.6	2323.33	5732.94	3035	6060.11			15.6	0.286602	0.333695			15.6	1516.1	8014.86	1411.31	9906.55			15.6	0.154645	0.124697			15.6	3201.3	9743.51	3084.71	9814.27			15.6	0.244883	0.179712
				15.75	2323.33	5732.94	2299	6173.11			15.75	0.286602	0.271361			15.75	1516.1	8014.86	2046.31	6887.55			15.75	0.154645	0.229051			15.75	3201.3	9743.51	3295.71	8378.77			15.75	0.244883	0.29972
				15.9	2323.33	5732.94	2462	5109.11			15.9	0.286602	0.325183			15.9	1516.1	8014.86	2503.3	8800.55			15.9	0.154645	0.221456			15.9	3201.3	9743.51	4048.21	6800.27			15.9	0.244883	0.261252
				16.05	2323.33	5732.94	1965	6141.11			16.05	0.286602	0.242409			16.05	1516.1	8014.86	844.305	8375.55			16.05	0.154645	0.091575			16.05	3201.3	9743.51	4043.71	8332.77			16.05	0.244883	0.479524
				16.2	2323.33	5732.94	1630	4913.11			16.2	0.286602	0.249116			16.2	1516.1	8014.86	3063.3	6641.55			16.2	0.154645	0.315647			16.2	3201.3	9743.51	3168.71	10012.3			16.2	0.244883	0.202012
				16.35	2323.33	5732.94	1283	5938.11			16.35	0.286602	0.177673			16.35	1516.1	8014.86	1537.31	8269.55			16.35	0.154645	0.156758			16.35	3201.3	9743.51	3801.21	10992.8			16.35	0.244883	0.28149
				16.5	2323.33	5732.94	1548	5477.11			16.5	0.286602	0.220352			16.5	1516.1	8014.86	1580.31	8698.55			16.5	0.154645	0.153743			16.5	3201.3	9743.51	4442.71	10551.8			16.5	0.244883	0.238399
				16.65	2323.33	5732.94	3323	5369.11			16.65	0.286602	0.3823			16.65	1516.1	8014.86	1132.31	6447.55			16.65	0.154645	0.149383			16.65	5940.73	7006.28	5943.21	7578.77			16.65	0.462272	0.370582
				16.8	2323.33	5732.94	2402	5625.11			16.8	0.286602	0.299235			16.8	1516.1	8014.86	457.305	7685.55			16.8	0.154645	0.05616			16.8	5940.73	7006.28	7580.71	5651.77			16.8	0.462272	0.504617
				16.95	2323.33	5732.94	1447	6081.11			16.95	0.286602	0.192212			16.95	1516.1	8014.86	2883.3	8942.55			16.95	0.154645	0.243814			16.95	5940.73	7006.28	6602.21	6362.77			16.95	0.462272	0.648524
				17.1	2323.33	5732.94	999.997	4918.11			17.1	0.286602	0.168972			17.1	1516.1	8014.86	2090.3	8347.55			17.1	0.154645	0.200262			17.1	5940.73	7006.28	6952.71	6503.77			17.1	0.462272	0.378484
				17.25	2323.33	5732.94	2843	7033.11			17.25	0.286602	0.287866			17.25	1516.1	8014.86	756.305	8411.55			17.25	0.154645	0.082495			17.25	5940.73	7006.28	6096.21	8566.77			17.25	0.462272	0.653215
				17.4	2323.33	5732.94	1739	5447.11			17.4	0.286602	0.241994			17.4	1516.1	8014.86	1441.31	6116.55			17.4	0.154645	0.190703			17.4	5940.73	7006.28	3349.71	9356.27			17.4	0.462272	0.212137
				17.55	2323.33	5732.94	2450	4838.11			17.55	0.286602	0.336163			17.55	1516.1	8014.86	223.305	7009.55			17.55	0.154645	0.030874			17.55	5940.73	7006.28	4814.71	7262.77			17.55	0.462272	0.348111
				17.7	2323.33	5732.94	2467	6389.11			17.7	0.286602	0.278564			17.7	1516.1	8014.86	861.305	6914.55			17.7	0.154645	0.110767			17.7	5940.73	7006.28	6418.71	7318.27			17.7	0.462272	0.432126
				17.85	2323.33	5732.94	1686	6599.11			17.85	0.286602	0.203497			17.85	1516.1	8014.86	2986.3	9756.55			17.85	0.154645	0.234351			17.85	5940.73	7006.28	6277.21	6660.77			17.85	0.462272	0.5067
				18	2323.33	5732.94	1990	8496.11			18	0.286602	0.189775			18	1516.1	8014.86	1086.31	8623.55			18	0.154645	0.111876			18	5940.73	7006.28	5949.71	6074.77			18	0.462272	0.463637
				18.15	2323.33	5732.94	2028	5586.11			18.15	0.286602	0.266347			18.15	1516.1	8014.86	1378.31	8505.55			18.15	0.154645	0.13945			18.15	5940.73	7006.28	5424.21	6465.77			18.15	0.462272	0.531056
				18.3	2323.33	5732.94	3022	5966.11			18.3	0.286602	0.336222			18.3	1516.1	8014.86	1229.31	7731.55			18.3	0.154645	0.137186			18.3	5940.73	7006.28	5707.71	7688.27			18.3	0.462272	0.390494
				18.45	2323.33	5732.94	1997	5653.11			18.45	0.286602	0.261042			18.45	1516.1	8014.86	1198.31	9514.55			18.45	0.154645	0.111857			18.45	5940.73	7006.28	7338.21	5853.77			18.45	0.462272	0.457971
				18.6	2323.33	5732.94	2139	4737.11			18.6	0.286602	0.311076			18.6	1516.1	8014.86	1386.31	8834.55			18.6	0.154645	0.135635			18.6	5940.73	7006.28	8096.71	3700.27			18.6	0.462272	0.669568
				18.75	2323.33	5732.94	2736	5866.11			18.75	0.286602	0.318061			18.75	1516.1	8014.86	2119.3	8383.55			18.75	0.154645	0.201784			18.75	5940.73	7006.28	8410.21	4927.27			18.75	0.462272	0.704465
				18.9	2323.33	5732.94	2775	6413.11			18.9	0.286602	0.30202			18.9	1516.1	8014.86	1938.31	8396.55			18.9	0.154645	0.18755			18.9	5940.73	7006.28	5427.21	9776.77			18.9	0.462272	0.575942
				19.05	2323.33	5732.94	2316	4517.11			19.05	0.286602	0.338937			19.05	1516.1	8014.86	1792.31	6634.55			19.05	0.154645	0.21269			19.05	5940.73	7006.28	4126.21	11654.8			19.05	0.462272	0.134113
				19.2	2323.33	5732.94	3806	4949.11			19.2	0.286602	0.434717			19.2	1516.1	8014.86	1790.31	8745.55			19.2	0.154645	0.169925			19.2	5940.73	7006.28	6287.71	8858.27			19.2	0.462272	0.377856
				19.35	2323.33	5732.94	2024	7634.11			19.35	0.286602	0.209564			19.35	1516.1	8014.86	980.305	7192.55			19.35	0.154645	0.119946			19.35	5940.73	7006.28	6807.71	5895.27			19.35	0.462272	0.459693
				19.5	2323.33	5732.94	2541	4614.11			19.5	0.286602	0.35513			19.5	2540.24	7358.86	3714.3	4891.55			19.5	0.232913	0.431602			19.5	7685.04	5057.86	7112.21	4858.77			19.5	0.6009	0.62656
				19.65	2323.33	5732.94	1153	4317.11			19.65	0.286602	0.210781			19.65	1516.1	8014.86	2110.3	8164.55			19.65	0.154645	0.205385			19.65	7685.04	5057.86	8257.71	4401.27			19.65	0.6009	0.563607
				19.8	2323.33	5732.94	2636	6951.11			19.8	0.286602	0.274952			19.8	1516.1	8014.86	1473.31	7041.55			19.8	0.154645	0.173028			19.8	7685.04	5057.86	9981.21	4364.27			19.8	0.6009	0.736632
				19.95	2323.33	5732.94	1627	5606.11			19.95	0.286602	0.224937			19.95	1516.1	8014.86	1691.31	7893.55			19.95	0.154645	0.176456			19.95	7685.04	5057.86	10847.7	5063.27			19.95	0.6009	0.662013
				20.1	2323.33	5732.94	1913	5791.11			20.1	0.286602	0.248309			20.1	1516.1	8014.86	1742.31	8014.55			20.1	0.154645	0.178572			20.1	7685.04	5057.86	10115.2	4713.77			20.1	0.6009	0.701044
				20.25	2323.33	5732.94	3347	5784.11			20.25	0.286602	0.366549			20.25	1516.1	8014.86	1794.31	7251.55			20.25	0.154645	0.198357			20.25	7685.04	5057.86	9132.21	3566.77			20.25	0.6009	0.659621
				20.4	2323.33	5732.94	2123	4964.11			20.4	0.286602	0.299557			20.4	1516.1	8014.86	1402.31	7832.55			20.4	0.154645	0.151849			20.4	7685.04	5057.86	7974.71	4598.27			20.4	0.6009	0.787144
				20.55	2323.33	5732.94	1713	4816.11			20.55	0.286602	0.262363			20.55	1516.1	8014.86	1244.31	6810.55			20.55	0.154645	0.154479			20.55	7685.04	5057.86	6728.21	5704.77			20.55	0.6009	0.497986
				20.7	2323.33	5732.94	1655	6452.11			20.7	0.286602	0.204141			20.7	1516.1	8014.86	536.305	7523.55			20.7	0.154645	0.06654			20.7	7685.04	5057.86	5294.21	5226.77			20.7	0.6009	0.590755
				20.85	2323.33	5732.94	1990	4614.11			20.85	0.286602	0.301327			20.85	1516.1	8014.86	1589.31	8297.55			20.85	0.154645	0.160749			20.85	7685.04	5057.86	5670.71	5133.77			20.85	0.6009	0.396222
				21	2323.33	5732.94	2754	6586.11			21	0.286602	0.294857			21	1516.1	8014.86	930.305	9073.55			21	0.154645	0.092995			21	7685.04	5057.86	6810.21	4541.77			21	0.6009	0.625193
				21.15	2323.33	5732.94	2178	6587.11			21.15	0.286602	0.248485			21.15	1516.1	8014.86	2043.31	8945.55			21.15	0.154645	0.185943			21.15	7685.04	5057.86	7158.21	5020.77			21.15	0.6009	0.570868
				21.3	2323.33	5732.94	2379	5113.11			21.3	0.286602	0.317534			21.3	1516.1	8014.86	940.305	6275.55			21.3	0.154645	0.130311			21.3	7685.04	5057.86	8436.71	5636.77			21.3	0.6009	0.600683
				21.45	2323.33	5732.94	3348	6674.11			21.45	0.286602	0.334061			21.45	1516.1	8014.86	1896.31	6388.55			21.45	0.154645	0.228888			21.45	7685.04	5057.86	7578.21	5296.77			21.45	0.6009	0.598316
				21.6	2323.33	5732.94	2200	5445.11			21.6	0.286602	0.287765			21.6	1516.1	8014.86	304.305	6611.55			21.6	0.154645	0.044001			21.6	7685.04	5057.86	6964.71	5679.27			21.6	0.6009	0.576362
				21.75	2323.33	5732.94	2881	5169.11			21.75	0.286602	0.357883			21.75	1516.1	8014.86	1171.31	8330.55			21.75	0.154645	0.123271			21.75	7685.04	5057.86	6832.71	5263.77			21.75	0.6009	0.529889
				21.9	2323.33	5732.94	1269	5399.11			21.9	0.286602	0.190308			21.9	1516.1	8014.86	1420.31	6596.55			21.9	0.154645	0.177165			21.9	7685.04	5057.86	7557.21	4847.27			21.9	0.6009	0.612001
				22.05	2323.33	5732.94	2297	4870.11			22.05	0.286602	0.320491			22.05	1516.1	8014.86	2129.3	8334.55			22.05	0.154645	0.203491			22.05	7685.04	5057.86	8209.21	6274.27			22.05	0.6009	0.607267
				22.2	2323.33	5732.94	2120	5742.11			22.2	0.286602	0.269647			22.2	1516.1	8014.86	1836.31	7051.55			22.2	0.154645	0.206608			22.2	7685.04	5057.86	7206.71	5221.77			22.2	0.6009	0.526193
				22.35	2323.33	5732.94	1237	6277.11			22.35	0.286602	0.164623			22.35	1516.1	8014.86	1566.31	8110.55			22.35	0.154645	0.161861			22.35	7685.04	5057.86	7654.71	3728.27			22.35	0.6009	0.654474
				22.5	2323.33	5732.94	3669	5142.11			22.5	0.286602	0.416406			22.5	1516.1	8014.86	1702.31	7924.55			22.5	0.154645	0.176829			22.5	7685.04	5057.86	7890.71	3977.77			22.5	0.6009	0.687599
				22.65	2323.33	5732.94	2475	5270.11			22.65	0.286602	0.319556			22.65	1516.1	8014.86	1941.31	7084.55			22.65	0.154645	0.215083			22.65	7685.04	5057.86	7532.71	4448.77			22.65	0.6009	0.640094
				22.8	2323.33	5732.94	1765	5791.11			22.8	0.286602	0.233585			22.8	1516.1	8014.86	740.305	7887.55			22.8	0.154645	0.085804			22.8	7685.04	5057.86	8037.71	4045.27			22.8	0.6009	0.618407
				22.95	2323.33	5732.94	2252	5563.11			22.95	0.286602	0.288159			22.95	1516.1	8014.86	2286.3	15100.5			22.95	0.154645	0.131496			22.95	7685.04	5057.86	8445.21	2871.77			22.95	0.6009	0.716145
				23.1	2323.33	5732.94	2558	5713.11			23.1	0.286602	0.309269			23.1	1516.1	8014.86	1402.31	9334.55			23.1	0.154645	0.130607			23.1	7685.04	5057.86	6139.71	4734.27			23.1	0.6009	0.777728
				23.25	2323.33	5732.94	2392	5008.11			23.25	0.286602	0.323238			23.25	1516.1	8014.86	2769.3	8923.55			23.25	0.154645	0.236837			23.25	5940.73	7006.28	4851.21	7846.27			23.25	0.462272	0.344022
				23.4	2323.33	5732.94	1452	5278.11			23.4	0.286602	0.215746			23.4	1516.1	8014.86	1928.31	7502.55			23.4	0.154645	0.204468			23.4	5940.73	7006.28	6255.21	6901.27			23.4	0.462272	0.409696
				23.55	2323.33	5732.94	2366	6576.11			23.55	0.286602	0.26459			23.55	1516.1	8014.86	1030.31	6718.55			23.55	0.154645	0.132962			23.55	5940.73	7006.28	5876.21	6178.27			23.55	0.462272	0.558792
				23.7	2323.33	5732.94	3019	6707.11			23.7	0.286602	0.310401			23.7	1516.1	8014.86	1207.31	9196.55			23.7	0.154645	0.116044			23.7	5940.73	7006.28	6916.71	5684.77			23.7	0.462272	0.421289
				23.85	2323.33	5732.94	2167	5951.11			23.85	0.286602	0.266934			23.85	1516.1	8014.86	882.305	8186.55			23.85	0.154645	0.09729			23.85	5940.73	7006.28	7990.21	5198.77			23.85	0.462272	0.674533
				24	2323.33	5732.94	1768	5928.11			24	0.286602	0.229726			24	1516.1	8014.86	640.305	6617.55			24	0.154645	0.088222			24	5940.73	7006.28	5479.71	7953.27			24	0.462272	0.542048
				24.15	2323.33	5732.94	2264	5780.11			24.15	0.286602	0.281448			24.15	1516.1	8014.86	754.305	8282.55			24.15	0.154645	0.08347			24.15	5940.73	7006.28	4749.21	9392.27			24.15	0.462272	0.268786
				24.3	2323.33	5732.94	2528	4988.11			24.3	0.286602	0.336344			24.3	1516.1	8014.86	589.305	7873.55			24.3	0.154645	0.069634			24.3	5940.73	7006.28	5829.71	6969.27			24.3	0.462272	0.394398
				24.45	2323.33	5732.94	1467	5212.11			24.45	0.286602	0.21964			24.45	1516.1	8014.86	1690.31	7953.55			24.45	0.154645	0.175273			24.45	5940.73	7006.28	5840.71	5924.77			24.45	0.462272	0.543303
				24.6	2323.33	5732.94	1241	5872.11			24.6	0.286602	0.174466			24.6	2540.24	7358.86	2702.3	7463.55			24.6	0.232913	0.265822			24.6	5940.73	7006.28	6643.21	5727.77			24.6	0.462272	0.458651
				24.75	2323.33	5732.94	3198	7084.11			24.75	0.286602	0.311025			24.75	2540.24	7358.86	2744.3	6767.55			24.75	0.232913	0.288514			24.75	7685.04	5057.86	6598.21	3552.77			24.75	0.6009	0.624165
				24.9	2323.33	5732.94	3177	5791.11			24.9	0.286602	0.354255			24.9	2540.24	7358.86	2458.3	6419.55			24.9	0.232913	0.276903			24.9	7685.04	5057.86	6596.21	4320.77			24.9	0.6009	0.685241
				25.05	2323.33	5732.94	3043	5479.11			25.05	0.286602	0.357071			25.05	2540.24	7358.86	1150.31	6308.55			25.05	0.232913	0.15422			25.05	7685.04	5057.86	7794.21	5850.27			25.05	0.6009	0.551663
				25.2	2323.33	5732.94	2235	5694.11			25.2	0.286602	0.281872			25.2	2540.24	7358.86	1108.31	8531.55			25.2	0.232913	0.114971			25.2	7685.04	5057.86	7609.21	4608.77			25.2	0.6009	0.589692
				25.35	2323.33	5732.94	2432	5060.11			25.35	0.286602	0.324608			25.35	2540.24	7358.86	2343.3	7341.55			25.35	0.232913	0.241956			25.35	7685.04	5057.86	8213.21	4061.27			25.35	0.6009	0.667522
				25.5	2323.33	5732.94	2035	5206.11			25.5	0.286602	0.281034			25.5	2540.24	7358.86	2639.3	7568.55			25.5	0.232913	0.258556			25.5	7685.04	5057.86	7526.71	5633.77			25.5	0.6009	0.670308
				25.65	2323.33	5732.94	2134	5944.11			25.65	0.286602	0.26417			25.65	2540.24	7358.86	2842.3	5659.55			25.65	0.232913	0.334316			25.65	7685.04	5057.86	6878.71	5992.77			25.65	0.6009	0.457389
				25.8	2323.33	5732.94	3158	6843.11			25.8	0.286602	0.315765			25.8	2540.24	7358.86	1526.31	8516.55			25.8	0.232913	0.151979			25.8	7685.04	5057.86	6041.21	6429.77			25.8	0.6009	0.603404
				25.95	2323.33	5732.94	1261	5780.11			25.95	0.286602	0.179091			25.95	2540.24	7358.86	3333.3	8591.55			25.95	0.232913	0.279526			25.95	5940.73	7006.28	5066.21	7336.77			25.95	0.462272	0.342212
				26.1	2323.33	5732.94	2365	7396.11			26.1	0.286602	0.242288			26.1	1516.1	8014.86	1542.31	8579.55			26.1	0.154645	0.152374			26.1	5940.73	7006.28	5063.71	7264.77			26.1	0.462272	0.464461
				26.25	2323.33	5732.94	1553	5743.11			26.25	0.286602	0.212853			26.25	1516.1	8014.86	1992.31	7398.55			26.25	0.154645	0.212154			26.25	5940.73	7006.28	2328.71	9736.77			26.25	0.462272	0.346314
				26.4	2323.33	5732.94	2656	5049.11			26.4	0.286602	0.344706			26.4	1516.1	8014.86	3095.3	10127.5			26.4	0.154645	0.234087			26.4	5940.73	7006.28	2479.71	9959.27			26.4	0.462272	0.059933
				26.55	2323.33	5732.94	2884	5794.11			26.55	0.286602	0.33233			26.55	1516.1	8014.86	1331.31	8670.55			26.55	0.154645	0.133106			26.55	5940.73	7006.28	4346.71	7427.77			26.55	0.462272	0.349935
				26.7	2323.33	5732.94	2831	5551.11			26.7	0.286602	0.337743			26.7	1516.1	8014.86	968.305	8751.55			26.7	0.154645	0.099621			26.7	5940.73	7006.28	5342.71	5699.27			26.7	0.462272	0.389008
				26.85	2323.33	5732.94	2435	6723.11			26.85	0.286602	0.265884			26.85	1516.1	8014.86	1755.31	8268.55			26.85	0.154645	0.175113			26.85	5940.73	7006.28	4757.71	6961.27			26.85	0.462272	0.588587
				27	2323.33	5732.94	3013	5655.11			27	0.286602	0.347596			27	1516.1	8014.86	1587.31	8937.55			27	0.154645	0.150815			27	5940.73	7006.28	3965.21	8637.77			27	0.462272	0.257917
				27.15	2323.33	5732.94	1649	4224.11			27.15	0.286602	0.280771			27.15	1516.1	8014.86	2074.3	6755.55			27.15	0.154645	0.234919			27.15	5940.73	7006.28	4236.71	9315.27			27.15	0.462272	0.374478
				27.3	2323.33	5732.94	2592	6861.11			27.3	0.286602	0.274195			27.3	1516.1	8014.86	1302.31	8393.55			27.3	0.154645	0.134316			27.3	5940.73	7006.28	4717.21	8485.27			27.3	0.462272	0.26152
				27.45	2323.33	5732.94	1615	6051.11			27.45	0.286602	0.210667			27.45	1516.1	8014.86	207.305	6582.55			27.45	0.154645	0.030532			27.45	5940.73	7006.28	6910.71	6558.77			27.45	0.462272	0.480216
				27.6	2323.33	5732.94	3332	4868.11			27.6	0.286602	0.406336			27.6	1516.1	8014.86	2592.3	11311.5			27.6	0.154645	0.186445			27.6	5940.73	7006.28	7520.71	7793.27			27.6	0.462272	0.537771
				27.75	2323.33	5732.94	1901	5885.11			27.75	0.286602	0.244152			27.75	1516.1	8014.86	984.305	8050.55			27.75	0.154645	0.108945			27.75	5940.73	7006.28	5516.71	8659.77			27.75	0.462272	0.444058
				27.9	2323.33	5732.94	2894	5518.11			27.9	0.286602	0.344027			27.9	1516.1	8014.86	1586.31	6617.55			27.9	0.154645	0.193361			27.9	5940.73	7006.28	5245.71	7932.77			27.9	0.462272	0.325207
				28.05	2323.33	5732.94	2196	5524.11			28.05	0.286602	0.284451			28.05	1516.1	8014.86	1552.31	7188.55			28.05	0.154645	0.177592			28.05	5940.73	7006.28	6192.21	5229.27			28.05	0.462272	0.470032
				28.2	2323.33	5732.94	2814	7181.11			28.2	0.286602	0.281537			28.2	1516.1	8014.86	1296.31	7953.55			28.2	0.154645	0.140143			28.2	5940.73	7006.28	6958.21	5298.27			28.2	0.462272	0.641897
				28.35	2323.33	5732.94	3486	6191.11			28.35	0.286602	0.360231			28.35	1516.1	8014.86	2220.3	12766.5			28.35	0.154645	0.14815			28.35	5940.73	7006.28	6432.21	7481.27			28.35	0.462272	0.520079
				28.5	2323.33	5732.94	2319	6009.11			28.5	0.286602	0.278454			28.5	1516.1	8014.86	929.305	9014.55			28.5	0.154645	0.093455			28.5	5940.73	7006.28	6491.71	6462.77			28.5	0.462272	0.395443
				28.65	2323.33	5732.94	2584	5571.11			28.65	0.286602	0.316856			28.65	1516.1	8014.86	961.305	7277.55			28.65	0.154645	0.116679			28.65	5940.73	7006.28	7990.21	4642.27			28.65	0.462272	0.605905
				28.8	2323.33	5732.94	2920	6030.11			28.8	0.286602	0.326253			28.8	1516.1	8014.86	1007.3	7791.55			28.8	0.154645	0.114481			28.8	5940.73	7006.28	7017.71	5326.77			28.8	0.462272	0.660756
				28.95	2323.33	5732.94	1520	5817.11			28.95	0.286602	0.207166			28.95	1516.1	8014.86	919.305	8067.55			28.95	0.154645	0.102294			28.95	5940.73	7006.28	5339.21	5974.77			28.95	0.462272	0.477537
				29.1	2323.33	5732.94	1842	6138.11			29.1	0.286602	0.230823			29.1	1516.1	8014.86	2338.3	8096.55			29.1	0.154645	0.224086			29.1	5940.73	7006.28	5860.71	7116.27			29.1	0.462272	0.465053
				29.25	2323.33	5732.94	2318	4023.11			29.25	0.286602	0.365551			29.25	1516.1	8014.86	2230.3	8642.55			29.25	0.154645	0.205126			29.25	5940.73	7006.28	5269.21	8500.27			29.25	0.462272	0.442935
				29.4	2323.33	5732.94	4030	7617.11			29.4	0.286602	0.346008			29.4	1516.1	8014.86	902.305	6007.55			29.4	0.154645	0.130582			29.4	5940.73	7006.28	5406.21	7096.27			29.4	0.462272	0.302056
				29.55	2323.33	5732.94	2809	4313.11			29.55	0.286602	0.394405			29.55	1516.1	8014.86	1551.31	7442.55			29.55	0.154645	0.172485			29.55	5940.73	7006.28	6239.71	8026.27			29.55	0.462272	0.548523
				29.7	2323.33	5732.94	2731	4871.11			29.7	0.286602	0.359242			29.7	1516.1	8014.86	2688.3	8662.55			29.7	0.154645	0.236837			29.7	5940.73	7006.28	6463.21	7695.27			29.7	0.462272	0.341361
				29.85	2323.33	5732.94	1596	6785.11			29.85	0.286602	0.190428			29.85	1516.1	8014.86	791.305	8829.55			29.85	0.154645	0.082249			29.85	5940.73	7006.28	6264.71	6562.27			29.85	0.462272	0.591946
				30	2323.33	5732.94	2126	5582.11			30	0.286602	0.275813			30	1516.1	8014.86	1721.31	8763.55			30	0.154645	0.164171			30	5940.73	7006.28	5045.71	7755.77			30	0.462272	0.381859
				30.15	2323.33	5732.94	1756	4912.11			30.15	0.286602	0.263342			30.15	1516.1	8014.86	1429.31	7650.55			30.15	0.154645	0.157415			30.15	5940.73	7006.28	6014.71	7703.27			30.15	0.462272	0.406144
				30.3	2323.33	5732.94	2543	5516.11			30.3	0.286602	0.315543			30.3	1516.1	8014.86	1943.31	9752.55			30.3	0.154645	0.166153			30.3	5940.73	7006.28	6629.21	6625.77			30.3	0.462272	0.467377
				30.45	2323.33	5732.94	2216	5055.11			30.45	0.286602	0.304767			30.45	1516.1	8014.86	865.305	7331.55			30.45	0.154645	0.105565			30.45	5940.73	7006.28	6844.21	6008.27			30.45	0.462272	0.539535
				30.6	2323.33	5732.94	2045	4017.11			30.6	0.286602	0.337341			30.6	1516.1	8014.86	1854.31	7817.55			30.6	0.154645	0.191722			30.6	5940.73	7006.28	7743.21	6077.27			30.6	0.462272	0.526347
				30.75	2323.33	5732.94	2096	6447.11			30.75	0.286602	0.245343			30.75	1516.1	8014.86	1676.31	6305.55			30.75	0.154645	0.210014			30.75	5940.73	7006.28	6633.21	6756.27			30.75	0.462272	0.593473
				30.9	2323.33	5732.94	2158	5155.11			30.9	0.286602	0.295086			30.9	1516.1	8014.86	2325.3	8461.55			30.9	0.154645	0.215568			30.9	5940.73	7006.28	5616.21	7447.27			30.9	0.462272	0.388464
				31.05	2323.33	5732.94	2789	5857.11			31.05	0.286602	0.322572			31.05	2540.24	7358.86	3158.3	9658.55			31.05	0.232913	0.246418			31.05	5940.73	7006.28	6506.21	6708.77			31.05	0.462272	0.469792
				31.2	2323.33	5732.94	2361	7242.11			31.2	0.286602	0.245857			31.2	2540.24	7358.86	2578.3	5755.55			31.2	0.232913	0.309377			31.2	5940.73	7006.28	6106.21	7864.77			31.2	0.462272	0.515231
				31.35	2323.33	5732.94	2133	4784.11			31.35	0.286602	0.308365			31.35	2540.24	7358.86	1317.31	6571.55			31.35	0.232913	0.166983			31.35	5940.73	7006.28	5040.21	8943.27			31.35	0.462272	0.367942
				31.5	2323.33	5732.94	3688	6907.11			31.5	0.286602	0.348085			31.5	2540.24	7358.86	1788.31	6237.55			31.5	0.232913	0.222818			31.5	5940.73	7006.28	5853.71	7682.27			31.5	0.462272	0.351973
				31.65	2323.33	5732.94	2610	5931.11			31.65	0.286602	0.30558			31.65	2540.24	7358.86	3367.3	8787.55			31.65	0.232913	0.277034			31.65	5940.73	7006.28	4689.71	10122.3			31.65	0.462272	0.508341
				31.8	2323.33	5732.94	2417	5944.11			31.8	0.286602	0.289076			31.8	2540.24	7358.86	2056.3	6871.55			31.8	0.232913	0.230325			31.8	5940.73	7006.28	2658.71	12503.3			31.8	0.462272	0.146349
				31.95	2323.33	5732.94	2125	6347.11			31.95	0.286602	0.250823			31.95	4511.38	4594.86	6260.31	2273.55			31.95	0.493271	0.733585			31.95	5940.73	7006.28	5808.71	7544.77			31.95	0.462272	0.206452
				32.1	2323.33	5732.94	1916	5585.11			32.1	0.286602	0.255428			32.1	4511.38	4594.86	4202.31	6680.55			32.1	0.493271	0.38614			32.1	5940.73	7006.28	8202.71	3787.27			32.1	0.462272	0.712021
				32.25	2323.33	5732.94	3002	5594.11			32.25	0.286602	0.349227			32.25	1516.1	8014.86	1061.31	7378.55			32.25	0.154645	0.125749			32.25	5940.73	7006.28	6695.71	4195.27			32.25	0.462272	0.655851
				32.4	2323.33	5732.94	2584	5396.11			32.4	0.286602	0.323805			32.4	1516.1	8014.86	904.305	7863.55			32.4	0.154645	0.103139			32.4	5940.73	7006.28	6928.71	4096.77			32.4	0.462272	0.565288
				32.55	2323.33	5732.94	2368	5509.11			32.55	0.286602	0.300617			32.55	1516.1	8014.86	1084.31	6606.55			32.55	0.154645	0.140986			32.55	5940.73	7006.28	8565.71	4724.77			32.55	0.462272	0.679634
				32.7	2323.33	5732.94	2207	6216.11			32.7	0.286602	0.262017			32.7	1516.1	8014.86	2060.3	8758.55			32.7	0.154645	0.190436			32.7	5940.73	7006.28	6515.71	5550.77			32.7	0.462272	0.614802
				32.85	2323.33	5732.94	2091	6000.11			32.85	0.286602	0.258431			32.85	1516.1	8014.86	442.305	8418.55			32.85	0.154645	0.049917			32.85	5940.73	7006.28	5498.71	5589.27			32.85	0.462272	0.429196
				33	2323.33	5732.94	3406	4678.11			33	0.286602	0.42132			33	1516.1	8014.86	1999.31	8470.55			33	0.154645	0.190958			33	5940.73	7006.28	6911.21	6753.77			33	0.462272	0.548058
				33.15	2323.33	5732.94	2257	6247.11			33.15	0.286602	0.265401			33.15	1516.1	8014.86	926.305	7374.55			33.15	0.154645	0.111591			33.15	5940.73	7006.28	5531.71	8128.77			33.15	0.462272	0.470382
				33.3	2323.33	5732.94	1469	5057.11			33.3	0.286602	0.225095			33.3	1516.1	8014.86	1857.31	9472.55			33.3	0.154645	0.16393			33.3	5940.73	7006.28	5293.21	7077.77			33.3	0.462272	0.326651
				33.45	2323.33	5732.94	1353	6228.11			33.45	0.286602	0.178469			33.45	1516.1	8014.86	1329.31	8743.55			33.45	0.154645	0.131969			33.45	5940.73	7006.28	8221.71	4805.27			33.45	0.462272	0.530214
				33.6	2323.33	5732.94	3041	4905.11			33.6	0.286602	0.382702			33.6	1516.1	8014.86	1814.31	8437.55			33.6	0.154645	0.176973			33.6	5940.73	7006.28	6778.21	4756.27			33.6	0.462272	0.721418
				33.75	2323.33	5732.94	1977	5213.11			33.75	0.286602	0.274961			33.75	2540.24	7358.86	3815.3	8267.55			33.75	0.232913	0.315762			33.75	5940.73	7006.28	4639.21	6092.27			33.75	0.462272	0.390236
				33.9	2323.33	5732.94	2116	5085.11			33.9	0.286602	0.293843			33.9	2540.24	7358.86	2526.3	3807.55			33.9	0.232913	0.398857			33.9	5940.73	7006.28	4874.21	7920.77			33.9	0.462272	0.464571
				34.05	2323.33	5732.94	1689	6014.11			34.05	0.286602	0.219262			34.05	2540.24	7358.86	3243.3	10460.5			34.05	0.232913	0.236671			34.05	5940.73	7006.28	6764.71	5977.27			34.05	0.462272	0.305409
				34.2	2323.33	5732.94	2378	6159.11			34.2	0.286602	0.278548			34.2	2540.24	7358.86	2674.3	10299.5			34.2	0.232913	0.20613			34.2	5940.73	7006.28	9559.71	2450.27			34.2	0.462272	0.782725
				34.35	2323.33	5732.94	2038	5246.11			34.35	0.286602	0.279787			34.35	2540.24	7358.86	3530.3	7721.55			34.35	0.232913	0.313753			34.35	5940.73	7006.28	7416.71	4547.27			34.35	0.462272	0.8093
				34.5	2323.33	5732.94	2169	5231.11			34.5	0.286602	0.293103			34.5	2540.24	7358.86	1980.31	6545.55			34.5	0.232913	0.23227			34.5	5940.73	7006.28	6271.71	4878.77			34.5	0.462272	0.430001
				34.65	2323.33	5732.94	2278	5745.11			34.65	0.286602	0.283929			34.65	1516.1	8014.86	1191.31	7002.55			34.65	0.154645	0.14539			34.65	5940.73	7006.28	6797.21	5522.77			34.65	0.462272	0.715301
				34.8	2323.33	5732.94	2639	5739.11			34.8	0.286602	0.314987			34.8	1516.1	8014.86	1701.31	7396.55			34.8	0.154645	0.187001			34.8	5940.73	7006.28	4761.21	10356.8			34.8	0.462272	0.433167
				34.95	2323.33	5732.94	1222	6524.11			34.95	0.286602	0.157756			34.95	1516.1	8014.86	722.305	9592.55			34.95	0.154645	0.070026			34.95	5940.73	7006.28	5220.21	9738.77			34.95	0.462272	0.209042
				35.1	2323.33	5732.94	1941	6038.11			35.1	0.286602	0.24326			35.1	1516.1	8014.86	1686.31	6810.55			35.1	0.154645	0.198462			35.1	5940.73	7006.28	7580.21	5510.77			35.1	0.462272	0.50875
				35.25	2323.33	5732.94	2383	5753.11			35.25	0.286602	0.292891			35.25	1516.1	8014.86	721.305	7077.55			35.25	0.154645	0.092489			35.25	5940.73	7006.28	7380.71	4738.77			35.25	0.462272	0.659426
				35.4	2323.33	5732.94	3524	5968.11			35.4	0.286602	0.371255			35.4	1516.1	8014.86	1507.31	8521.55			35.4	0.154645	0.150297			35.4	5940.73	7006.28	6281.71	5705.77			35.4	0.462272	0.557773
				35.55	2323.33	5732.94	1967	4872.11			35.55	0.286602	0.28761			35.55	1516.1	8014.86	810.305	8572.55			35.55	0.154645	0.08636			35.55	5940.73	7006.28	6170.21	5224.27			35.55	0.462272	0.49006
				35.7	2323.33	5732.94	2623	6718.11			35.7	0.286602	0.280801			35.7	1516.1	8014.86	1614.31	8913.55			35.7	0.154645	0.153337			35.7	5940.73	7006.28	6095.21	4801.27			35.7	0.462272	0.598231
				35.85	2323.33	5732.94	1819	4663.11			35.85	0.286602	0.280618			35.85	1516.1	8014.86	853.305	7834.55			35.85	0.154645	0.098218			35.85	5940.73	7006.28	5982.21	6117.27			35.85	0.462272	0.520926
				36	2323.33	5732.94	1769	6356.11			36	0.286602	0.21772			36	1516.1	8014.86	1959.31	7644.55			36	0.154645	0.204012			36	5940.73	7006.28	5674.21	6987.77			36	0.462272	0.472497
				36.15	2323.33	5732.94	2243	5531.11			36.15	0.286602	0.288521			36.15	1516.1	8014.86	1509.31	5814.55			36.15	0.154645	0.206081			36.15	5940.73	7006.28	6445.21	6430.27			36.15	0.462272	0.421411
				36.3	2323.33	5732.94	2099	4488.11			36.3	0.286602	0.318652			36.3	1516.1	8014.86	1005.3	8848.55			36.3	0.154645	0.102021			36.3	5940.73	7006.28	7607.71	4524.77			36.3	0.462272	0.570525
				36.45	2323.33	5732.94	3133	5500.11			36.45	0.286602	0.362905			36.45	1516.1	8014.86	775.305	6863.55			36.45	0.154645	0.101495			36.45	5940.73	7006.28	7470.21	3275.27			36.45	0.462272	0.700012
				36.6	2323.33	5732.94	2625	5501.11			36.6	0.286602	0.323032			36.6	1516.1	8014.86	1245.31	7144.55			36.6	0.154645	0.14843			36.6	5940.73	7006.28	5353.71	6501.27			36.6	0.462272	0.690514
				36.75	2323.33	5732.94	1546	4841.11			36.75	0.286602	0.242049			36.75	1516.1	8014.86	1492.31	7128.55			36.75	0.154645	0.173104			36.75	5940.73	7006.28	4388.71	7794.77			36.75	0.462272	0.248378
				36.9	2323.33	5732.94	2223	5375.11			36.9	0.286602	0.292572			36.9	2540.24	7358.86	3043.3	6200.55			36.9	0.232913	0.329225			36.9	5940.73	7006.28	8267.21	5326.27			36.9	0.462272	0.484225
				37.05	2323.33	5732.94	1480	5511.11			37.05	0.286602	0.211697			37.05	2540.24	7358.86	1651.31	7410.55			37.05	0.232913	0.182226			37.05	7685.04	5057.86	11891.7	3166.77			37.05	0.6009	0.699797
				37.2	2323.33	5732.94	2658	5994.11			37.2	0.286602	0.307208			37.2	2540.24	7358.86	2470.3	10742.5			37.2	0.232913	0.186962			37.2	7685.04	5057.86	10230.7	2185.77			37.2	0.6009	0.886726
				37.35	2323.33	5732.94	2314	6500.11			37.35	0.286602	0.262533			37.35	2540.24	7358.86	3101.3	8685.55			37.35	0.232913	0.263116			37.35	7685.04	5057.86	6894.71	5178.77			37.35	0.6009	0.736106
				37.5	2323.33	5732.94	2356	6314.11			37.5	0.286602	0.271738			37.5	2540.24	7358.86	1754.31	9580.55			37.5	0.232913	0.154771			37.5	7685.04	5057.86	7951.21	5595.27			37.5	0.6009	0.447295
				37.65	2323.33	5732.94	3057	6412.11			37.65	0.286602	0.322839			37.65	2540.24	7358.86	2739.3	6987.55			37.65	0.232913	0.281623			37.65	7685.04	5057.86	10103.2	3847.77			37.65	0.6009	0.731926
				37.8	2323.33	5732.94	1388	6105.11			37.8	0.286602	0.185236			37.8	2540.24	7358.86	1892.31	9894.55			37.8	0.232913	0.160544			37.8	7685.04	5057.86	9309.21	4085.27			37.8	0.6009	0.717157
				37.95	2323.33	5732.94	2663	5565.11			37.95	0.286602	0.323646			37.95	4511.38	4594.86	5170.31	3493.55			37.95	0.493271	0.596767			37.95	7685.04	5057.86	7063.71	5335.27			37.95	0.6009	0.668436
				38.1	2323.33	5732.94	2255	6241.11			38.1	0.286602	0.265415			38.1	4511.38	4594.86	6430.31	9104.55			38.1	0.493271	0.413928			38.1	7685.04	5057.86	6537.71	5655.77			38.1	0.6009	0.474377
				38.25	2323.33	5732.94	3383	6132.11			38.25	0.286602	0.355539			38.25	4511.38	4594.86	5159.31	4859.55			38.25	0.493271	0.514959			38.25	7685.04	5057.86	6787.71	5630.27			38.25	0.6009	0.602398
				38.4	2323.33	5732.94	3391	5309.11			38.4	0.286602	0.389765			38.4	4511.38	4594.86	6353.31	4491.55			38.4	0.493271	0.585836			38.4	7685.04	5057.86	7021.21	5075.27			38.4	0.6009	0.496343
				38.55	2323.33	5732.94	2133	6144.11			38.55	0.286602	0.257698			38.55	1516.1	8014.86	950.305	7136.55			38.55	0.154645	0.117512			38.55	7685.04	5057.86	7084.71	3983.77			38.55	0.6009	0.679179
				38.7	2323.33	5732.94	2272	7242.11			38.7	0.286602	0.238803			38.7	1516.1	8014.86	1734.31	10004.5			38.7	0.154645	0.147741			38.7	7685.04	5057.86	8385.21	3794.27			38.7	0.6009	0.600565
				38.85	2323.33	5732.94	1878	6071.11			38.85	0.286602	0.236252			38.85	1516.1	8014.86	1882.31	8164.55			38.85	0.154645	0.187353			38.85	7685.04	5057.86	9179.71	4877.77			38.85	0.6009	0.760973
				39	2323.33	5732.94	2835	6639.11			39	0.286602	0.299236			39	1516.1	8014.86	1945.31	8052.55			39	0.154645	0.194572			39	7685.04	5057.86	7147.71	6955.27			39	0.6009	0.555413
				39.15	2323.33	5732.94	2292	6222.11			39.15	0.286602	0.2692			39.15	1516.1	8014.86	1565.31	7310.55			39.15	0.154645	0.176355			39.15	7685.04	5057.86	6237.71	7030.27			39.15	0.6009	0.453439
				39.3	2323.33	5732.94	1596	5997.11			39.3	0.286602	0.21019			39.3	1516.1	8014.86	1135.31	9764.55			39.3	0.154645	0.104158			39.3	7685.04	5057.86	7701.21	5412.77			39.3	0.6009	0.487265
				39.45	2323.33	5732.94	2715	6152.11			39.45	0.286602	0.306187			39.45	1516.1	8014.86	976.305	8143.55			39.45	0.154645	0.107053			39.45	7685.04	5057.86	7353.71	5724.27			39.45	0.6009	0.686965
				39.6	2323.33	5732.94	1131	5496.11			39.6	0.286602	0.170662			39.6	1516.1	8014.86	2045.31	6840.55			39.6	0.154645	0.230175			39.6	7685.04	5057.86	6838.71	6238.27			39.6	0.6009	0.436596
				39.75	2323.33	5732.94	1395	5571.11			39.75	0.286602	0.200255			39.75	1516.1	8014.86	2852.3	7583.55			39.75	0.154645	0.273318			39.75	7685.04	5057.86	7797.71	5512.77			39.75	0.6009	0.608623
				39.9	2323.33	5732.94	1994	5898.11			39.9	0.286602	0.252657			39.9	1516.1	8014.86	1767.31	8517.55			39.9	0.154645	0.171836			39.9	7685.04	5057.86	7077.21	4825.27			39.9	0.6009	0.563651
				40.05	2323.33	5732.94	2454	5871.11			40.05	0.286602	0.29477			40.05	1516.1	8014.86	2365.3	10118.5			40.05	0.154645	0.189469			40.05	7685.04	5057.86	7029.71	3562.27			40.05	0.6009	0.635081
				40.2	2323.33	5732.94	1459	5851.11			40.2	0.286602	0.199586			40.2	1516.1	8014.86	935.305	7512.55			40.2	0.154645	0.110715			40.2	7685.04	5057.86	8312.71	3381.77			40.2	0.6009	0.690821
				40.35	2323.33	5732.94	2521	4780.11			40.35	0.286602	0.345289			40.35	2540.24	7358.86	4102.31	6801.55			40.35	0.232913	0.376225			40.35	7685.04	5057.86	8183.21	4442.27			40.35	0.6009	0.728191
				40.5	2323.33	5732.94	2899	5780.11			40.5	0.286602	0.33402			40.5	1516.1	8014.86	744.305	9180.55			40.5	0.154645	0.074994			40.5	7685.04	5057.86	7276.71	6126.27			40.5	0.6009	0.569449
				40.65	2323.33	5732.94	3108	5917.11			40.65	0.286602	0.344372			40.65	1516.1	8014.86	2460.3	10463.5			40.65	0.154645	0.190369			40.65	7685.04	5057.86	6265.21	8155.27			40.65	0.6009	0.518916
				40.8	2323.33	5732.94	1348	5483.11			40.8	0.286602	0.197332			40.8	1516.1	8014.86	513.305	9380.55			40.8	0.154645	0.051881			40.8	7685.04	5057.86	5884.21	6679.77			40.8	0.6009	0.35398
				40.95	2323.33	5732.94	2019	5224.11			40.95	0.286602	0.278747			40.95	1516.1	8014.86	1390.31	8213.55			40.95	0.154645	0.144765			40.95	7685.04	5057.86	7571.21	5183.27			40.95	0.6009	0.631331
				41.1	2323.33	5732.94	2743	4599.11			41.1	0.286602	0.373598			41.1	1516.1	8014.86	1356.31	9198.55			41.1	0.154645	0.128501			41.1	7685.04	5057.86	8581.71	6507.77			41.1	0.6009	0.567812
				41.25	2323.33	5732.94	2028	4554.11			41.25	0.286602	0.308107			41.25	1516.1	8014.86	1631.31	8222.55			41.25	0.154645	0.16555			41.25	7685.04	5057.86	8326.21	5738.77			41.25	0.6009	0.569638
				41.4	2323.33	5732.94	3251	5352.11			41.4	0.286602	0.377886			41.4	1516.1	8014.86	1083.31	7415.55			41.4	0.154645	0.127465			41.4	7685.04	5057.86	6637.21	5755.27			41.4	0.6009	0.617621
				41.55	2323.33	5732.94	1942	6833.11			41.55	0.286602	0.221307			41.55	1516.1	8014.86	537.305	6866.55			41.55	0.154645	0.072571			41.55	7685.04	5057.86	6377.21	6346.77			41.55	0.6009	0.443627
				41.7	2323.33	5732.94	3737	5310.11			41.7	0.286602	0.41306			41.7	1516.1	8014.86	988.305	10990.5			41.7	0.154645	0.082504			41.7	7685.04	5057.86	8247.71	5596.77			41.7	0.6009	0.550082
				41.85	2323.33	5732.94	1511	5681.11			41.85	0.286602	0.210091			41.85	1516.1	8014.86	1296.31	9884.55			41.85	0.154645	0.11594			41.85	7685.04	5057.86	6712.21	6285.27			41.85	0.6009	0.640858
				42	2323.33	5732.94	3021	5834.11			42	0.286602	0.341159			42	1516.1	8014.86	868.305	6083.55			42	0.154645	0.124903			42	7685.04	5057.86	6602.21	6139.77			42	0.6009	0.372822
				42.15	2323.33	5732.94	3160	4784.11			42.15	0.286602	0.397778			42.15	1516.1	8014.86	863.305	6716.55			42.15	0.154645	0.113895			42.15	7685.04	5057.86	8154.71	5258.77			42.15	0.6009	0.648869
				42.3	2323.33	5732.94	2777	6153.11			42.3	0.286602	0.31097			42.3	1516.1	8014.86	2438.3	6931.55			42.3	0.154645	0.260229			42.3	7685.04	5057.86	6508.71	5321.77			42.3	0.6009	0.567014
				42.45	2323.33	5732.94	2252	6727.11			42.45	0.286602	0.250804			42.45	1516.1	8014.86	1032.31	7910.55			42.45	0.154645	0.115433			42.45	7685.04	5057.86	6791.71	4429.27			42.45	0.6009	0.528119
				42.6	2323.33	5732.94	2717	5765.11			42.6	0.286602	0.320321			42.6	1516.1	8014.86	724.305	9558.55			42.6	0.154645	0.070438			42.6	7685.04	5057.86	7527.71	6226.27			42.6	0.6009	0.67013
				42.75	2323.33	5732.94	2258	5368.11			42.75	0.286602	0.296088			42.75	1516.1	8014.86	-198.695	8302.55			42.75	0.154645	-0.02452			42.75	7685.04	5057.86	8922.71	5684.27			42.75	0.6009	0.449544
				42.9	2323.33	5732.94	2390	5800.11			42.9	0.286602	0.291815			42.9	1516.1	8014.86	1870.31	8274.55			42.9	0.154645	0.18436			42.9	7685.04	5057.86	9681.71	3963.27			42.9	0.6009	0.788619
				43.05	2323.33	5732.94	2645	5831.11			43.05	0.286602	0.312053			43.05	1516.1	8014.86	665.305	6806.55			43.05	0.154645	0.089041			43.05	7685.04	5057.86	8837.71	4587.77			43.05	0.6009	0.627481
				43.2	2323.33	5732.94	1922	5837.11			43.2	0.286602	0.247708			43.2	1516.1	8014.86	1617.31	7949.55			43.2	0.154645	0.169053			43.2	7685.04	5057.86	8325.71	4157.77			43.2	0.6009	0.688924
				43.35	2323.33	5732.94	2632	4403.11			43.35	0.286602	0.374123			43.35	1516.1	8014.86	1536.31	7828.55			43.35	0.154645	0.16405			43.35	7685.04	5057.86	8685.71	4044.77			43.35	0.6009	0.641226
				43.5	2323.33	5732.94	2168	4672.11			43.5	0.286602	0.316953			43.5	1516.1	8014.86	1105.31	6944.55			43.5	0.154645	0.137307			43.5	7685.04	5057.86	9439.21	4260.77			43.5	0.6009	0.716135
				43.65	2323.33	5732.94	2073	5623.11			43.65	0.286602	0.269356			43.65	1516.1	8014.86	1421.31	6828.55			43.65	0.154645	0.172282			43.65	7685.04	5057.86	7258.71	4388.27			43.65	0.6009	0.660833
				43.8	2323.33	5732.94	1739	5928.11			43.8	0.286602	0.226813			43.8	1516.1	8014.86	1454.31	7118.55			43.8	0.154645	0.169641			43.8	7685.04	5057.86	6961.71	4348.27			43.8	0.6009	0.571872
				43.95	2323.33	5732.94	2702	4654.11			43.95	0.286602	0.367313			43.95	1516.1	8014.86	1229.31	9909.55			43.95	0.154645	0.110362			43.95	7685.04	5057.86	7383.21	4885.27			43.95	0.6009	0.649199
				44.1	2323.33	5732.94	1624	5410.11			44.1	0.286602	0.230874			44.1	1516.1	8014.86	1271.31	8113.55			44.1	0.154645	0.135463			44.1	7685.04	5057.86	7480.21	4763.77			44.1	0.6009	0.550342
				44.25	2323.33	5732.94	1858	6014.11			44.25	0.286602	0.236023			44.25	1516.1	8014.86	1666.31	7903.55			44.25	0.154645	0.17412			44.25	7685.04	5057.86	7908.21	4618.77			44.25	0.6009	0.666946
				44.4	2323.33	5732.94	2295	6358.11			44.4	0.286602	0.265222			44.4	1516.1	8014.86	1588.31	8243.55			44.4	0.154645	0.161547			44.4	7685.04	5057.86	7892.21	5164.77			44.4	0.6009	0.594503
				44.55	2323.33	5732.94	2544	5897.11			44.55	0.286602	0.301382			44.55	2540.24	7358.86	2597.3	7567.55			44.55	0.232913	0.255518			44.55	7685.04	5057.86	7248.71	7262.77			44.55	0.6009	0.613336
				44.7	2323.33	5732.94	2486	4343.11			44.7	0.286602	0.364029			44.7	2540.24	7358.86	4356.31	10070.5			44.7	0.232913	0.301958			44.7	5940.73	7006.28	6224.71	7172.27			44.7	0.462272	0.396563
				44.85	2323.33	5732.94	2227	6287.11			44.85	0.286602	0.261565			44.85	4511.38	4594.86	5673.31	7172.55			44.85	0.493271	0.441645			44.85	5940.73	7006.28	5357.71	7737.77			44.85	0.462272	0.554411
				45	2323.33	5732.94	2382	4821.11			45	0.286602	0.33069			45	4511.38	4594.86	5206.31	2947.55			45	0.493271	0.638508			45	5940.73	7006.28	6153.71	7665.27			45	0.462272	0.294426
				45.15	2323.33	5732.94	1952	6814.11			45.15	0.286602	0.222675			45.15	2540.24	7358.86	2558.3	7641.55			45.15	0.232913	0.250818			45.15	5940.73	7006.28	6456.71	5441.77			45.15	0.462272	0.615153
				45.3	2323.33	5732.94	1703	5997.11			45.3	0.286602	0.221165			45.3	2540.24	7358.86	4709.31	6258.55			45.3	0.232913	0.429373			45.3	5940.73	7006.28	6092.71	5259.27			45.3	0.462272	0.455324
				45.45	2323.33	5732.94	1562	5268.11			45.45	0.286602	0.228693			45.45	2540.24	7358.86	2677.3	7268.55			45.45	0.232913	0.269188			45.45	5940.73	7006.28	6131.21	6224.27			45.45	0.462272	0.610481
				45.6	2323.33	5732.94	1088	7160.11			45.6	0.286602	0.131909			45.6	1516.1	8014.86	2018.31	8222.55			45.6	0.154645	0.197084			45.6	5940.73	7006.28	5141.71	7811.27			45.6	0.462272	0.389956
				45.75	2323.33	5732.94	3009	5176.11			45.75	0.286602	0.367618			45.75	1516.1	8014.86	1202.31	6436.55			45.75	0.154645	0.157393			45.75	5940.73	7006.28	6343.21	6707.27			45.75	0.462272	0.403787
				45.9	2323.33	5732.94	3363	5799.11			45.9	0.286602	0.367055			45.9	1516.1	8014.86	1953.31	7157.55			45.9	0.154645	0.214393			45.9	5940.73	7006.28	8197.21	4133.27			45.9	0.462272	0.568995
				46.05	2323.33	5732.94	2663	6276.11			46.05	0.286602	0.297904			46.05	1516.1	8014.86	1233.31	6946.55			46.05	0.154645	0.150773			46.05	5940.73	7006.28	4832.71	7344.77			46.05	0.462272	0.771539
				46.2	2323.33	5732.94	3068	5543.11			46.2	0.286602	0.356283			46.2	1516.1	8014.86	2425.3	9490.55			46.2	0.154645	0.203536			46.2	3201.3	9743.51	1920.21	11558.3			46.2	0.244883	0.052495
				46.35	2323.33	5732.94	1722	5157.11			46.35	0.286602	0.250323			46.35	2540.24	7358.86	2492.3	8040.55			46.35	0.232913	0.236622			46.35	3201.3	9743.51	4647.21	9616.27			46.35	0.244883	0.222502
				46.5	2323.33	5732.94	3126	5143.11			46.5	0.286602	0.378033			46.5	2540.24	7358.86	4315.31	4756.55			46.5	0.232913	0.47568			46.5	3201.3	9743.51	5237.21	8126.27			46.5	0.244883	0.429158
				46.65	2323.33	5732.94	1389	4639.11			46.65	0.286602	0.23042			46.65	2540.24	7358.86	4171.31	7653.55			46.65	0.232913	0.352757			46.65	3201.3	9743.51	4227.21	9152.27			46.65	0.244883	0.349288
				46.8	2323.33	5732.94	3141	4893.11			46.8	0.286602	0.390958			46.8	2540.24	7358.86	2573.3	6835.55			46.8	0.232913	0.273498			46.8	3201.3	9743.51	3626.21	10471.8			46.8	0.244883	0.286869
				46.95	2323.33	5732.94	2624	5717.11			46.95	0.286602	0.314586			46.95	2540.24	7358.86	1463.31	8211.55			46.95	0.232913	0.151248			46.95	3201.3	9743.51	3775.71	8820.77			46.95	0.244883	0.226729
				47.1	2323.33	5732.94	2054	5051.11			47.1	0.286602	0.289087			47.1	2540.24	7358.86	2208.3	6219.55			47.1	0.232913	0.262024			47.1	3201.3	9743.51	3791.71	7181.77			47.1	0.244883	0.389656
				47.25	2323.33	5732.94	3788	5542.11			47.25	0.286602	0.405997			47.25	2540.24	7358.86	2705.3	5271.55			47.25	0.232913	0.339144			47.25	3201.3	9743.51	2577.71	8096.27			47.25	0.244883	0.298791
				47.4	2323.33	5732.94	2361	6429.11			47.4	0.286602	0.268597			47.4	2540.24	7358.86	2056.3	4518.55			47.4	0.232913	0.312753			47.4	3201.3	9743.51	3235.71	8790.27			47.4	0.244883	0.184381
				47.55	2323.33	5732.94	2444	4821.11			47.55	0.286602	0.336402			47.55	4511.38	4594.86	5150.31	3244.55			47.55	0.493271	0.613507			47.55	3201.3	9743.51	4098.71	9269.77			47.55	0.244883	0.336817
				47.7	2323.33	5732.94	1607	5890.11			47.7	0.286602	0.214349			47.7	4511.38	4594.86	4588.31	1601.55			47.7	0.493271	0.741262			47.7	3201.3	9743.51	5111.71	8574.27			47.7	0.244883	0.276407
				47.85	2323.33	5732.94	1903	5392.11			47.85	0.286602	0.260859			47.85	2540.24	7358.86	2854.3	8034.55			47.85	0.232913	0.262131			47.85	3201.3	9743.51	5564.21	6990.27			47.85	0.244883	0.466292
				48	2323.33	5732.94	1596	4757.11			48	0.286602	0.251215			48	2540.24	7358.86	3941.3	6369.55			48	0.232913	0.382248			48	3201.3	9743.51	4455.21	8972.27			48	0.244883	0.414129
				48.15	2323.33	5732.94	1908	6095.11			48.15	0.286602	0.238407			48.15	2540.24	7358.86	3022.3	7781.55			48.15	0.232913	0.279743			48.15	3201.3	9743.51	5146.21	10339.8			48.15	0.244883	0.273677
																48.3	2540.24	7358.86	2506.3	7112.55			48.3	0.232913	0.260562			48.3	3201.3	9743.51	5662.71	9007.77			48.3	0.244883	0.392923
																48.45	1516.1	8014.86	1671.31	7891.55			48.45	0.154645	0.17477			48.45	3201.3	9743.51	4373.21	9908.27			48.45	0.244883	0.378515
																48.6	1516.1	8014.86	673.305	9864.55			48.6	0.154645	0.063894			48.6	3201.3	9743.51	4464.21	9654.27			48.6	0.244883	0.235623
																48.75	1516.1	8014.86	1587.31	8470.55			48.75	0.154645	0.157817			48.75	3201.3	9743.51	4649.71	8098.77			48.75	0.244883	0.400669
																48.9	1516.1	8014.86	1500.31	7650.55			48.9	0.154645	0.163952			48.9	3201.3	9743.51	3820.21	8328.27			48.9	0.244883	0.322423
																49.05	1516.1	8014.86	1576.31	8113.55			49.05	0.154645	0.162676			49.05	3201.3	9743.51	2512.71	8981.77			49.05	0.244883	0.307049
																49.2	1516.1	8014.86	2205.3	10633.5			49.2	0.154645	0.171768			49.2	3201.3	9743.51	2032.71	9965.27			49.2	0.244883	0.111612
																49.35	1516.1	8014.86	684.305	8738.55			49.35	0.154645	0.072622			49.35	3201.3	9743.51	2874.21	9350.27			49.35	0.244883	0.213671
																49.5	1516.1	8014.86	1783.31	9621.55			49.5	0.154645	0.156364			49.5	3201.3	9743.51	2645.21	9419.27			49.5	0.244883	0.261971
																49.65	1516.1	8014.86	823.305	7191.55			49.65	0.154645	0.102722			49.65	3201.3	9743.51	2539.21	11094.3			49.65	0.244883	0.184314
																49.8	1516.1	8014.86	2372.3	8527.55			49.8	0.154645	0.217646			49.8	3201.3	9743.51	2716.71	10993.3			49.8	0.244883	0.188083
																49.95	1516.1	8014.86	1136.31	8770.55			49.95	0.154645	0.114699			49.95	3201.3	9743.51	2789.21	10692.8			49.95	0.244883	0.208657
																50.1	1516.1	8014.86	2004.31	8038.55			50.1	0.154645	0.199575			50.1	3201.3	9743.51	2810.21	11189.3			50.1	0.244883	0.205127
																50.25	1516.1	8014.86	1786.31	6340.55			50.25	0.154645	0.219803			50.25	3201.3	9743.51	2220.21	12682.8			50.25	0.244883	0.196626
																50.4	1516.1	8014.86	422.305	6281.55			50.4	0.154645	0.062994			50.4	3201.3	9743.51	2045.21	12814.8			50.4	0.244883	0.10408
																50.55	1516.1	8014.86	574.305	8319.55			50.55	0.154645	0.064573			50.55	3201.3	9743.51	2105.71	10374.8			50.55	0.244883	0.173453
																50.7	1516.1	8014.86	1882.31	9458.55			50.7	0.154645	0.165976			50.7	3201.3	9743.51	1765.71	9396.27			50.7	0.244883	0.162295
																50.85	1516.1	8014.86	1416.31	7243.55			50.85	0.154645	0.163548			50.85	3201.3	9743.51	2081.71	11109.3			50.85	0.244883	0.154487
																51	1516.1	8014.86	1522.31	7373.55			51	0.154645	0.171125			51	3201.3	9743.51	1767.21	11660.8			51	0.244883	0.160479
																51.15	1516.1	8014.86	1690.31	9857.55			51.15	0.154645	0.146374			51.15	3201.3	9743.51	2464.21	11570.8			51.15	0.244883	0.096979
																51.3	1516.1	8014.86	1513.31	6877.55			51.3	0.154645	0.180352			51.3	3201.3	9743.51	3025.71	12092.8			51.3	0.244883	0.236094
																51.45	1516.1	8014.86	1237.31	9397.55			51.45	0.154645	0.116344			51.45	3201.3	9743.51	3433.71	11381.8			51.45	0.244883	0.160468
																51.6	1516.1	8014.86	2288.3	8116.55			51.6	0.154645	0.219927			51.6	3201.3	9743.51	3097.71	11016.3			51.6	0.244883	0.298972
																51.75	1516.1	8014.86	1140.31	6412.55			51.75	0.154645	0.150977			51.75	3201.3	9743.51	2908.21	10711.3			51.75	0.244883	0.126028
																51.9	1516.1	8014.86	947.305	8599.55			51.9	0.154645	0.099227			51.9	3201.3	9743.51	3508.71	10008.3			51.9	0.244883	0.293131
																52.05	1516.1	8014.86	1193.31	8746.55			52.05	0.154645	0.120053			52.05	3201.3	9743.51	3222.71	8918.77			52.05	0.244883	0.2221
																52.2	1516.1	8014.86	2019.31	8896.55			52.2	0.154645	0.184988			52.2	3201.3	9743.51	3284.21	9348.27			52.2	0.244883	0.313491
																52.35	1516.1	8014.86	1673.31	7085.55			52.35	0.154645	0.191041			52.35	3201.3	9743.51	2723.21	10155.8			52.35	0.244883	0.215184
																52.5	1516.1	8014.86	1147.31	6677.55			52.5	0.154645	0.146623			52.5	3201.3	9743.51	3646.21	10255.8			52.5	0.244883	0.207164
																52.65	1516.1	8014.86	434.305	6411.55			52.65	0.154645	0.063441			52.65	3201.3	9743.51	3644.21	10687.3			52.65	0.244883	0.304166
																52.8	1516.1	8014.86	1341.31	6979.55			52.8	0.154645	0.161198			52.8	3201.3	9743.51	2310.21	10322.8			52.8	0.244883	0.193021
																52.95	1516.1	8014.86	1009.3	8083.55			52.95	0.154645	0.111			52.95	3201.3	9743.51	2050.71	10913.8			52.95	0.244883	0.172342
																53.1	1516.1	8014.86	1800.31	9194.55			53.1	0.154645	0.163741			53.1	3201.3	9743.51	2134.21	10792.3			53.1	0.244883	0.145196
																53.25	1516.1	8014.86	613.305	7465.55			53.25	0.154645	0.075915			53.25	3201.3	9743.51	2629.21	10543.8			53.25	0.244883	0.186955
																53.4	1516.1	8014.86	2156.3	10059.5			53.4	0.154645	0.176517			53.4	3201.3	9743.51	2693.21	11229.3			53.4	0.244883	0.210699
																53.55	1516.1	8014.86	586.305	8148.55			53.55	0.154645	0.067122			53.55	3201.3	9743.51	2598.21	11195.8			53.55	0.244883	0.175942
																53.7	4511.38	4594.86	5605.31	5619.55			53.7	0.493271	0.499365			53.7	3201.3	9743.51	2336.21	10788.3			53.7	0.244883	0.200829
																53.85	4511.38	4594.86	5131.31	5029.55			53.85	0.493271	0.505007			53.85	3201.3	9743.51	2810.21	10322.8			53.85	0.244883	0.152841
																54	4511.38	4594.86	7931.31	4387.55			54	0.493271	0.643835			54	3201.3	9743.51	3345.21	9747.77			54	0.244883	0.269372
																54.15	1516.1	8014.86	803.305	5871.55			54.15	0.154645	0.120348			54.15	3201.3	9743.51	2336.71	9489.27			54.15	0.244883	0.240082
																54.3	1516.1	8014.86	2358.3	8272.55			54.3	0.154645	0.221836			54.3	3201.3	9743.51	2725.71	10484.3			54.3	0.244883	0.150726
																54.45	1516.1	8014.86	2473.3	7672.55			54.45	0.154645	0.243775			54.45	3201.3	9743.51	2816.71	11805.3			54.45	0.244883	0.247559
																54.6	1516.1	8014.86	1765.31	6404.55			54.6	0.154645	0.216075			54.6	3201.3	9743.51	2450.21	12343.8			54.6	0.244883	0.13341
																54.75	1516.1	8014.86	978.305	8288.55			54.75	0.154645	0.10557			54.75	3201.3	9743.51	3138.21	11144.8			54.75	0.244883	0.194832
																54.9	1516.1	8014.86	1791.31	7044.55			54.9	0.154645	0.202731			54.9	3201.3	9743.51	3890.71	8702.27			54.9	0.244883	0.249308
																55.05	1516.1	8014.86	1118.31	7104.55			55.05	0.154645	0.136			55.05	3201.3	9743.51	4373.71	8759.77			55.05	0.244883	0.373092
																55.2	1516.1	8014.86	1792.31	9128.55			55.2	0.154645	0.164118			55.2	3201.3	9743.51	3369.71	10919.8			55.2	0.244883	0.2986
																55.35	1516.1	8014.86	1585.31	8172.55			55.35	0.154645	0.162464			55.35	3201.3	9743.51	1790.71	12527.3			55.35	0.244883	0.174421
																55.5	1516.1	8014.86	363.305	7301.55			55.5	0.154645	0.047399			55.5	3201.3	9743.51	2202.21	11187.3			55.5	0.244883	0.074802
																55.65	1516.1	8014.86	1902.31	7142.55			55.65	0.154645	0.210319			55.65	3201.3	9743.51	3511.71	9705.27			55.65	0.244883	0.265503
																55.8	1516.1	8014.86	1431.31	9128.55			55.8	0.154645	0.135542			55.8	3201.3	9743.51	4214.71	8667.77			55.8	0.244883	0.265873
																55.95	1516.1	8014.86	1583.31	9633.55			55.95	0.154645	0.141154			55.95	3201.3	9743.51	5150.21	8293.27			55.95	0.244883	0.398324
																56.1	1516.1	8014.86	1176.31	7831.55			56.1	0.154645	0.130587			56.1	3201.3	9743.51	4287.21	9286.27			56.1	0.244883	0.370972
																56.25	1516.1	8014.86	671.305	7952.55			56.25	0.154645	0.077843			56.25	3201.3	9743.51	2960.71	8517.77			56.25	0.244883	0.24815
																56.4	1516.1	8014.86	1217.31	8222.55			56.4	0.154645	0.128954			56.4	3201.3	9743.51	2846.71	8855.77			56.4	0.244883	0.269001
																56.55	1516.1	8014.86	1386.31	10559.5			56.55	0.154645	0.116049			56.55	3201.3	9743.51	3291.71	8703.27			56.55	0.244883	0.221298
																56.7	1516.1	8014.86	1056.31	7478.55			56.7	0.154645	0.123764			56.7	3201.3	9743.51	4143.21	9204.77			56.7	0.244883	0.333499
																56.85	1516.1	8014.86	1699.31	8926.55			56.85	0.154645	0.159922			56.85	3201.3	9743.51	4383.71	10125.3			56.85	0.244883	0.293292
																57	1516.1	8014.86	3234.3	10082.5			57	0.154645	0.242873			57	3201.3	9743.51	3662.21	7864.77			57	0.244883	0.312055
																57.15	1516.1	8014.86	2369.3	7189.55			57.15	0.154645	0.247865			57.15	3201.3	9743.51	3622.71	7700.77			57.15	0.244883	0.325959
																57.3	1516.1	8014.86	2483.3	7409.55			57.3	0.154645	0.25102			57.3	3201.3	9743.51	3406.21	9892.27			57.3	0.244883	0.315671
																57.45	1516.1	8014.86	2863.3	8013.55			57.45	0.154645	0.263247			57.45	3201.3	9743.51	3518.71	10351.3			57.45	0.244883	0.196819
																57.6	1516.1	8014.86	856.305	7185.55			57.6	0.154645	0.106481			57.6	3201.3	9743.51	3628.71	9795.77			57.6	0.244883	0.306251
																57.75	1516.1	8014.86	1695.31	7354.55			57.75	0.154645	0.187329			57.75	3201.3	9743.51	2860.21	9694.77			57.75	0.244883	0.228621
																57.9	1516.1	8014.86	1827.31	7155.55			57.9	0.154645	0.203421			57.9	3201.3	9743.51	4085.21	9754.77			57.9	0.244883	0.227024
																58.05	1516.1	8014.86	1228.31	9277.55			58.05	0.154645	0.116916			58.05	3201.3	9743.51	4338.21	9445.77			58.05	0.244883	0.352768
																58.2	1516.1	8014.86	1469.31	8565.55			58.2	0.154645	0.14642			58.2	3201.3	9743.51	2291.71	10154.3			58.2	0.244883	0.269315
																58.35	1516.1	8014.86	1129.31	7465.55			58.35	0.154645	0.131393			58.35	3201.3	9743.51	2114.71	10341.8			58.35	0.244883	0.097291
																58.5	2540.24	7358.86	3103.3	4738.55			58.5	0.232913	0.395736			58.5	3201.3	9743.51	2472.71	8914.27			58.5	0.244883	0.240742
																58.65	1516.1	8014.86	1590.31	7073.55			58.65	0.154645	0.183556			58.65	3201.3	9743.51	3643.71	8544.27			58.65	0.244883	0.188006
																58.8	1516.1	8014.86	453.305	8883.55			58.8	0.154645	0.04855			58.8	3201.3	9743.51	3613.21	9528.27			58.8	0.244883	0.378619
																58.95	1516.1	8014.86	1141.31	10435.5			58.95	0.154645	0.098585			58.95	3201.3	9743.51	2694.21	10433.3			58.95	0.244883	0.153317
																59.1	1516.1	8014.86	1714.31	9133.55			59.1	0.154645	0.158032			59.1	3201.3	9743.51	3704.21	10652.3			59.1	0.244883	0.249574
																59.25	1516.1	8014.86	1902.31	6732.55			59.25	0.154645	0.220305			59.25	3201.3	9743.51	5005.71	8315.27			59.25	0.244883	0.266233
																59.4	1516.1	8014.86	2655.3	6616.55			59.4	0.154645	0.286383			59.4	5940.73	7006.28	5716.71	6480.77			59.4	0.462272	0.507628
																59.55	1516.1	8014.86	1831.31	8795.55			59.55	0.154645	0.172328			59.55	5940.73	7006.28	4886.71	8816.77			59.55	0.462272	0.430412
																59.7	1516.1	8014.86	1566.31	6772.55			59.7	0.154645	0.187832			59.7	5940.73	7006.28	4058.21	10668.8			59.7	0.462272	0.296465
																59.85	1516.1	8014.86	1943.31	9184.55			59.85	0.154645	0.174634			59.85	5940.73	7006.28	3378.71	9461.27			59.85	0.462272	0.253569
																60	1516.1	8014.86	1431.31	6799.55			60	0.154645	0.173895			60	5940.73	7006.28	6006.71	5310.77			60	0.462272	0.275266
																60.15	1516.1	8014.86	2448.3	8350.55			60.15	0.154645	0.226719			60.15	7685.04	5057.86	7863.71	4650.77			60.15	0.6009	0.786701
																60.3	1516.1	8014.86	1154.31	9566.55			60.3	0.154645	0.107669			60.3	7685.04	5057.86	8610.71	5248.27			60.3	0.6009	0.497903
																60.45	1516.1	8014.86	1110.31	7739.55			60.45	0.154645	0.12546			60.45	7685.04	5057.86	10350.7	3687.27			60.45	0.6009	0.7423
																60.6	1516.1	8014.86	1733.31	7329.55			60.6	0.154645	0.191254			60.6	7685.04	5057.86	10430.2	2881.77			60.6	0.6009	0.732402
																60.75	1516.1	8014.86	1564.31	7871.55			60.75	0.154645	0.165783			60.75	7685.04	5057.86	9466.21	2852.27			60.75	0.6009	0.840898
																60.9	1516.1	8014.86	1465.31	7996.55			60.9	0.154645	0.154864			60.9	7685.04	5057.86	8463.21	3342.77			60.9	0.6009	0.693312
																61.05	1516.1	8014.86	3032.3	7978.55			61.05	0.154645	0.275392			61.05	7685.04	5057.86	8146.21	4249.27			61.05	0.6009	0.741577
																61.2	1516.1	8014.86	1681.31	8649.55			61.2	0.154645	0.162746			61.2	7685.04	5057.86	6708.71	5770.77			61.2	0.6009	0.583953
																61.35	1516.1	8014.86	2214.3	6891.55			61.35	0.154645	0.243174			61.35	7685.04	5057.86	6166.71	5762.77			61.35	0.6009	0.484917
																61.5	1516.1	8014.86	1251.31	7733.55			61.5	0.154645	0.139268			61.5	7685.04	5057.86	6411.21	6057.27			61.5	0.6009	0.547669
																61.65	1516.1	8014.86	2808.3	9617.55			61.65	0.154645	0.226005			61.65	5940.73	7006.28	5802.21	7798.77			61.65	0.462272	0.482273
																61.8	1516.1	8014.86	1653.31	8382.55			61.8	0.154645	0.16474			61.8	5940.73	7006.28	5792.21	7918.77			61.8	0.462272	0.377379
																61.95	1516.1	8014.86	1185.31	8004.55			61.95	0.154645	0.12898			61.95	5940.73	7006.28	4920.71	9634.77			61.95	0.462272	0.472562
																62.1	1516.1	8014.86	2365.3	7761.55			62.1	0.154645	0.233568			62.1	3201.3	9743.51	2683.71	9993.77			62.1	0.244883	0.229767
																62.25	1516.1	8014.86	1796.31	7021.55			62.25	0.154645	0.203712			62.25	3201.3	9743.51	2260.21	9762.27			62.25	0.244883	0.180108
																62.4	1516.1	8014.86	690.305	8025.55			62.4	0.154645	0.079201			62.4	3201.3	9743.51	3508.21	9965.77			62.4	0.244883	0.192914
																62.55	1516.1	8014.86	2480.3	9251.55			62.55	0.154645	0.211416			62.55	3201.3	9743.51	4989.21	9189.77			62.55	0.244883	0.342748
																62.7	2540.24	7358.86	3486.3	8082.55			62.7	0.232913	0.301353			62.7	3201.3	9743.51	2947.21	10216.8			62.7	0.244883	0.358697
																62.85	2540.24	7358.86	3062.3	7453.55			62.85	0.232913	0.291208			62.85	3201.3	9743.51	1132.71	8621.27			62.85	0.244883	0.007346
																63	1516.1	8014.86	1529.31	7565.55			63	0.154645	0.168151			63	3201.3	9743.51	4828.71	6907.77			63	0.244883	0.232959
																63.15	1516.1	8014.86	2100.3	6305.55			63.15	0.154645	0.249862			63.15	5940.73	7006.28	6837.71	7288.27			63.15	0.462272	0.530761
																63.3	1516.1	8014.86	1763.31	8185.55			63.3	0.154645	0.177237			63.3	5940.73	7006.28	5043.21	9009.77			63.3	0.462272	0.437731
																63.45	1516.1	8014.86	455.305	8164.55			63.45	0.154645	0.05282			63.45	5940.73	7006.28	5388.21	7012.27			63.45	0.462272	0.278516
																63.6	1516.1	8014.86	724.305	7426.55			63.6	0.154645	0.088862			63.6	5940.73	7006.28	8153.21	4671.27			63.6	0.462272	0.63412
																63.75	1516.1	8014.86	942.305	8385.55			63.75	0.154645	0.10102			63.75	5940.73	7006.28	8050.21	5590.27			63.75	0.462272	0.636957
																63.9	1516.1	8014.86	655.305	7518.55			63.9	0.154645	0.080171			63.9	5940.73	7006.28	6586.71	6197.27			63.9	0.462272	0.534944
																64.05	1516.1	8014.86	1366.31	7863.55			64.05	0.154645	0.148031			64.05	5940.73	7006.28	6746.71	6112.27			64.05	0.462272	0.49634
																64.2	1516.1	8014.86	375.305	8047.55			64.2	0.154645	0.044558			64.2	5940.73	7006.28	7301.21	5848.27			64.2	0.462272	0.553879
																64.35	1516.1	8014.86	2768.3	7834.55			64.35	0.154645	0.26109			64.35	5940.73	7006.28	6389.21	6604.77			64.35	0.462272	0.556517
																64.5	1516.1	8014.86	2529.3	8819.55			64.5	0.154645	0.222869			64.5	5940.73	7006.28	4599.21	8418.77			64.5	0.462272	0.420146
																64.65	1516.1	8014.86	2346.3	6212.55			64.65	0.154645	0.274138			64.65	3201.3	9743.51	2928.71	9195.77			64.65	0.244883	0.292964
																64.8	1516.1	8014.86	1619.31	9244.55			64.8	0.154645	0.149054			64.8	3201.3	9743.51	2490.71	8836.77			64.8	0.244883	0.174954
																64.95	1516.1	8014.86	2196.3	8419.55			64.95	0.154645	0.206889			64.95	3201.3	9743.51	4034.71	8648.27			64.95	0.244883	0.259136
																65.1	1516.1	8014.86	1327.31	6898.55			65.1	0.154645	0.161358			65.1	3201.3	9743.51	3729.21	8959.27			65.1	0.244883	0.371843
																65.25	1516.1	8014.86	1631.31	5631.55			65.25	0.154645	0.224609			65.25	3201.3	9743.51	3763.71	7832.27			65.25	0.244883	0.208413
																65.4	1516.1	8014.86	1874.31	6992.55			65.4	0.154645	0.211383			65.4	5940.73	7006.28	4577.71	7496.77			65.4	0.462272	0.451327
																65.55	1516.1	8014.86	1454.31	7337.55			65.55	0.154645	0.165415			65.55	5940.73	7006.28	4704.71	8708.77			65.55	0.462272	0.317805
																65.7	1516.1	8014.86	827.305	8805.55			65.7	0.154645	0.085884			65.7	5940.73	7006.28	7088.71	7183.77			65.7	0.462272	0.381989
																65.85	2540.24	7358.86	2774.3	4384.55			65.85	0.232913	0.387535			65.85	5940.73	7006.28	7932.71	7283.77			65.85	0.462272	0.603521
																66	2540.24	7358.86	2522.3	8732.55			66	0.232913	0.224108			66	5940.73	7006.28	6334.71	9274.77			66	0.462272	0.443742
																66.15	2540.24	7358.86	2321.3	7864.55			66.15	0.232913	0.227895			66.15	5940.73	7006.28	7050.71	7689.77			66.15	0.462272	0.367681
																66.3	1516.1	8014.86	1584.31	7040.55			66.3	0.154645	0.183691			66.3	5940.73	7006.28	6903.71	6623.27			66.3	0.462272	0.602042
																66.45	1516.1	8014.86	1020.3	9856.55			66.45	0.154645	0.093805			66.45	5940.73	7006.28	7531.21	6222.27			66.45	0.462272	0.413232
																66.6	1516.1	8014.86	1482.31	8030.55			66.6	0.154645	0.155821			66.6	5940.73	7006.28	8609.71	4985.27			66.6	0.462272	0.670393
																66.75	1516.1	8014.86	1791.31	7979.55			66.75	0.154645	0.183331			66.75	5940.73	7006.28	6518.21	5960.77			66.75	0.462272	0.591717
																66.9	1516.1	8014.86	1859.31	9367.55			66.9	0.154645	0.165612			66.9	5940.73	7006.28	5825.71	7718.27			66.9	0.462272	0.449067
																67.05	1516.1	8014.86	1893.31	8634.55			67.05	0.154645	0.179838			67.05	5940.73	7006.28	6789.21	6797.27			67.05	0.462272	0.414758
																67.2	1516.1	8014.86	1615.31	7986.55			67.2	0.154645	0.168228			67.2	5940.73	7006.28	5930.21	6713.77			67.2	0.462272	0.603585
																67.35	1516.1	8014.86	2327.3	8076.55			67.35	0.154645	0.223696			67.35	5940.73	7006.28	4649.21	8503.27			67.35	0.462272	0.343097
																67.5	1516.1	8014.86	1999.31	7793.55			67.5	0.154645	0.20416			67.5	5940.73	7006.28	5653.21	7363.77			67.5	0.462272	0.363735
																67.65	1516.1	8014.86	2303.3	6188.55			67.65	0.154645	0.271237			67.65	5940.73	7006.28	6650.21	6967.77			67.65	0.462272	0.507326
																67.8	1516.1	8014.86	1414.31	9215.55			67.8	0.154645	0.13305			67.8	5940.73	7006.28	4368.21	10918.3			67.8	0.462272	0.471524
																67.95	1516.1	8014.86	1736.31	7617.55			67.95	0.154645	0.185624			67.95	5940.73	7006.28	4461.71	10404.8			67.95	0.462272	0.119418
																68.1	1516.1	8014.86	1749.31	6756.55			68.1	0.154645	0.205659			68.1	5940.73	7006.28	5851.71	7159.27			68.1	0.462272	0.514388
																68.25	1516.1	8014.86	1707.31	8768.55			68.25	0.154645	0.162975			68.25	5940.73	7006.28	5943.21	7470.27			68.25	0.462272	0.378953
																68.4	2540.24	7358.86	4200.31	6409.55			68.4	0.232913	0.395887			68.4	5940.73	7006.28	7880.71	6391.77			68.4	0.462272	0.49835
																68.55	2540.24	7358.86	1487.31	8052.55			68.55	0.232913	0.155904			68.55	5940.73	7006.28	7731.21	5827.77			68.55	0.462272	0.607005
																68.7	2540.24	7358.86	4600.31	6311.55			68.7	0.232913	0.421588			68.7	5940.73	7006.28	6971.71	5897.77			68.7	0.462272	0.530099
																68.85	2540.24	7358.86	2457.3	7711.55			68.85	0.232913	0.24165			68.85	5940.73	7006.28	6183.71	6138.77			68.85	0.462272	0.553552
																69	1516.1	8014.86	456.305	8864.55			69	0.154645	0.048955			69	5940.73	7006.28	4848.21	8035.27			69	0.462272	0.446304
																69.15	1516.1	8014.86	1655.31	7684.55			69.15	0.154645	0.17723			69.15	5940.73	7006.28	5013.21	9259.27			69.15	0.462272	0.31637
																69.3	1516.1	8014.86	3022.3	8413.55			69.3	0.154645	0.264283			69.3	5940.73	7006.28	7240.71	6671.77			69.3	0.462272	0.384263
																69.45	1516.1	8014.86	840.305	7590.55			69.45	0.154645	0.09967			69.45	5940.73	7006.28	9682.21	3775.77			69.45	0.462272	0.672205
																69.6	1516.1	8014.86	2879.3	8029.55			69.6	0.154645	0.263942			69.6	5940.73	7006.28	9898.71	4036.77			69.6	0.462272	0.764628
																69.75	1516.1	8014.86	1486.31	6999.55			69.75	0.154645	0.175151			69.75	5940.73	7006.28	6680.71	7877.27			69.75	0.462272	0.657402
																69.9	1516.1	8014.86	2189.3	7633.55			69.9	0.154645	0.222879			69.9	5940.73	7006.28	4420.71	10281.3			69.9	0.462272	0.27213
																70.05	1516.1	8014.86	2608.3	9105.55			70.05	0.154645	0.222668			70.05	5940.73	7006.28	5718.71	7874.27			70.05	0.462272	0.330432
																70.2	1516.1	8014.86	578.305	8308.55			70.2	0.154645	0.065074			70.2	5940.73	7006.28	6721.71	6459.27			70.2	0.462272	0.52243
																70.35	1516.1	8014.86	1744.31	6127.55			70.35	0.154645	0.221587			70.35	5940.73	7006.28	5620.71	7618.27			70.35	0.462272	0.498212
																70.5	1516.1	8014.86	1613.31	8585.55			70.5	0.154645	0.158185			70.5	5940.73	7006.28	7433.21	6427.77			70.5	0.462272	0.347021
																70.65	1516.1	8014.86	2664.3	8361.55			70.65	0.154645	0.241642			70.65	7685.04	5057.86	7621.21	4436.27			70.65	0.6009	0.700953
																70.8	1516.1	8014.86	1231.31	8096.55			70.8	0.154645	0.132003			70.8	7685.04	5057.86	5645.21	4983.77			70.8	0.6009	0.522193
																70.95	1516.1	8014.86	802.305	8203.55			70.95	0.154645	0.089087			70.95	7685.04	5057.86	6524.71	6212.77			70.95	0.6009	0.538043
																71.1	1516.1	8014.86	1475.31	7529.55			71.1	0.154645	0.163834			71.1	7685.04	5057.86	6807.71	5466.27			71.1	0.6009	0.489394
																71.25	1516.1	8014.86	406.305	7271.55			71.25	0.154645	0.052919			71.25	7685.04	5057.86	7115.21	4218.27			71.25	0.6009	0.634498
																71.4	1516.1	8014.86	1936.31	8244.55			71.4	0.154645	0.190191			71.4	7685.04	5057.86	6928.71	4959.77			71.4	0.6009	0.62145
																71.55	2540.24	7358.86	2348.3	6893.55			71.55	0.232913	0.254094			71.55	7685.04	5057.86	8570.21	4605.77			71.55	0.6009	0.545824
																71.7	2540.24	7358.86	3306.3	7743.55			71.7	0.232913	0.299217			71.7	7685.04	5057.86	8503.71	4913.27			71.7	0.6009	0.73993
																71.85	2540.24	7358.86	2464.3	7979.55			71.85	0.232913	0.235957			71.85	7685.04	5057.86	6732.21	5079.27			71.85	0.6009	0.514466
																72	1516.1	8014.86	1577.31	11323.5			72	0.154645	0.122264			72	7685.04	5057.86	5188.21	6841.77			72	0.6009	0.633754
																72.15	1516.1	8014.86	518.305	9490.55			72.15	0.154645	0.051785			72.15	5940.73	7006.28	5982.71	7587.77			72.15	0.462272	0.260959
																72.3	1516.1	8014.86	1026.31	7302.55			72.3	0.154645	0.123223			72.3	5940.73	7006.28	8495.71	5434.27			72.3	0.462272	0.607917
																72.45	1516.1	8014.86	784.305	6520.55			72.45	0.154645	0.107368			72.45	5940.73	7006.28	6249.21	8963.77			72.45	0.462272	0.611897
																72.6	1516.1	8014.86	2398.3	7978.55			72.6	0.154645	0.231121			72.6	3201.3	9743.51	3083.71	11724.8			72.6	0.244883	0.244138
																72.75	1516.1	8014.86	1747.31	7168.55			72.75	0.154645	0.195977			72.75	3201.3	9743.51	2803.71	10931.8			72.75	0.244883	0.162214
																72.9	1516.1	8014.86	3361.3	9875.55			72.9	0.154645	0.253935			72.9	3201.3	9743.51	2734.71	10320.3			72.9	0.244883	0.241649
																73.05	1516.1	8014.86	1119.31	9061.55			73.05	0.154645	0.109942			73.05	3201.3	9743.51	2274.71	9001.77			73.05	0.244883	0.169339
																73.2	2540.24	7358.86	2482.3	7740.55			73.2	0.232913	0.242819			73.2	3201.3	9743.51	3174.21	9414.27			73.2	0.244883	0.236121
																73.35	4511.38	4594.86	4968.31	3642.55			73.35	0.493271	0.576981			73.35	3201.3	9743.51	4214.21	9401.27			73.35	0.244883	0.264463
																73.5	4511.38	4594.86	5034.31	3963.55			73.5	0.493271	0.5595			73.5	3201.3	9743.51	3529.71	10035.3			73.5	0.244883	0.358908
																73.65	2540.24	7358.86	2970.3	8886.55			73.65	0.232913	0.250514			73.65	3201.3	9743.51	2235.71	11261.8			73.65	0.244883	0.169534
																73.8	1516.1	8014.86	1844.31	7594.55			73.8	0.154645	0.195395			73.8	3201.3	9743.51	2525.21	9459.27			73.8	0.244883	0.161355
																73.95	1516.1	8014.86	1543.31	6870.55			73.95	0.154645	0.183424			73.95	3201.3	9743.51	2709.21	10499.8			73.95	0.244883	0.26779
																74.1	1516.1	8014.86	146.305	7857.55			74.1	0.154645	0.018279			74.1	3201.3	9743.51	2900.21	11269.8			74.1	0.244883	0.15958
																74.25	1516.1	8014.86	2058.3	8390.55			74.25	0.154645	0.196989			74.25	3201.3	9743.51	2538.71	10437.3			74.25	0.244883	0.257611
																74.4	1516.1	8014.86	1500.31	8853.55			74.4	0.154645	0.144903			74.4	3201.3	9743.51	3126.71	10079.8			74.4	0.244883	0.133107
																74.55	1516.1	8014.86	817.305	7927.55			74.55	0.154645	0.093461			74.55	3201.3	9743.51	5037.21	7434.77			74.55	0.244883	0.335943
																74.7	1516.1	8014.86	1256.31	8659.55			74.7	0.154645	0.126697			74.7	5940.73	7006.28	5664.21	8041.27			74.7	0.462272	0.483989
																74.85	1516.1	8014.86	1157.31	9484.55			74.85	0.154645	0.10875			74.85	5940.73	7006.28	4971.71	10053.8			74.85	0.462272	0.362579
																75	1516.1	8014.86	1810.31	8006.55			75	0.154645	0.184408			75	5940.73	7006.28	6372.71	7679.77			75	0.462272	0.294968
																75.15	1516.1	8014.86	1804.31	9033.55			75.15	0.154645	0.166482			75.15	5940.73	7006.28	7401.21	5889.27			75.15	0.462272	0.612799
																75.3	1516.1	8014.86	1442.31	8983.55			75.3	0.154645	0.138339			75.3	5940.73	7006.28	5028.21	6920.77			75.3	0.462272	0.494485
																75.45	1516.1	8014.86	1253.31	6536.55			75.45	0.154645	0.160889			75.45	3201.3	9743.51	4416.71	8239.77			75.45	0.244883	0.339146
																75.6	1516.1	8014.86	540.305	8132.55			75.6	0.154645	0.062298			75.6	3201.3	9743.51	4570.71	9293.27			75.6	0.244883	0.356934
																75.75	2540.24	7358.86	2214.3	7371.55			75.75	0.232913	0.230997			75.75	3201.3	9743.51	3469.71	9954.77			75.75	0.244883	0.301979
																75.9	2540.24	7358.86	2695.3	8055.55			75.9	0.232913	0.250706			75.9	3201.3	9743.51	2981.71	10576.8			75.9	0.244883	0.212781
																76.05	2540.24	7358.86	2129.3	6776.55			76.05	0.232913	0.23909			76.05	3201.3	9743.51	3561.21	9614.77			76.05	0.244883	0.226581
																76.2	2540.24	7358.86	5620.31	6823.55			76.2	0.232913	0.451653			76.2	3201.3	9743.51	4274.21	8906.77			76.2	0.244883	0.319946
																76.35	2540.24	7358.86	806.305	7233.55			76.35	0.232913	0.100288			76.35	3201.3	9743.51	4216.71	9272.27			76.35	0.244883	0.328074
																76.5	2540.24	7358.86	2894.3	7317.55			76.5	0.232913	0.283426			76.5	3201.3	9743.51	4208.71	8772.27			76.5	0.244883	0.295847
																76.65	1516.1	8014.86	1024.31	8951.55			76.65	0.154645	0.102678			76.65	3201.3	9743.51	4279.21	7457.27			76.65	0.244883	0.352461
																76.8	1516.1	8014.86	2460.3	6971.55			76.8	0.154645	0.260851			76.8	3201.3	9743.51	4201.71	7942.77			76.8	0.244883	0.379717
																76.95	1516.1	8014.86	1424.31	6545.55			76.95	0.154645	0.178711			76.95	3201.3	9743.51	4141.71	10163.3			76.95	0.244883	0.320453
																77.1	1516.1	8014.86	454.305	8072.55			77.1	0.154645	0.053279			77.1	3201.3	9743.51	4725.71	9885.77			77.1	0.244883	0.260602
																77.25	1516.1	8014.86	1545.31	10145.5			77.25	0.154645	0.132181			77.25	3201.3	9743.51	5072.71	8516.77			77.25	0.244883	0.387731
																77.4	1516.1	8014.86	1416.31	8126.55			77.4	0.154645	0.148415			77.4	3201.3	9743.51	4289.71	7840.27			77.4	0.244883	0.356902
																77.55	1516.1	8014.86	1841.31	10420.5			77.55	0.154645	0.150165			77.55	3201.3	9743.51	3478.71	8956.27			77.55	0.244883	0.350045
																77.7	1516.1	8014.86	2081.3	8477.55			77.7	0.154645	0.197115			77.7	3201.3	9743.51	2778.21	9869.77			77.7	0.244883	0.219075
																77.85	1516.1	8014.86	719.305	6093.55			77.85	0.154645	0.10558			77.85	3201.3	9743.51	3238.71	10311.8			77.85	0.244883	0.220306
																78	1516.1	8014.86	1093.31	9305.55			78	0.154645	0.105137			78	3201.3	9743.51	3590.71	10512.3			78	0.244883	0.253759
																78.15	1516.1	8014.86	834.305	8868.55			78.15	0.154645	0.085985			78.15	3201.3	9743.51	3194.21	9148.77			78.15	0.244883	0.25559
																78.3	1516.1	8014.86	518.305	6819.55			78.3	0.154645	0.070634			78.3	3201.3	9743.51	3916.71	8808.27			78.3	0.244883	0.262376
																78.45	1516.1	8014.86	1362.31	8517.55			78.45	0.154645	0.137887			78.45	3201.3	9743.51	4841.71	10028.8			78.45	0.244883	0.346039
																78.6	1516.1	8014.86	1880.31	9839.55			78.6	0.154645	0.160438			78.6	3201.3	9743.51	4093.21	10449.3			78.6	0.244883	0.307851
																78.75	1516.1	8014.86	1328.31	8725.55			78.75	0.154645	0.132119			78.75	3201.3	9743.51	3295.21	8890.77			78.75	0.244883	0.249542
																78.9	1516.1	8014.86	412.305	9973.55			78.9	0.154645	0.039699			78.9	3201.3	9743.51	2681.21	7774.27			78.9	0.244883	0.294908
																79.05	1516.1	8014.86	1024.31	9292.55			79.05	0.154645	0.099285			79.05	3201.3	9743.51	3158.71	7989.77			79.05	0.244883	0.211981
																79.2	1516.1	8014.86	1634.31	7992.55			79.2	0.154645	0.169765			79.2	3201.3	9743.51	4257.71	8277.27			79.2	0.244883	0.338272
																79.35	1516.1	8014.86	2224.3	7634.55			79.35	0.154645	0.225615			79.35	3201.3	9743.51	4717.21	7662.77			79.35	0.244883	0.341074
																79.5	1516.1	8014.86	2670.3	7340.55			79.5	0.154645	0.266741			79.5	3201.3	9743.51	4067.71	8061.77			79.5	0.244883	0.421602
																79.65	1516.1	8014.86	1143.31	9063.55			79.65	0.154645	0.112013			79.65	3201.3	9743.51	2739.71	8566.77			79.65	0.244883	0.246844
																79.8	2540.24	7358.86	3773.3	6945.55			79.8	0.232913	0.352025			79.8	3201.3	9743.51	3533.21	8243.27			79.8	0.244883	0.237216
																79.95	2540.24	7358.86	1121.31	5069.55			79.95	0.232913	0.181123			79.95	3201.3	9743.51	4246.71	7847.77			79.95	0.244883	0.351783
																80.1	2540.24	7358.86	1093.31	8051.55			80.1	0.232913	0.119554			80.1	3201.3	9743.51	5319.21	7468.27			80.1	0.244883	0.350379
																80.25	2540.24	7358.86	2823.3	9421.55			80.25	0.232913	0.230571			80.25	3201.3	9743.51	5729.21	8144.27			80.25	0.244883	0.467703
																80.4	4511.38	4594.86	6497.31	5199.55			80.4	0.493271	0.555474			80.4	3201.3	9743.51	4006.71	7507.77			80.4	0.244883	0.354764
																80.55	1516.1	8014.86	1467.31	6570.55			80.55	0.154645	0.182549			80.55	3201.3	9743.51	4078.21	8078.77			80.55	0.244883	0.338436
																80.7	1516.1	8014.86	1314.31	6867.55			80.7	0.154645	0.160636			80.7	3201.3	9743.51	3474.21	9091.77			80.7	0.244883	0.333529
																80.85	1516.1	8014.86	1215.31	7356.55			80.85	0.154645	0.141778			80.85	3201.3	9743.51	2522.21	9405.27			80.85	0.244883	0.195635
																81	1516.1	8014.86	957.305	8625.55			81	0.154645	0.099898			81	3201.3	9743.51	2429.21	9718.27			81	0.244883	0.223691
																81.15	1516.1	8014.86	1257.31	9589.55			81.15	0.154645	0.115914			81.15	3201.3	9743.51	1637.21	9024.77			81.15	0.244883	0.170531
																81.3	1516.1	8014.86	1198.31	7308.55			81.3	0.154645	0.140863			81.3	3201.3	9743.51	2518.71	9043.77			81.3	0.244883	0.136011
																81.45	1516.1	8014.86	1450.31	7147.55			81.45	0.154645	0.168682			81.45	3201.3	9743.51	4855.21	9174.27			81.45	0.244883	0.28572
																81.6	1516.1	8014.86	1477.31	7860.55			81.6	0.154645	0.158206			81.6	5940.73	7006.28	5846.71	7101.27			81.6	0.462272	0.39554
																81.75	1516.1	8014.86	1991.31	8295.55			81.75	0.154645	0.193578			81.75	5940.73	7006.28	5523.71	5217.77			81.75	0.462272	0.534004
																81.9	1516.1	8014.86	1291.31	9080.55			81.9	0.154645	0.124501			81.9	5940.73	7006.28	4637.21	5769.27			81.9	0.462272	0.495432
																82.05	1516.1	8014.86	1833.31	5970.55			82.05	0.154645	0.234923			82.05	5940.73	7006.28	4979.71	7583.27			82.05	0.462272	0.389682
																82.2	1516.1	8014.86	2467.3	8202.55			82.2	0.154645	0.231241			82.2	5940.73	7006.28	5939.71	8209.27			82.2	0.462272	0.400667
																82.35	1516.1	8014.86	1716.31	9431.55			82.35	0.154645	0.153958			82.35	5940.73	7006.28	5723.71	7630.27			82.35	0.462272	0.442381
																82.5	1516.1	8014.86	2064.3	8085.55			82.5	0.154645	0.203383			82.5	5940.73	7006.28	5662.71	6532.27			82.5	0.462272	0.415602
																82.65	1516.1	8014.86	1670.31	8642.55			82.65	0.154645	0.161963			82.65	5940.73	7006.28	5250.71	5852.77			82.65	0.462272	0.527131
																82.8	1516.1	8014.86	2359.3	7458.55			82.8	0.154645	0.240308			82.8	5940.73	7006.28	4223.71	9230.77			82.8	0.462272	0.422813
																82.95	1516.1	8014.86	2461.3	6075.55			82.95	0.154645	0.288315			82.95	5940.73	7006.28	3900.71	11426.3			82.95	0.462272	0.23208
																83.1	1516.1	8014.86	1290.31	7918.55			83.1	0.154645	0.140116			83.1	5940.73	7006.28	4207.71	9237.27			83.1	0.462272	0.277022
																83.25	1516.1	8014.86	1931.31	7365.55			83.25	0.154645	0.207737			83.25	5940.73	7006.28	5540.71	6730.77			83.25	0.462272	0.36034
																83.4	1516.1	8014.86	1602.31	7775.55			83.4	0.154645	0.17086			83.4	5940.73	7006.28	5338.21	6088.27			83.4	0.462272	0.533196
																83.55	1516.1	8014.86	815.305	7886.55			83.55	0.154645	0.093693			83.55	5940.73	7006.28	4092.71	7504.77			83.55	0.462272	0.380926
																83.7	1516.1	8014.86	1847.31	7005.55			83.7	0.154645	0.208668			83.7	5940.73	7006.28	3271.71	9745.77			83.7	0.462272	0.331995
																83.85	2540.24	7358.86	3432.3	5507.55			83.85	0.232913	0.383933			83.85	5940.73	7006.28	3434.21	8385.27			83.85	0.462272	0.167259
																84	2540.24	7358.86	330.305	8774.55			84	0.232913	0.036278			84	5940.73	7006.28	4683.21	6311.27			84	0.462272	0.434875
																84.15	2540.24	7358.86	1136.31	6069.55			84.15	0.232913	0.157692			84.15	5940.73	7006.28	5266.71	7244.77			84.15	0.462272	0.417212
																84.3	2540.24	7358.86	2439.3	5955.55			84.3	0.232913	0.290571			84.3	5940.73	7006.28	5953.21	7740.27			84.3	0.462272	0.42393
																84.45	2540.24	7358.86	3337.3	8053.55			84.45	0.232913	0.292981			84.45	5940.73	7006.28	5843.71	8306.27			84.45	0.462272	0.445938
																84.6	2540.24	7358.86	2255.3	8609.55			84.6	0.232913	0.207578			84.6	5940.73	7006.28	6865.21	7341.77			84.6	0.462272	0.383085
																84.75	2540.24	7358.86	2060.3	11381.5			84.75	0.232913	0.153275			84.75	7685.04	5057.86	9226.21	4310.27			84.75	0.6009	0.59268
																84.9	2540.24	7358.86	2107.3	7844.55			84.9	0.232913	0.21175			84.9	7685.04	5057.86	9674.21	4185.27			84.9	0.6009	0.771003
																85.05	2540.24	7358.86	2200.3	5422.55			85.05	0.232913	0.288646			85.05	7685.04	5057.86	8394.21	5222.27			85.05	0.6009	0.62876
																85.2	2540.24	7358.86	1909.31	7548.55			85.2	0.232913	0.201875			85.2	7685.04	5057.86	7511.21	5646.27			85.2	0.6009	0.603045
																85.35	2540.24	7358.86	1375.31	7275.55			85.35	0.232913	0.158979			85.35	7685.04	5057.86	8149.21	4709.27			85.35	0.6009	0.539403
																85.5	2540.24	7358.86	2491.3	8541.55			85.5	0.232913	0.225808			85.5	7685.04	5057.86	9127.21	3806.27			85.5	0.6009	0.734893
																85.65	2540.24	7358.86	1477.31	7820.55			85.65	0.232913	0.158887			85.65	7685.04	5057.86	8048.71	4026.27			85.65	0.6009	0.678774
																85.8	2540.24	7358.86	2666.3	5688.55			85.8	0.232913	0.319132			85.8	7685.04	5057.86	7270.21	4818.77			85.8	0.6009	0.651199
																85.95	2540.24	7358.86	1869.31	8172.55			85.95	0.232913	0.186151			85.95	7685.04	5057.86	7055.21	5453.27			85.95	0.6009	0.561877
																86.1	2540.24	7358.86	631.305	9769.55			86.1	0.232913	0.060697			86.1	7685.04	5057.86	6512.71	5102.27			86.1	0.6009	0.566556
																86.25	4511.38	4594.86	5358.31	3963.55			86.25	0.493271	0.574811			86.25	7685.04	5057.86	7783.71	4672.77			86.25	0.6009	0.554957
																86.4	4511.38	4594.86	4894.31	7244.55			86.4	0.493271	0.403193			86.4	7685.04	5057.86	8071.21	4780.27			86.4	0.6009	0.686732
																86.55	2540.24	7358.86	2428.3	8497.55			86.55	0.232913	0.222253			86.55	7685.04	5057.86	8880.21	5368.77			86.55	0.6009	0.565897
																86.7	2540.24	7358.86	2607.3	7915.55			86.7	0.232913	0.247775			86.7	7685.04	5057.86	9755.21	4954.27			86.7	0.6009	0.667909
																86.85	1516.1	8014.86	1722.31	8713.55			86.85	0.154645	0.165037			86.85	7685.04	5057.86	8774.71	4493.27			86.85	0.6009	0.657558
																87	1516.1	8014.86	846.305	8914.55			87	0.154645	0.086704			87	7685.04	5057.86	8145.71	6240.77			87	0.6009	0.665211
																87.15	1516.1	8014.86	946.305	8749.55			87.15	0.154645	0.097599			87.15	7685.04	5057.86	7028.71	8351.27			87.15	0.6009	0.483106
																87.3	2540.24	7358.86	2751.3	7275.55			87.3	0.232913	0.274394			87.3	7685.04	5057.86	7924.71	8191.27			87.3	0.6009	0.429994
																87.45	2540.24	7358.86	2416.3	6041.55			87.45	0.232913	0.285688			87.45	7685.04	5057.86	8643.71	6531.27			87.45	0.6009	0.546259
																87.6	4511.38	4594.86	4293.31	7798.55			87.6	0.493271	0.355058			87.6	7685.04	5057.86	6340.71	5364.77			87.6	0.6009	0.59979
																87.75	4511.38	4594.86	4205.31	3977.55			87.75	0.493271	0.513916			87.75	7685.04	5057.86	6017.71	5396.27			87.75	0.6009	0.466118
																87.9	4511.38	4594.86	4036.3	5686.55			87.9	0.493271	0.415136			87.9	7685.04	5057.86	7264.21	5599.77			87.9	0.6009	0.576369
																88.05	4511.38	4594.86	1900.31	6240.55			88.05	0.493271	0.233428			88.05	7685.04	5057.86	7142.21	5269.77			88.05	0.6009	0.553397
																88.2	4511.38	4594.86	5160.31	5448.55			88.2	0.493271	0.486415			88.2	7685.04	5057.86	7417.71	5284.77			88.2	0.6009	0.599951
																88.35	4511.38	4594.86	2656.3	6820.55			88.35	0.493271	0.280294			88.35	7685.04	5057.86	6741.71	5943.77			88.35	0.6009	0.5702
																88.5	4511.38	4594.86	3965.3	5081.55			88.5	0.493271	0.438307			88.5	7685.04	5057.86	7106.71	5963.27			88.5	0.6009	0.486275
																88.65	4511.38	4594.86	3776.3	4421.55			88.65	0.493271	0.460645			88.65	7685.04	5057.86	7357.21	6898.27			88.65	0.6009	0.590408
																88.8	4511.38	4594.86	3143.3	5573.55			88.8	0.493271	0.360601			88.8	7685.04	5057.86	7068.21	7760.77			88.8	0.6009	0.439987
																88.95	4511.38	4594.86	4237.31	6229.55			88.95	0.493271	0.404831			88.95	7685.04	5057.86	7997.71	5973.77			88.95	0.6009	0.509807
																89.1	4511.38	4594.86	4015.3	6266.55			89.1	0.493271	0.390523			89.1	7685.04	5057.86	7823.71	4293.27			89.1	0.6009	0.651271
																89.25	4511.38	4594.86	2675.3	4730.55			89.25	0.493271	0.361242			89.25	7685.04	5057.86	8132.71	4567.27			89.25	0.6009	0.639854
																89.4	4511.38	4594.86	4330.31	4862.55			89.4	0.493271	0.471051			89.4	7685.04	5057.86	7849.71	4902.27			89.4	0.6009	0.640826
																89.55	4511.38	4594.86	2758.3	8619.55			89.55	0.493271	0.242427			89.55	7685.04	5057.86	7565.21	4532.27			89.55	0.6009	0.587001
																89.7	4511.38	4594.86	4395.31	6497.55			89.7	0.493271	0.403503			89.7	7685.04	5057.86	7235.71	3726.27			89.7	0.6009	0.662896
																89.85	4511.38	4594.86	3990.3	3787.55			89.85	0.493271	0.513034			89.85	7685.04	5057.86	6802.21	4197.77			89.85	0.6009	0.656515
																90	4511.38	4594.86	4729.31	3998.55			90	0.493271	0.541863			90	7685.04	5057.86	7365.71	5347.27			90	0.6009	0.58833
																90.15	4511.38	4594.86	3585.3	3255.55			90.15	0.493271	0.524102			90.15	7685.04	5057.86	7257.71	5267.27			90.15	0.6009	0.570999
																90.3	4511.38	4594.86	5441.31	5552.55			90.3	0.493271	0.494941			90.3	7685.04	5057.86	7472.71	5169.27			90.3	0.6009	0.588767
																90.45	4511.38	4594.86	4464.31	4958.55			90.45	0.493271	0.473774			90.45	7685.04	5057.86	6928.21	5649.27			90.45	0.6009	0.593189
																90.6	4511.38	4594.86	3257.3	4239.55			90.6	0.493271	0.434489			90.6	7685.04	5057.86	6805.21	5553.27			90.6	0.6009	0.502901
																90.75	4511.38	4594.86	3554.3	4154.55			90.75	0.493271	0.461068			90.75	7685.04	5057.86	7843.71	5074.77			90.75	0.6009	0.594258
																90.9	4511.38	4594.86	4850.31	2853.55			90.9	0.493271	0.629594			90.9	7685.04	5057.86	8927.21	5181.77			90.9	0.6009	0.620082
																91.05	4511.38	4594.86	3551.3	3651.55			91.05	0.493271	0.493041			91.05	7685.04	5057.86	9191.21	4978.27			91.05	0.6009	0.643413
																91.2	4511.38	4594.86	4809.31	3657.55			91.2	0.493271	0.568015			91.2	7685.04	5057.86	7262.71	4330.27			91.2	0.6009	0.654822
																91.35	4511.38	4594.86	3797.3	5266.55			91.35	0.493271	0.41895			91.35	7685.04	5057.86	8395.71	4405.77			91.35	0.6009	0.590049
																91.5	4511.38	4594.86	4485.31	3675.55			91.5	0.493271	0.549612			91.5	7685.04	5057.86	10076.2	4500.27			91.5	0.6009	0.699031
																91.65	4511.38	4594.86	3824.3	3992.55			91.65	0.493271	0.489238			91.65	7685.04	5057.86	7790.21	4624.77			91.65	0.6009	0.682502
																91.8	4511.38	4594.86	4377.31	4003.55			91.8	0.493271	0.522298			91.8	7685.04	5057.86	6867.21	4333.77			91.8	0.6009	0.559797
																91.95	4511.38	4594.86	4114.31	4479.55			91.95	0.493271	0.47875			91.95	7685.04	5057.86	6074.21	4584.27			91.95	0.6009	0.66574
																92.1	4511.38	4594.86	2357.3	2542.55			92.1	0.493271	0.481097			92.1	7685.04	5057.86	5647.21	4385.27			92.1	0.6009	0.462403
																92.25	4511.38	4594.86	2715.3	3309.55			92.25	0.493271	0.450684			92.25	7685.04	5057.86	6629.71	4816.77			92.25	0.6009	0.663694
																92.4	4511.38	4594.86	2999.3	4003.55			92.4	0.493271	0.428297			92.4	7685.04	5057.86	7155.71	6512.27			92.4	0.6009	0.513453
																92.55	4511.38	4594.86	3427.3	4331.55			92.55	0.493271	0.441728			92.55	7685.04	5057.86	6485.21	5956.27			92.55	0.6009	0.532519
																92.7	4511.38	4594.86	7167.31	2933.55			92.7	0.493271	0.709574			92.7	7685.04	5057.86	6235.71	5642.77			92.7	0.6009	0.505634
																92.85	4511.38	4594.86	6964.31	4249.55			92.85	0.493271	0.621045			92.85	7685.04	5057.86	7617.71	6180.77			92.85	0.6009	0.540065
																93	4511.38	4594.86	3932.3	3424.55			93	0.493271	0.534509			93	7685.04	5057.86	7168.71	5512.77			93	0.6009	0.563291
																93.15	4511.38	4594.86	4637.31	3717.55			93.15	0.493271	0.555043			93.15	7685.04	5057.86	6463.21	7331.27			93.15	0.6009	0.567858
																93.3	4511.38	4594.86	4413.31	5908.55			93.3	0.493271	0.427569			93.3	7685.04	5057.86	7790.21	7362.27			93.3	0.6009	0.401675
																93.45	4511.38	4594.86	6325.31	3786.55			93.45	0.493271	0.625533			93.45	7685.04	5057.86	7614.21	4896.27			93.45	0.6009	0.648322
																93.6	4511.38	4594.86	5783.31	3646.55			93.6	0.493271	0.613297			93.6	7685.04	5057.86	7362.71	4474.77			93.6	0.6009	0.559681
																93.75	4511.38	4594.86	4046.3	4037.55			93.75	0.493271	0.500541			93.75	7685.04	5057.86	7419.21	4585.77			93.75	0.6009	0.677965
																93.9	4511.38	4594.86	3544.3	4606.55			93.9	0.493271	0.434838			93.9	7685.04	5057.86	7693.21	5133.27			93.9	0.6009	0.553225
																94.05	4511.38	4594.86	5027.31	3534.55			94.05	0.493271	0.587175			94.05	7685.04	5057.86	7714.71	4970.27			94.05	0.6009	0.637867
																94.2	4511.38	4594.86	4154.31	3777.55			94.2	0.493271	0.523749			94.2	7685.04	5057.86	6537.21	4913.77			94.2	0.6009	0.570953
																94.35	4511.38	4594.86	5340.31	2476.55			94.35	0.493271	0.683178			94.35	7685.04	5057.86	6176.21	5420.27			94.35	0.6009	0.570822
																94.5	4511.38	4594.86	3962.3	3905.55			94.5	0.493271	0.503607			94.5	7685.04	5057.86	7185.21	5051.27			94.5	0.6009	0.494044
																94.65	4511.38	4594.86	2769.3	4765.55			94.65	0.493271	0.367533			94.65	7685.04	5057.86	7246.71	4461.27			94.65	0.6009	0.670424
																94.8	4511.38	4594.86	4091.3	2887.55			94.8	0.493271	0.586243			94.8	7685.04	5057.86	6497.71	4810.27			94.8	0.6009	0.555545
																94.95	4511.38	4594.86	4547.31	3926.55			94.95	0.493271	0.536628			94.95	7685.04	5057.86	7502.71	6136.77			94.95	0.6009	0.591111
																												95.1	7685.04	5057.86	7472.71	6320.77			95.1	0.6009	0.517238
																												95.25	7685.04	5057.86	8157.21	5371.77			95.25	0.6009	0.571642
																												95.4	7685.04	5057.86	9207.21	5417.77			95.4	0.6009	0.629554
[truncated: 1 more columns]

## Sheet: Figure 7(A)
Figure 7 A) AUCSV analysis (top panel) shows polydispersity of Rad51 with multiple oligomeric states. When increasing amounts of Rad51 (1, 10, or 10 µM) are mixed with a fixed concentration of Rad52 (10µM monomer), formation of Rad52-Rad51 complexes is observed. The size of the complexes increases as a function of Rad51 concentration in the solution.
	Rad52	Rad51	Rad52:Rad51 (1:0.5)	Rad52:Rad51 (1:1)	Rad52:Rad51 (1:2)
0.5	0.006072	3.52e-06	0.001185	9.16e-07	3.22e-06
0.565217	0.047406	0.001363	0.129732	0.000903	0.003708
0.630435	0.001941	0.001405	0.032868	0.001847	0.007947
0.695652	0.000322	0.001772	0.010738	0.003625	0.014608
0.76087	0.000227	0.00246	0.00475	0.006496	0.022101
0.826087	0.00046	0.0034	0.002846	0.010219	0.027194
0.891304	0.00145	0.00434	0.002239	0.013991	0.027915
0.956522	0.004072	0.00481	0.002149	0.016746	0.024846
1.02174	0.007878	0.00453	0.002355	0.017328	0.01972
1.08696	0.010884	0.00369	0.002713	0.01595	0.013138
1.15217	0.011701	0.00266	0.003125	0.013154	0.009161
1.21739	0.009231	0.00179	0.003448	0.0093	0.005733
1.28261	0.004628	0.0012	0.003585	0.006247	0.003655
1.34783	0.001588	0.000834	0.003498	0.003914	0.002354
1.41304	0.000549	0.000637	0.00325	0.002367	0.001535
1.47826	0.000288	0.000549	0.002938	0.001353	0.000914
1.54348	0.000241	0.000541	0.00265	0.00075	0.000687
1.6087	0.000243	0.000605	0.002424	0.00038	0.000429
1.67391	0.000205	0.000752	0.002268	0.00021	0.000321
1.73913	0.000119	0.001008	0.002185	0.000123	0.000251
1.80435	4.76e-05	0.001404	0.002155	7.82e-05	0.000226
1.86957	1.44e-05	0.001971	0.002155	4.91e-05	0.000204
1.93478	3.71e-06	0.002714	0.002166	3.55e-05	0.000212
2	9.02e-07	0.003605	0.002163	2.93e-05	0.00026
2.06522	2.22e-07	0.004582	0.00213	2.57e-05	0.000325
2.13043	5.74e-08	0.005569	0.002062	2.44e-05	0.000448
2.19565	1.6e-08	0.006492	0.001959	2.48e-05	0.000638
2.26087	4.89e-09	0.007308	0.001829	2.75e-05	0.000927
2.32609	1.64e-09	0.007997	0.001686	3.17e-05	0.001416
2.3913	6.1e-10	0.008563	0.001544	3.75e-05	0.001959
2.45652	2.55e-10	0.00901	0.001409	4.49e-05	0.002827
2.52174	1.2e-10	0.009363	0.001289	5.51e-05	0.003776
2.58696	6.45e-11	0.009639	0.001187	6.71e-05	0.004682
2.65217	3.96e-11	0.009866	0.001103	8.12e-05	0.005436
2.71739	2.8e-11	0.010068	0.001035	9.78e-05	0.005903
2.78261	2.33e-11	0.010271	0.000984	0.000114	0.005953
2.84783	2.32e-11	0.0105	0.000946	0.000132	0.005651
2.91304	2.76e-11	0.010776	0.000923	0.000151	0.004996
2.97826	3.87e-11	0.01112	0.000913	0.000173	0.004171
3.04348	6.12e-11	0.011539	0.000917	0.000189	0.003476
3.1087	1.03e-10	0.012066	0.000934	0.000212	0.002786
3.17391	1.77e-10	0.01266	0.000964	0.00025	0.002256
3.23913	3.04e-10	0.013329	0.00101	0.000284	0.001821
3.30435	5.2e-10	0.014076	0.001072	0.000338	0.001526
3.36957	9.06e-10	0.014869	0.001149	0.000402	0.001279
3.43478	1.64e-09	0.015707	0.001247	0.000482	0.00116
3.5	3.09e-09	0.016568	0.001363	0.000601	0.001071
3.56522	6.1e-09	0.017425	0.001498	0.000768	0.001055
3.63043	1.26e-08	0.018276	0.001653	0.00097	0.001094
3.69565	2.69e-08	0.019085	0.001822	0.001242	0.001183
3.76087	5.9e-08	0.019839	0.001996	0.001589	0.001308
3.82609	1.3e-07	0.020515	0.002179	0.002027	0.001495
3.8913	2.88e-07	0.021112	0.00236	0.00259	0.001801
3.95652	6.31e-07	0.021595	0.002531	0.003253	0.002231
4.02174	1.37e-06	0.021994	0.002686	0.003997	0.002744
4.08696	2.96e-06	0.022268	0.002806	0.00482	0.003562
4.15217	6.36e-06	0.022436	0.002895	0.005563	0.004546
4.21739	1.36e-05	0.02248	0.002942	0.006448	0.005772
4.28261	2.88e-05	0.022424	0.00296	0.007185	0.007309
4.34783	5.92e-05	0.022271	0.00294	0.007773	0.009325
4.41304	0.000117	0.02201	0.002889	0.008319	0.011585
4.47826	0.00022	0.021684	0.002814	0.008516	0.013615
4.54348	0.000392	0.021288	0.002741	0.00854	0.016228
4.6087	0.000659	0.020859	0.002653	0.00852	0.018771
4.67391	0.001049	0.020396	0.002563	0.008381	0.021946
4.73913	0.001585	0.019934	0.002479	0.008005	0.023906
4.80435	0.00227	0.019465	0.002409	0.007655	0.026011
4.86957	0.003086	0.019019	0.002349	0.007347	0.027899
4.93478	0.003981	0.018621	0.00231	0.006976	0.029913
5	0.004891	0.018236	0.002281	0.00664	0.030728
5.06522	0.005762	0.017889	0.002274	0.006429	0.030985
5.13043	0.006595	0.017597	0.002296	0.006176	0.030135
5.19565	0.007455	0.017349	0.002331	0.006038	0.030088
5.26087	0.008452	0.017151	0.002394	0.00599	0.029758
5.32609	0.009679	0.016988	0.002486	0.005962	0.02872
5.3913	0.011199	0.016881	0.002613	0.006048	0.026516
5.45652	0.012984	0.016801	0.002767	0.00626	0.025448
5.52174	0.014967	0.016747	0.002956	0.006508	0.02457
5.58696	0.017095	0.016735	0.003189	0.006857	0.023571
5.65217	0.01942	0.016737	0.00347	0.007249	0.022581
5.71739	0.022082	0.016766	0.003805	0.007726	0.021199
5.78261	0.025305	0.016815	0.004189	0.00834	0.020889
5.84783	0.029322	0.016858	0.004656	0.008911	0.01999
5.91304	0.034201	0.016926	0.005184	0.009533	0.01979
5.97826	0.039857	0.016989	0.0058	0.010367	0.019259
6.04348	0.045921	0.017058	0.006493	0.011089	0.020355
6.1087	0.051911	0.017131	0.007307	0.011839	0.020956
6.17391	0.057375	0.017209	0.008214	0.013523	0.021978
6.23913	0.062169	0.017286	0.009232	0.01433	0.022972
6.30435	0.066476	0.017371	0.010383	0.0147	0.024671
6.36957	0.070839	0.017445	0.011682	0.014795	0.026121
6.43478	0.07564	0.017507	0.013102	0.014684	0.028593
6.5	0.081057	0.017576	0.014682	0.014579	0.03082
6.56522	0.086457	0.017617	0.01644	0.013939	0.034627
6.63043	0.09118	0.017656	0.01834	0.013194	0.038975
6.69565	0.094516	0.017671	0.02044	0.012397	0.043563
6.76087	0.096347	0.017663	0.022706	0.011082	0.048583
6.82609	0.096876	0.017628	0.025056	0.010197	0.05394
6.8913	0.09648	0.017572	0.027795	0.009271	0.058843
6.95652	0.095429	0.017479	0.030598	0.008031	0.063815
7.02174	0.093845	0.017364	0.033578	0.007393	0.066848
7.08696	0.091599	0.017223	0.036941	0.006266	0.069976
7.15217	0.088522	0.017053	0.040431	0.005551	0.070332
7.21739	0.084613	0.016855	0.044141	0.004876	0.069733
7.28261	0.080115	0.016643	0.048155	0.004342	0.064561
7.34783	0.074871	0.016407	0.052538	0.003845	0.058105
7.41304	0.069091	0.016163	0.057309	0.003534	0.051965
7.47826	0.063049	0.015899	0.062222	0.003247	0.044098
7.54348	0.05706	0.015624	0.067555	0.003124	0.036082
7.6087	0.051357	0.015335	0.073421	0.00292	0.026733
7.67391	0.046354	0.015044	0.07943	0.002951	0.020045
7.73913	0.042056	0.014743	0.085638	0.002961	0.014553
7.80435	0.038454	0.014436	0.09238	0.00314	0.010339
7.86957	0.035392	0.014126	0.098887	0.003508	0.006405
7.93478	0.032683	0.01381	0.105334	0.003958	0.004475
8	0.030067	0.013495	0.111456	0.004526	0.002928
8.06522	0.027491	0.013176	0.116873	0.005344	0.001962
8.13043	0.024967	0.012857	0.121428	0.006505	0.001167
8.19565	0.022549	0.01254	0.124569	0.008381	0.000798
8.26087	0.020307	0.012223	0.126452	0.01073	0.000507
8.32609	0.0183	0.011906	0.12645	0.013918	0.000353
8.3913	0.016535	0.011593	0.124621	0.018638	0.000255
8.45652	0.015046	0.011276	0.120813	0.024966	0.000183
8.52174	0.013826	0.010963	0.11544	0.033975	0.00014
8.58696	0.012929	0.010643	0.108411	0.04677	0.000122
8.65217	0.012392	0.010328	0.100375	0.063402	0.000102
8.71739	0.012229	0.010004	0.091441	0.085166	9.35e-05
8.78261	0.012419	0.009679	0.082018	0.111525	9.75e-05
8.84783	0.012896	0.009355	0.072947	0.144861	0.000106
8.91304	0.013512	0.009023	0.063822	0.182254	0.000123
8.97826	0.014093	0.008694	0.05549	0.221991	0.000159
9.04348	0.014443	0.008362	0.047871	0.261039	0.000226
9.1087	0.014456	0.008027	0.041091	0.296891	0.000328
9.17391	0.014119	0.007698	0.035293	0.319277	0.000529
9.23913	0.013552	0.007368	0.03017	0.32706	0.000885
9.30435	0.012941	0.007047	0.026003	0.323027	0.001544
9.36957	0.012437	0.006729	0.02238	0.303557	0.002826
9.43478	0.012143	0.006422	0.01949	0.270012	0.005332
9.5	0.012134	0.006125	0.01709	0.228741	0.010284
9.56522	0.012397	0.005838	0.01513	0.177463	0.020531
9.63043	0.012924	0.005565	0.013542	0.138631	0.03906
9.69565	0.013658	0.0053	0.012322	0.100215	0.073916
9.76087	0.014565	0.005049	0.011317	0.068596	0.129786
9.82609	0.015619	0.004811	0.010569	0.046776	0.222264
9.8913	0.016812	0.004588	0.009995	0.030028	0.344763
9.95652	0.018194	0.004374	0.009596	0.019227	0.494416
10.0217	0.01978	0.004173	0.009325	0.011626	0.658199
10.087	0.021578	0.003982	0.009192	0.007074	0.765612
10.1522	0.02347	0.003803	0.009154	0.004267	0.794565
10.2174	0.025243	0.003636	0.009234	0.002461	0.711995
10.2826	0.026598	0.003477	0.009386	0.0015	0.56616
10.3478	0.027228	0.003328	0.009652	0.00089	0.402985
10.413	0.026993	0.003185	0.009976	0.000542	0.226539
10.4783	0.025968	0.003053	0.010389	0.000333	0.116098
10.5435	0.024396	0.002926	0.010865	0.000214	0.052422
10.6087	0.022625	0.002807	0.011399	0.000139	0.019873
10.6739	0.02092	0.002694	0.012013	9.37e-05	0.006834
10.7391	0.019513	0.002587	0.012679	6.75e-05	0.001928
10.8043	0.018469	0.002485	0.013404	4.93e-05	0.000538
10.8696	0.017805	0.00239	0.01415	3.82e-05	0.000119
10.9348	0.017454	0.002299	0.014971	3.07e-05	2.47e-05
11	0.017322	0.002212	0.015784	2.59e-05	4.82e-06
11.0652	0.017272	0.002132	0.016645	2.29e-05	8.83e-07
11.1304	0.017168	0.002054	0.01751	2.15e-05	1.44e-07
11.1957	0.016895	0.001982	0.018408	2.09e-05	2.49e-08
11.2609	0.016409	0.001913	0.019261	2.14e-05	3.88e-09
11.3261	0.01573	0.00185	0.020136	2.27e-05	6.27e-10
11.3913	0.01493	0.001789	0.020974	2.54e-05	1.01e-10
11.4565	0.014096	0.001732	0.021757	2.98e-05	1.71e-11
11.5217	0.013294	0.001677	0.022545	3.59e-05	3.05e-12
11.587	0.012578	0.001626	0.023244	4.52e-05	6.14e-13
11.6522	0.011995	0.001577	0.023935	5.85e-05	1.27e-13
11.7174	0.011539	0.001531	0.024543	7.71e-05	2.97e-14
11.7826	0.011198	0.001486	0.025106	0.000105	2.49e-14
11.8478	0.010937	0.001442	0.02555	0.000144	2.33e-15
11.913	0.010705	0.0014	0.025937	0.000204	9.37e-14
11.9783	0.010445	0.001358	0.026245	0.000291	1.23e-15
12.0435	0.010127	0.001318	0.026468	0.000417	1.33e-13
12.1087	0.0097	0.001277	0.026625	0.000602	1.21e-14
12.1739	0.009198	0.001237	0.026634	0.000863	1.52e-13
12.2391	0.008637	0.001196	0.0266	0.001235	1.18e-13
12.3043	0.008068	0.001156	0.026461	0.001772	1.03e-13
12.3696	0.007532	0.001117	0.02628	0.002506	1.05e-13
12.4348	0.007055	0.001077	0.025951	0.003468	1.15e-13
12.5	0.006663	0.001037	0.025639	0.004807	1.44e-13
12.5652	0.006357	0.000998	0.02519	0.006627	7.27e-14
12.6304	0.006139	0.00096	0.024725	0.008894	1.16e-13
12.6957	0.006006	0.000923	0.02423	0.011499	3.55e-14
12.7609	0.005945	0.000886	0.023691	0.014789	7.23e-14
12.8261	0.005962	0.000851	0.023128	0.018738	7.33e-15
12.8913	0.006047	0.000817	0.022562	0.023236	3.24e-14
12.9565	0.006208	0.000785	0.02198	0.028231	1.26e-13
13.0217	0.006455	0.000754	0.021416	0.033379	6.35e-14
13.087	0.006779	0.000725	0.020884	0.03861	2.4e-13
13.1522	0.007177	0.000699	0.020369	0.043322	8.82e-13
13.2174	0.007637	0.000674	0.019865	0.048084	3.63e-12
13.2826	0.008136	0.000651	0.019411	0.052312	1.47e-11
13.3478	0.008643	0.000631	0.01901	0.055606	6.04e-11
13.413	0.009125	0.000613	0.018621	0.058051	2.59e-10
13.4783	0.009551	0.000598	0.01827	0.059807	1.06e-09
13.5435	0.009895	0.000585	0.017966	0.060369	4.42e-09
13.6087	0.010139	0.000574	0.017695	0.059721	1.84e-08
13.6739	0.010278	0.000565	0.017436	0.058551	7.14e-08
13.7391	0.010317	0.000559	0.017209	0.056063	2.6e-07
13.8043	0.010267	0.000555	0.017001	0.053677	9.31e-07
13.8696	0.010136	0.000552	0.016787	0.050609	3.15e-06
13.9348	0.009932	0.000551	0.016596	0.047004	9.99e-06
14	0.009657	0.000552	0.0164	0.043582	3.1e-05
14.0652	0.009326	0.000553	0.016185	0.039493	8.59e-05
14.1304	0.008945	0.000557	0.015961	0.036235	0.000225
14.1957	0.008525	0.00056	0.015697	0.0327	0.000544
14.2609	0.008075	0.000564	0.01546	0.029447	0.001272
14.3261	0.007603	0.000568	0.015149	0.026698	0.002612
14.3913	0.007129	0.000572	0.014848	0.023794	0.005193
14.4565	0.006667	0.000575	0.014487	0.021493	0.009451
14.5217	0.006221	0.000577	0.014135	0.019219	0.015943
14.587	0.005811	0.000579	0.01376	0.017312	0.025803
14.6522	0.005437	0.000579	0.013358	0.015688	0.037467
14.7174	0.005106	0.000578	0.01295	0.014225	0.052179
14.7826	0.004812	0.000576	0.012519	0.013009	0.067037
14.8478	0.004559	0.000572	0.01214	0.011914	0.083316
14.913	0.004335	0.000566	0.011724	0.011008	0.096921
14.9783	0.004134	0.00056	0.011315	0.010215	0.106713
15.0435	0.003953	0.000552	0.010951	0.009587	0.110557
15.1087	0.003781	0.000544	0.010607	0.009023	0.111606
15.1739	0.003621	0.000534	0.010296	0.008663	0.106204
15.2391	0.003466	0.000523	0.009996	0.008347	0.097237
15.3043	0.003317	0.000512	0.00974	0.008072	0.087151
15.3696	0.003178	0.000501	0.009526	0.007978	0.075995
15.4348	0.003053	0.000489	0.00934	0.007865	0.06371
15.5	0.002947	0.000477	0.009196	0.007865	0.052153
15.5652	0.002863	0.000466	0.00911	0.007913	0.042665
15.6304	0.002805	0.000454	0.009063	0.008099	0.033731
15.6957	0.002774	0.000443	0.009053	0.008345	0.026308
15.7609	0.002771	0.000432	0.0091	0.00855	0.020229
15.8261	0.002797	0.000422	0.009196	0.008951	0.01575
15.8913	0.002852	0.000412	0.009345	0.009358	0.011898
15.9565	0.002939	0.000403	0.009531	0.00985	0.009023
16.0217	0.003059	0.000395	0.009777	0.010391	0.006888
16.087	0.003213	0.000387	0.010075	0.010916	0.005207
16.1522	0.003398	0.00038	0.010424	0.011614	0.003934
16.2174	0.003614	0.000375	0.010814	0.01224	0.00299
16.2826	0.003852	0.00037	0.011262	0.012978	0.002284
16.3478	0.004095	0.000366	0.011743	0.01361	0.001737
16.413	0.004329	0.000363	0.01225	0.014273	0.001338
16.4783	0.004535	0.000361	0.012806	0.014807	0.001035
16.5435	0.004703	0.000361	0.013358	0.015252	0.000803
16.6087	0.004827	0.000361	0.013902	0.015578	0.000618
16.6739	0.004908	0.000363	0.014429	0.015896	0.000488
16.7391	0.004958	0.000366	0.014937	0.015829	0.000386
16.8043	0.004991	0.00037	0.015375	0.015588	0.000305
16.8696	0.005019	0.000376	0.015729	0.015227	0.000242
16.9348	0.005038	0.000382	0.016013	0.014657	0.000195
17	0.005057	0.000389	0.016126	0.013826	0.000155
17.0652	0.00506	0.000398	0.016148	0.01283	0.000126
17.1304	0.005041	0.000407	0.016032	0.01176	0.000102
17.1957	0.00499	0.000417	0.015726	0.01056	8.34e-05
17.2609	0.004896	0.000427	0.015305	0.009332	6.76e-05
17.3261	0.004749	0.000438	0.01475	0.00812	5.54e-05
17.3913	0.004545	0.000448	0.014047	0.006973	4.57e-05
17.4565	0.004282	0.000459	0.013271	0.005868	3.76e-05
17.5217	0.003966	0.000469	0.01239	0.004931	3.12e-05
17.587	0.003606	0.000478	0.011481	0.004022	2.58e-05
17.6522	0.003224	0.000487	0.010529	0.003264	2.14e-05
17.7174	0.002848	0.000494	0.009605	0.002609	1.81e-05
17.7826	0.002493	0.0005	0.008685	0.002083	1.53e-05
17.8478	0.002177	0.000504	0.007811	0.001645	1.29e-05
17.913	0.001909	0.000507	0.00699	0.001301	1.1e-05
17.9783	0.001691	0.000508	0.006237	0.001021	9.48e-06
18.0435	0.001523	0.000507	0.005549	0.000803	8.23e-06
18.1087	0.001402	0.000505	0.004939	0.000629	7.23e-06
18.1739	0.001322	0.000501	0.004399	0.000494	6.45e-06
18.2391	0.00128	0.000495	0.003925	0.000395	5.82e-06
18.3043	0.001272	0.000489	0.003523	0.000319	5.31e-06
18.3696	0.001295	0.000481	0.003178	0.00026	4.96e-06
18.4348	0.001346	0.000473	0.00289	0.000216	4.72e-06
18.5	0.001422	0.000464	0.002653	0.000183	4.61e-06
18.5652	0.001523	0.000454	0.002465	0.000159	4.57e-06
18.6304	0.001646	0.000445	0.002319	0.000141	4.71e-06
18.6957	0.001786	0.000436	0.002212	0.000128	4.96e-06
18.7609	0.001937	0.000427	0.002145	0.000121	5.41e-06
18.8261	0.002097	0.000419	0.002119	0.000118	6.07e-06
18.8913	0.002257	0.000411	0.002129	0.00012	7.1e-06
18.9565	0.002415	0.000404	0.002187	0.000126	8.63e-06
19.0217	0.002566	0.000398	0.002297	0.000138	1.09e-05
19.087	0.002711	0.000394	0.002465	0.000158	1.46e-05
19.1522	0.002851	0.00039	0.002714	0.000189	2.02e-05
19.2174	0.002989	0.000387	0.003067	0.000239	2.97e-05
19.2826	0.003131	0.000386	0.003553	0.000318	4.65e-05
19.3478	0.003281	0.000386	0.004234	0.000444	7.54e-05
19.413	0.003443	0.000387	0.005182	0.000654	0.000132
19.4783	0.003623	0.000389	0.006527	0.001023	0.000244
19.5435	0.003827	0.000393	0.008491	0.00169	0.000485
19.6087	0.004064	0.000399	0.011356	0.002947	0.001014
19.6739	0.004342	0.000406	0.015671	0.00546	0.002292
19.7391	0.004674	0.000414	0.022306	0.010721	0.005585
19.8043	0.005073	0.000425	0.032752	0.022357	0.014522
19.8696	0.005552	0.000436	0.049548	0.049583	0.04052
19.9348	0.006127	0.00045	0.077367	0.116243	0.121915
20	0.013627	0.000931	0.24944	0.579453	0.792845

## Sheet: Figure 7 (C,D,E)
Figure 7 C) Stopped flow FRET experiments were performed with a (dT)97 ssDNA labeled at the ends with Cy3 (3′; donor) and Cy5 (5′; acceptor). In the absence of protein, no changes in FRET are observed (blue) and a robust increase is captured when Rad52 is introduced (orange). Similar experiments done with D) Rad52DC show wrapping of ssDNA. E) FRET experiments were performed using prewrapped Rad52…
Time	Buffer	Cy5-dt80-Cy3 vs Rad52	Cy5-dt80-Cy3+Rad52 vs buffer	Cy5-dt80-Cy3+Rad52 vs Rad51 no ATP	Cy5-dt80-Cy3+Rad52 vs Rad51 with ATP		Time	Buffer	dT80 vs Buffer	dT80 vs Rad52ΔC	dT80+Rad52ΔC vs Rad51	dT80+Rad52ΔC vs Rad51+ATP	dT80+Rad52ΔC vs Buffer
0.001	3.24448	3.24444	9.45321	9.45117	9.45586		0.001	-0.00274	3.64417	2.9843	7.66909	7.62345	7.64627
0.002	3.30841	3.32552	9.48391	9.43821	9.70566		0.002	-0.00284	3.57911	2.97383	7.55814	7.60407	7.5811
0.003	3.25776	3.51673	9.44153	9.40594	9.70526		0.003	-0.00287	3.63495	3.15543	7.63897	7.57318	7.60607
0.004	3.31448	3.76956	9.46546	9.41102	9.67562		0.004	-0.00282	3.57849	3.3925	7.57643	7.64272	7.60958
0.005	3.27426	3.97367	9.47431	9.4313	9.59425		0.005	-0.00287	3.65302	3.56291	7.60738	7.5979	7.60264
0.006	3.24231	4.16644	9.46239	9.46071	9.67382		0.006	-0.00284	3.62041	3.64961	7.64554	7.55747	7.60151
0.007	3.2952	4.31589	9.46081	9.40291	9.64211		0.007	-0.00283	3.65644	3.75898	7.59674	7.59564	7.59619
0.008	3.26599	4.43804	9.43685	9.40842	9.61501		0.008	-0.00283	3.61824	3.87476	7.53054	7.62521	7.57787
0.009	3.26506	4.58445	9.46554	9.432	9.56749		0.009	-0.00289	3.58397	3.89545	7.55668	7.54778	7.55223
0.01	3.22663	4.7097	9.48424	9.41717	9.56011		0.01	-0.00288	3.58659	3.98714	7.57076	7.51259	7.54167
0.011	3.25763	4.76038	9.50561	9.43696	9.55278		0.011	-0.00289	3.63677	4.05412	7.56035	7.5344	7.54737
0.012	3.26103	4.8523	9.45695	9.40513	9.51227		0.012	-0.0029	3.6268	4.12743	7.59648	7.40674	7.50161
0.013	3.28658	4.9404	9.44113	9.40475	9.58652		0.013	-0.00287	3.61364	4.18901	7.53369	7.54635	7.54002
0.014	3.21444	5.02445	9.48483	9.42031	9.57648		0.014	-0.00288	3.67298	4.23777	7.57128	7.51785	7.54457
0.015	3.26493	5.13022	9.44677	9.40991	9.50975		0.015	-0.00289	3.58634	4.34068	7.61523	7.52781	7.57152
0.016	3.2237	5.17324	9.45677	9.42635	9.46943		0.016	-0.00287	3.59271	4.28864	7.62916	7.52548	7.57732
0.017	3.21466	5.29067	9.44447	9.42318	9.53144		0.017	-0.00281	3.58562	4.38129	7.55781	7.54099	7.5494
0.018	3.28057	5.31751	9.46049	9.40802	9.53301		0.018	-0.00287	3.61423	4.42302	7.62787	7.56983	7.59885
0.019	3.24846	5.35932	9.47005	9.39727	9.50075		0.019	-0.00287	3.67093	4.52937	7.63485	7.48953	7.56219
0.02	3.20663	5.36819	9.48581	9.3744	9.51344		0.02	-0.00287	3.6131	4.5722	7.64808	7.48012	7.5641
0.021	3.24584	5.45111	9.46524	9.40739	9.51008		0.021	-0.00286	3.65088	4.57919	7.62887	7.50493	7.5669
0.022	3.25614	5.48972	9.42778	9.38249	9.47746		0.022	-0.00289	3.54634	4.62144	7.58968	7.5841	7.58689
0.023	3.22401	5.53108	9.47661	9.40688	9.48004		0.023	-0.00291	3.62454	4.69097	7.59523	7.5805	7.58786
0.024	3.18869	5.57514	9.47152	9.41089	9.44886		0.024	-0.00291	3.62317	4.72887	7.5077	7.51964	7.51367
0.025	3.26939	5.67076	9.44055	9.38633	9.34509		0.025	-0.00288	3.61687	4.73983	7.60611	7.54529	7.5757
0.026	3.23674	5.67259	9.42547	9.39345	9.47047		0.026	-0.0029	3.65473	4.8805	7.65184	7.60501	7.62843
0.027	3.23727	5.70743	9.48088	9.39819	9.397		0.027	-0.0029	3.59901	4.82082	7.62125	7.55876	7.59
0.028	3.25718	5.76865	9.48489	9.42987	9.40256		0.028	-0.00286	3.63785	4.88414	7.57141	7.55794	7.56468
0.029	3.21053	5.78926	9.43072	9.41308	9.42443		0.029	-0.00288	3.65185	4.89825	7.54498	7.51168	7.52833
0.03	3.29603	5.85007	9.44387	9.43328	9.39042		0.03	-0.00285	3.58084	4.90571	7.63159	7.48805	7.55982
0.031	3.26373	5.8564	9.42907	9.4086	9.41501		0.031	-0.00288	3.67444	4.92979	7.54062	7.53267	7.53665
0.032	3.27533	5.91004	9.45189	9.40345	9.35957		0.032	-0.00284	3.64084	4.9987	7.52577	7.43324	7.4795
0.033	3.2624	5.93113	9.45075	9.40577	9.29132		0.033	-0.00285	3.59993	5.11005	7.55199	7.50302	7.5275
0.034	3.25957	5.92483	9.44637	9.4066	9.35068		0.034	-0.0029	3.63191	5.07414	7.60422	7.50782	7.55602
0.035	3.23243	5.98775	9.456	9.41564	9.36359		0.035	-0.00289	3.61433	5.09329	7.61708	7.57148	7.59428
0.036	3.24801	6.02468	9.47325	9.38437	9.27271		0.036	-0.00289	3.58359	5.14732	7.60609	7.51515	7.56062
0.037	3.18974	6.02645	9.43921	9.40039	9.26419		0.037	-0.00287	3.59062	5.19555	7.60511	7.53281	7.56896
0.038	3.24436	6.06015	9.41756	9.38394	9.29397		0.038	-0.00291	3.57192	5.14463	7.51908	7.57342	7.54625
0.039	3.25257	6.11411	9.43389	9.38324	9.22501		0.039	-0.00288	3.61757	5.20944	7.55468	7.52776	7.54122
0.04	3.26547	6.13436	9.40508	9.43535	9.23695		0.04	-0.00291	3.63469	5.31467	7.56589	7.5987	7.5823
0.041	3.28928	6.15785	9.47409	9.37804	9.25333		0.041	-0.00289	3.58549	5.34408	7.63637	7.57571	7.60604
0.042	3.23714	6.1173	9.45845	9.39351	9.22338		0.042	-0.00292	3.6084	5.37741	7.54523	7.47787	7.51155
0.043	3.27855	6.23654	9.44985	9.39905	9.16106		0.043	-0.00287	3.69895	5.33048	7.61092	7.54939	7.58016
0.044	3.22009	6.21612	9.43907	9.39216	9.15434		0.044	-0.00286	3.56771	5.39344	7.57717	7.50796	7.54256
0.045	3.24389	6.26551	9.44113	9.38834	9.17223		0.045	-0.00288	3.62908	5.43026	7.54088	7.54583	7.54336
0.046	3.24584	6.2918	9.39613	9.38752	9.14759		0.046	-0.00286	3.5823	5.44216	7.56443	7.53457	7.5495
0.047	3.23133	6.2862	9.46961	9.42543	9.13174		0.047	-0.00285	3.59776	5.52889	7.616	7.58825	7.60213
0.048	3.20996	6.31913	9.40119	9.4114	9.11203		0.048	-0.00288	3.69011	5.54104	7.61054	7.53535	7.57294
0.049	3.27005	6.28168	9.42009	9.3957	9.09753		0.049	-0.00286	3.63494	5.5327	7.56127	7.49768	7.52947
0.05	3.31578	6.31136	9.45025	9.39334	9.11533		0.05	-0.00284	3.56082	5.58519	7.54919	7.46991	7.50955
0.051	3.25866	6.30278	9.4514	9.40135	9.08174		0.051	-0.00287	3.61529	5.61382	7.56139	7.50405	7.53272
0.052	3.23766	6.38007	9.42409	9.39431	9.07128		0.052	-0.00286	3.65966	5.59175	7.50012	7.58275	7.54143
0.053	3.20194	6.40653	9.46774	9.3912	9.11594		0.053	-0.0029	3.56616	5.59191	7.5359	7.56038	7.54814
0.054	3.17758	6.37822	9.40119	9.39507	9.02029		0.054	-0.00292	3.57719	5.65715	7.56493	7.61579	7.59036
0.055	3.25857	6.40112	9.46158	9.40803	9.04342		0.055	-0.00291	3.59705	5.66689	7.65921	7.51229	7.58575
0.056	3.19803	6.42052	9.41804	9.3968	9.00533		0.056	-0.00294	3.57524	5.7849	7.64827	7.59312	7.6207
0.057	3.19691	6.45838	9.4373	9.40496	9.0182		0.057	-0.00287	3.6079	5.72781	7.57354	7.45423	7.51389
0.058	3.23337	6.52161	9.37785	9.37067	8.96441		0.058	-0.00286	3.65597	5.739	7.60359	7.53749	7.57054
0.059	3.21455	6.47137	9.40378	9.37139	9.00044		0.059	-0.00287	3.61952	5.8233	7.60558	7.5581	7.58184
0.06	3.25427	6.54894	9.41757	9.38936	9.05994		0.06	-0.0029	3.59479	5.82639	7.60187	7.56523	7.58355
0.061	3.27226	6.5002	9.44755	9.3957	9.00337		0.061	-0.00287	3.68713	5.84867	7.51724	7.5702	7.54372
0.062	3.24474	6.52589	9.43805	9.37468	8.98571		0.062	-0.00287	3.59591	5.90433	7.5883	7.51431	7.55131
0.063	3.23811	6.57329	9.444	9.40744	8.93423		0.063	-0.00287	3.62283	5.93673	7.57157	7.52497	7.54827
0.064	3.25365	6.58388	9.41617	9.40055	8.97078		0.064	-0.0029	3.60371	5.89012	7.56372	7.55092	7.55732
0.065	3.24201	6.5892	9.41254	9.3692	8.99361		0.065	-0.00285	3.59755	5.92449	7.60229	7.5893	7.59579
0.066	3.29487	6.59396	9.42994	9.35977	8.9166		0.066	-0.00286	3.59118	6.01531	7.64984	7.52137	7.58561
0.067	3.19563	6.56327	9.44584	9.3802	8.94435		0.067	-0.00287	3.65315	5.99931	7.65097	7.53633	7.59365
0.068	3.18236	6.5795	9.41381	9.42526	8.98754		0.068	-0.00286	3.6121	6.04496	7.59175	7.51204	7.5519
0.069	3.17906	6.60309	9.37668	9.36904	8.88713		0.069	-0.00296	3.62031	6.03668	7.66536	7.58627	7.62582
0.07	3.16598	6.61939	9.41703	9.35593	8.92479		0.07	-0.00295	3.65782	6.00329	7.65103	7.48431	7.56767
0.071	3.27103	6.6209	9.418	9.38881	8.91639		0.071	-0.00292	3.60859	6.04375	7.58797	7.51971	7.55384
0.072	3.19959	6.65643	9.38915	9.36439	8.87117		0.072	-0.00289	3.62284	6.07997	7.70393	7.56019	7.63206
0.073	3.20786	6.70477	9.41919	9.36589	8.90815		0.073	-0.00289	3.63555	6.11337	7.61065	7.55258	7.58162
0.074	3.25654	6.67011	9.43054	9.35688	8.91711		0.074	-0.00282	3.58207	6.12701	7.61826	7.57178	7.59502
0.075	3.21534	6.65696	9.43055	9.38206	8.93603		0.075	-0.00284	3.64155	6.09818	7.64545	7.54713	7.59629
0.076	3.17536	6.70705	9.43184	9.36311	8.88109		0.076	-0.00288	3.61502	6.23239	7.65133	7.50184	7.57658
0.077	3.21113	6.72366	9.4163	9.38494	8.90111		0.077	-0.00286	3.59706	6.19275	7.62707	7.49259	7.55983
0.078	3.18823	6.75225	9.40323	9.41197	8.83829		0.078	-0.00293	3.63156	6.16936	7.69679	7.55013	7.62346
0.079	3.25024	6.71159	9.39633	9.40417	8.8902		0.079	-0.0029	3.58917	6.24629	7.61638	7.57222	7.5943
0.08	3.19374	6.75919	9.41293	9.39126	8.86204		0.08	-0.00289	3.625	6.19296	7.66612	7.47118	7.56865
0.081	3.20165	6.78193	9.38691	9.36998	8.8894		0.081	-0.00289	3.58731	6.34801	7.6715	7.56092	7.61621
0.082	3.22555	6.7918	9.39118	9.3674	8.82844		0.082	-0.00289	3.53687	6.2469	7.66756	7.50023	7.5839
0.083	3.26146	6.75782	9.41649	9.3549	8.87148		0.083	-0.00291	3.56708	6.3128	7.59205	7.51051	7.55128
0.084	3.15346	6.78789	9.43808	9.37907	8.87527		0.084	-0.00287	3.54794	6.37164	7.68716	7.53477	7.61097
0.085	3.22508	6.79993	9.4297	9.37779	8.83104		0.085	-0.00289	3.59537	6.33164	7.64989	7.57388	7.61189
0.086	3.18942	6.79219	9.42656	9.42588	8.81879		0.086	-0.00285	3.57601	6.38029	7.71638	7.51783	7.6171
0.087	3.22428	6.81911	9.41996	9.37526	8.89677		0.087	-0.00289	3.61943	6.343	7.59013	7.58561	7.58787
0.088	3.19675	6.78274	9.40663	9.38049	8.82433		0.088	-0.00286	3.58495	6.43487	7.64207	7.561	7.60154
0.089	3.22962	6.82695	9.40061	9.3861	8.82821		0.089	-0.00285	3.59227	6.46154	7.53957	7.50133	7.52045
0.09	3.18608	6.85685	9.4398	9.35095	8.82911		0.09	-0.00284	3.6445	6.42448	7.72394	7.54469	7.63431
0.091	3.17121	6.85004	9.40089	9.37324	8.83195		0.091	-0.00288	3.64659	6.38732	7.60281	7.57399	7.5884
0.092	3.22787	6.82063	9.39476	9.35236	8.77611		0.092	-0.00283	3.58908	6.4911	7.66793	7.48216	7.57505
0.093	3.18161	6.83083	9.4036	9.38609	8.84126		0.093	-0.00289	3.62864	6.46703	7.64018	7.4887	7.56444
0.094	3.23947	6.84681	9.38654	9.3807	8.79935		0.094	-0.00287	3.61308	6.48436	7.62069	7.49742	7.55905
0.095	3.15437	6.90147	9.4245	9.37535	8.78842		0.095	-0.00291	3.58198	6.54673	7.68553	7.51816	7.60184
0.096	3.22266	6.84728	9.41019	9.3575	8.7516		0.096	-0.0029	3.72065	6.52339	7.69021	7.50064	7.59542
0.097	3.18164	6.89066	9.38971	9.34983	8.79521		0.097	-0.00289	3.61646	6.50984	7.71969	7.48693	7.60331
0.098	3.18107	6.88773	9.37233	9.34354	8.7682		0.098	-0.00287	3.58128	6.57403	7.63402	7.56351	7.59877
0.099	3.21475	6.8897	9.44106	9.39461	8.8557		0.099	-0.00288	3.59926	6.62215	7.65614	7.46746	7.5618
0.1	3.21387	6.93496	9.40009	9.34624	8.80199		0.1	-0.00289	3.63214	6.55275	7.65088	7.54736	7.59912
0.101	3.17962	6.92856	9.44092	9.3771	8.73051		0.101	-0.0029	3.58709	6.61644	7.66667	7.58336	7.62502
0.102	3.21991	6.94383	9.3944	9.3716	8.78364		0.102	-0.00289	3.57102	6.562	7.53979	7.57718	7.55849
0.103	3.18617	6.97469	9.39312	9.38371	8.75689		0.103	-0.00293	3.64854	6.66353	7.68823	7.60597	7.6471
0.104	3.20052	6.95888	9.41723	9.34695	8.81123		0.104	-0.00286	3.64469	6.58634	7.61821	7.52703	7.57262
0.105	3.21468	6.9498	9.39517	9.37861	8.73561		0.105	-0.0029	3.6306	6.71234	7.61296	7.56319	7.58807
0.106	3.21666	6.96257	9.35877	9.35884	8.73573		0.106	-0.0029	3.64353	6.68976	7.61735	7.58311	7.60023
0.107	3.20853	6.93824	9.39341	9.36724	8.71933		0.107	-0.00291	3.6474	6.74388	7.62431	7.56187	7.59309
0.108	3.21281	6.97647	9.39614	9.37785	8.72746		0.108	-0.00293	3.57176	6.6849	7.57532	7.47421	7.52477
0.109	3.1606	6.92198	9.42172	9.40776	8.69141		0.109	-0.00283	3.63761	6.75467	7.62521	7.54494	7.58507
0.11	3.23938	6.96602	9.40736	9.39347	8.77688		0.11	-0.00289	3.6357	6.76855	7.65437	7.54522	7.5998
0.111	3.17562	6.978	9.38044	9.37686	8.72088		0.111	-0.00282	3.62615	6.72707	7.6723	7.61138	7.64184
0.112	3.2602	6.9749	9.38308	9.33042	8.69345		0.112	-0.00283	3.61763	6.7469	7.58294	7.59039	7.58666
0.113	3.19185	6.95291	9.36074	9.36642	8.71206		0.113	-0.00283	3.60198	6.77346	7.59552	7.53338	7.56445
0.114	3.20366	7.02227	9.42464	9.35052	8.76431		0.114	-0.00284	3.59681	6.7416	7.59586	7.55578	7.57582
0.115	3.22338	6.99039	9.42586	9.38121	8.6485		0.115	-0.00292	3.62883	6.8186	7.63406	7.53628	7.58517
0.116	3.21341	6.98347	9.40673	9.3548	8.70936		0.116	-0.00291	3.60954	6.77426	7.63007	7.55873	7.5944
0.117	3.20152	7.04492	9.41763	9.35998	8.69983		0.117	-0.00295	3.61915	6.80753	7.59973	7.534	7.56686
0.118	3.18669	7.06092	9.40653	9.39298	8.72228		0.118	-0.00293	3.61359	6.82652	7.7353	7.52738	7.63134
0.119	3.20109	7.02195	9.429	9.35733	8.7263		0.119	-0.00295	3.58252	6.87664	7.6392	7.55322	7.59621
0.12	3.1809	7.05474	9.43857	9.37835	8.67685		0.12	-0.00292	3.59385	6.89669	7.6416	7.48227	7.56194
0.121	3.27495	7.06783	9.41385	9.38932	8.67887		0.121	-0.00293	3.61784	6.88942	7.61329	7.56392	7.58861
0.122	3.15325	7.04763	9.40988	9.38066	8.64264		0.122	-0.00285	3.65446	6.9317	7.66274	7.52552	7.59413
0.123	3.21051	7.05641	9.45474	9.35204	8.64647		0.123	-0.00284	3.58626	6.8836	7.61581	7.54555	7.58068
0.124	3.22177	7.04376	9.42785	9.40386	8.68644		0.124	-0.00276	3.5784	6.90886	7.63615	7.54006	7.5881
0.125	3.17879	7.05196	9.434	9.37796	8.66938		0.125	-0.00282	3.59693	6.962	7.67551	7.48623	7.58087
0.126	3.18677	7.11277	9.39794	9.3926	8.6624		0.126	-0.00284	3.61613	6.93997	7.62166	7.61396	7.61781
0.127	3.16282	7.07331	9.39369	9.36556	8.65589		0.127	-0.00291	3.61059	6.96181	7.57231	7.53014	7.55122
0.128	3.22029	7.05029	9.41467	9.38013	8.68667		0.128	-0.00292	3.58836	6.9698	7.67669	7.49992	7.58831
0.129	3.20821	7.08806	9.39096	9.34237	8.6523		0.129	-0.00291	3.59282	6.98863	7.54315	7.50002	7.52158
0.13	3.23099	7.10423	9.40963	9.37331	8.69501		0.13	-0.00292	3.6471	7.02437	7.6977	7.54689	7.6223
0.131	3.24291	7.12974	9.40684	9.41982	8.67253		0.131	-0.00292	3.61831	6.96809	7.67714	7.48759	7.58237
0.132	3.23303	7.11312	9.37496	9.36854	8.64356		0.132	-0.00291	3.62836	6.94826	7.72069	7.60575	7.66322
0.133	3.17776	7.10981	9.40733	9.34095	8.63792		0.133	-0.00286	3.65164	6.97263	7.65324	7.55266	7.60295
0.134	3.24511	7.14259	9.36733	9.35172	8.66346		0.134	-0.00283	3.60833	6.97017	7.61788	7.55151	7.58469
0.135	3.22708	7.13056	9.44648	9.3497	8.60842		0.135	-0.0028	3.62491	6.99214	7.68307	7.50438	7.59373
0.136	3.17918	7.17493	9.39119	9.34542	8.59791		0.136	-0.00285	3.61863	7.00523	7.64095	7.55255	7.59675
0.137	3.18559	7.1154	9.39121	9.36717	8.66018		0.137	-0.00285	3.5774	7.00855	7.57647	7.55531	7.56589
0.138	3.19678	7.0964	9.43035	9.38043	8.64331		0.138	-0.00287	3.6243	7.05425	7.63971	7.53063	7.58517
0.139	3.20213	7.14588	9.38549	9.33623	8.61807		0.139	-0.00287	3.63877	7.15165	7.68828	7.57235	7.63032
0.14	3.20128	7.08846	9.38613	9.37435	8.64932		0.14	-0.00288	3.63092	7.14085	7.64493	7.58002	7.61247
0.141	3.21353	7.15452	9.36755	9.34071	8.58516		0.141	-0.00291	3.64757	7.10747	7.60248	7.45676	7.52962
0.142	3.18913	7.12981	9.3969	9.38639	8.58674		0.142	-0.00291	3.58352	7.06211	7.59225	7.57341	7.58283
0.143	3.18916	7.15976	9.43004	9.3674	8.54921		0.143	-0.00292	3.65512	7.05894	7.61583	7.57282	7.59433
0.144	3.18533	7.16847	9.36929	9.33687	8.596		0.144	-0.00293	3.65987	7.08402	7.635	7.55515	7.59507
0.145	3.20193	7.18341	9.40968	9.34719	8.63486		0.145	-0.00289	3.60053	7.12898	7.61828	7.60053	7.6094
0.146	3.19503	7.14917	9.39143	9.35887	8.56263		0.146	-0.00288	3.61651	7.15099	7.63993	7.55357	7.59675
0.147	3.14433	7.162	9.36943	9.36877	8.57827		0.147	-0.0029	3.60322	7.08935	7.68017	7.55764	7.6189
0.148	3.17815	7.19073	9.42412	9.34577	8.59164		0.148	-0.00291	3.62091	7.08749	7.581	7.6194	7.6002
0.149	3.21546	7.24768	9.42645	9.36716	8.55361		0.149	-0.0029	3.62276	7.17922	7.59799	7.53945	7.56872
0.15	3.20306	7.1702	9.41115	9.35408	8.55277		0.15	-0.00282	3.58533	7.14877	7.66905	7.56111	7.61508
0.151	3.16777	7.14331	9.39307	9.38215	8.58898		0.151	-0.00286	3.59435	7.2257	7.61507	7.47191	7.54349
0.152	3.19646	7.23371	9.40532	9.39393	8.59696		0.152	-0.00285	3.61591	7.24182	7.69701	7.52203	7.60952
0.153	3.19425	7.17325	9.40356	9.34351	8.5582		0.153	-0.00287	3.6017	7.21441	7.63445	7.57104	7.60274
0.154	3.17413	7.20243	9.39247	9.37251	8.60368		0.154	-0.00289	3.58119	7.19162	7.72899	7.54765	7.63832
0.155	3.21787	7.18065	9.38609	9.35006	8.59189		0.155	-0.00292	3.582	7.22959	7.61925	7.49126	7.55525
0.156	3.22732	7.24836	9.35482	9.32957	8.52644		0.156	-0.00294	3.59408	7.25601	7.55514	7.57731	7.56623
0.157	3.14067	7.22527	9.38793	9.3622	8.57042		0.157	-0.00294	3.56892	7.27825	7.62341	7.56689	7.59515
0.158	3.16972	7.20485	9.42824	9.36104	8.52607		0.158	-0.00289	3.62919	7.31067	7.63129	7.56571	7.5985
0.159	3.18857	7.25475	9.42291	9.34124	8.52849		0.159	-0.00289	3.70584	7.21098	7.6438	7.60612	7.62496
0.16	3.14161	7.2494	9.37979	9.3458	8.5622		0.16	-0.00289	3.60552	7.27472	7.64863	7.52927	7.58895
0.161	3.23694	7.23986	9.36291	9.35902	8.56973		0.161	-0.00287	3.62254	7.27249	7.67691	7.52228	7.59959
0.162	3.19001	7.24566	9.43171	9.38996	8.55375		0.162	-0.00289	3.56108	7.29007	7.67579	7.53781	7.6068
0.163	3.20414	7.27341	9.41264	9.35494	8.54212		0.163	-0.00293	3.59015	7.2938	7.65195	7.51267	7.58231
0.164	3.16313	7.22733	9.41919	9.35323	8.49192		0.164	-0.00287	3.67314	7.28689	7.63662	7.59353	7.61508
0.165	3.1922	7.25233	9.38194	9.37158	8.50796		0.165	-0.00286	3.65578	7.33682	7.60545	7.50969	7.55757
0.166	3.22712	7.2861	9.38565	9.34493	8.5843		0.166	-0.00286	3.63166	7.26988	7.6559	7.50858	7.58224
0.167	3.20619	7.25401	9.41259	9.34063	8.53815		0.167	-0.00287	3.65064	7.3002	7.69825	7.505	7.60163
0.168	3.22017	7.22795	9.3921	9.32435	8.49425		0.168	-0.00286	3.59166	7.29408	7.68479	7.54574	7.61526
0.169	3.21287	7.27754	9.39541	9.36997	8.57231		0.169	-0.00289	3.6299	7.25758	7.6732	7.54413	7.60867
0.17	3.19011	7.28998	9.42533	9.33921	8.51391		0.17	-0.00287	3.5604	7.38559	7.62582	7.49044	7.55813
0.171	3.19673	7.30051	9.39273	9.34566	8.47834		0.171	-0.00291	3.62501	7.36191	7.69007	7.52467	7.60737
0.172	3.2143	7.33585	9.449	9.35552	8.53926		0.172	-0.00293	3.59437	7.35228	7.59252	7.61305	7.60278
0.173	3.16997	7.32767	9.38988	9.33717	8.51931		0.173	-0.00287	3.58249	7.3485	7.68268	7.50379	7.59323
0.174	3.15564	7.24747	9.403	9.33561	8.52809		0.174	-0.00284	3.61737	7.36598	7.71143	7.599	7.65522
0.175	3.17297	7.30284	9.35559	9.37488	8.49908		0.175	-0.00289	3.58284	7.35431	7.64242	7.49776	7.57009
0.176	3.17169	7.26334	9.39353	9.34021	8.56917		0.176	-0.00291	3.63976	7.41589	7.72705	7.55843	7.64274
0.177	3.18218	7.24419	9.37798	9.33894	8.53305		0.177	-0.00287	3.61947	7.39548	7.6593	7.54205	7.60067
0.178	3.25633	7.29269	9.38373	9.39755	8.485		0.178	-0.00283	3.63842	7.37152	7.62799	7.60796	7.61798
0.179	3.17645	7.28464	9.40256	9.36835	8.50798		0.179	-0.00287	3.58687	7.39725	7.62928	7.56818	7.59873
0.18	3.21443	7.31081	9.42304	9.34719	8.50055		0.18	-0.00284	3.61216	7.44084	7.57895	7.55137	7.56516
0.181	3.18722	7.24365	9.38524	9.37995	8.46278		0.181	-0.00285	3.61025	7.32418	7.62491	7.49466	7.55978
0.182	3.18286	7.27051	9.40788	9.33443	8.54259		0.182	-0.00288	3.60907	7.43495	7.67543	7.55543	7.61543
0.183	3.18585	7.25028	9.4278	9.36733	8.46772		0.183	-0.0029	3.6254	7.4564	7.65111	7.50732	7.57921
0.184	3.2108	7.2486	9.40555	9.35109	8.47482		0.184	-0.00286	3.60443	7.44468	7.7019	7.50465	7.60328
0.185	3.19852	7.29796	9.38355	9.33153	8.53069		0.185	-0.0029	3.60095	7.4774	7.72635	7.53688	7.63162
0.186	3.19385	7.28136	9.40552	9.3524	8.5137		0.186	-0.00291	3.58835	7.43889	7.67628	7.55692	7.6166
0.187	3.20809	7.32253	9.3793	9.38911	8.45465		0.187	-0.00292	3.60602	7.39108	7.64567	7.55337	7.59952
0.188	3.19589	7.31437	9.40319	9.35822	8.51033		0.188	-0.0029	3.64595	7.46394	7.66988	7.56578	7.61783
0.189	3.197	7.27111	9.37534	9.36674	8.48425		0.189	-0.00291	3.63075	7.45521	7.63408	7.48777	7.56093
0.19	3.26243	7.3174	9.39153	9.35095	8.49176		0.19	-0.00288	3.63269	7.50318	7.73037	7.53155	7.63096
0.191	3.24884	7.31717	9.42629	9.33303	8.47494		0.191	-0.00284	3.68817	7.45023	7.66526	7.54385	7.60456
0.192	3.19669	7.33376	9.39013	9.32868	8.47512		0.192	-0.00283	3.60879	7.42301	7.67933	7.5762	7.62777
0.193	3.23044	7.35447	9.42783	9.32514	8.49994		0.193	-0.00287	3.68471	7.51089	7.67882	7.58247	7.63065
0.194	3.23708	7.33811	9.40675	9.35653	8.4485		0.194	-0.00286	3.61465	7.46171	7.7107	7.59588	7.65329
0.195	3.19532	7.34092	9.39666	9.35224	8.50643		0.195	-0.00288	3.58995	7.45928	7.67626	7.48361	7.57993
0.196	3.18026	7.29225	9.40046	9.34842	8.39706		0.196	-0.00292	3.59526	7.47823	7.69091	7.62709	7.659
0.197	3.20767	7.34778	9.38075	9.32495	8.3703		0.197	-0.00289	3.60355	7.50402	7.67701	7.46825	7.57263
0.198	3.21101	7.34689	9.39934	9.35495	8.48374		0.198	-0.00289	3.58092	7.46619	7.62795	7.58322	7.60558
0.199	3.18576	7.32248	9.39492	9.32452	8.45234		0.199	-0.00292	3.67322	7.54413	7.62137	7.54115	7.58126
0.2	3.2422	7.32541	9.41471	9.35649	8.44231		0.2	-0.00293	3.5583	7.47476	7.64882	7.46871	7.55877
0.201	3.18986	7.32293	9.4035	9.37745	8.41875		0.201	-0.00287	3.64946	7.47615	7.64764	7.53611	7.59187
0.202	3.17165	7.37785	9.36553	9.36827	8.41617		0.202	-0.00285	3.66063	7.50167	7.65728	7.57037	7.61383
0.203	3.19678	7.34818	9.37937	9.35156	8.47909		0.203	-0.00287	3.65863	7.63671	7.6431	7.58124	7.61217
0.204	3.16926	7.31618	9.42401	9.35456	8.44356		0.204	-0.0029	3.64918	7.56786	7.71531	7.60612	7.66071
0.205	3.1107	7.33192	9.39627	9.35448	8.41922		0.205	-0.00287	3.61756	7.57629	7.56061	7.48705	7.52383
0.206	3.18531	7.32038	9.39477	9.3226	8.41647		0.206	-0.00289	3.5423	7.56935	7.64222	7.51425	7.57824
0.207	3.16938	7.35172	9.38393	9.3387	8.40566		0.207	-0.00292	3.62895	7.61458	7.63821	7.58348	7.61085
0.208	3.21564	7.35181	9.38182	9.34329	8.45416		0.208	-0.00283	3.65672	7.57409	7.71894	7.6196	7.66927
0.209	3.18765	7.41526	9.39994	9.33737	8.45693		0.209	-0.00286	3.64219	7.5899	7.59116	7.5768	7.58398
0.21	3.21624	7.40624	9.41369	9.3419	8.40518		0.21	-0.00287	3.62033	7.53887	7.66375	7.60285	7.6333
0.211	3.182	7.37501	9.42063	9.35776	8.40882		0.211	-0.00286	3.56943	7.52116	7.74161	7.5315	7.63656
0.212	3.18468	7.36077	9.41118	9.36506	8.35734		0.212	-0.00288	3.59644	7.62256	7.62182	7.53026	7.57604
0.213	3.1905	7.32382	9.43324	9.34357	8.44583		0.213	-0.00289	3.56388	7.55423	7.64702	7.60174	7.62438
0.214	3.2314	7.38788	9.37775	9.33922	8.4096		0.214	-0.00291	3.62531	7.56723	7.65234	7.50228	7.57731
0.215	3.17476	7.34459	9.41732	9.34505	8.42931		0.215	-0.00286	3.59626	7.64332	7.68848	7.59873	7.6436
0.216	3.13744	7.36123	9.45617	9.33101	8.36399		0.216	-0.0029	3.55943	7.58536	7.72113	7.60713	7.66413
0.217	3.23253	7.39248	9.40036	9.36153	8.41394		0.217	-0.00287	3.59692	7.60112	7.66061	7.5119	7.58626
0.218	3.22371	7.35614	9.45305	9.34434	8.37143		0.218	-0.00289	3.57456	7.64569	7.76081	7.59315	7.67698
0.219	3.21262	7.43561	9.40515	9.32129	8.38791		0.219	-0.00286	3.61687	7.58829	7.64853	7.49957	7.57405
0.22	3.23356	7.36447	9.42276	9.38476	8.42499		0.22	-0.00288	3.61013	7.68543	7.75291	7.5399	7.6464
0.221	3.21954	7.37556	9.36775	9.35709	8.4243		0.221	-0.0029	3.55702	7.63298	7.72488	7.54632	7.6356
0.222	3.21372	7.38113	9.36062	9.34597	8.37243		0.222	-0.00286	3.59587	7.62926	7.70648	7.5385	7.62249
0.223	3.22484	7.40282	9.40995	9.32968	8.33754		0.223	-0.00285	3.64511	7.6715	7.69144	7.47965	7.58554
0.224	3.19417	7.38296	9.38561	9.34389	8.3702		0.224	-0.00289	3.56368	7.65779	7.68184	7.54011	7.61097
0.225	3.2321	7.35237	9.40083	9.35826	8.44371		0.225	-0.00289	3.59128	7.61248	7.65048	7.5294	7.58994
0.226	3.20587	7.40687	9.40417	9.35403	8.3842		0.226	-0.00292	3.64722	7.67035	7.62437	7.56648	7.59542
0.227	3.18138	7.34822	9.41731	9.37083	8.38925		0.227	-0.00287	3.62201	7.6948	7.67666	7.55848	7.61757
0.228	3.25869	7.39812	9.45924	9.33879	8.40607		0.228	-0.00285	3.54977	7.68814	7.71053	7.57819	7.64436
0.229	3.21228	7.38826	9.44931	9.33548	8.35774		0.229	-0.00284	3.59975	7.66939	7.68373	7.55659	7.62016
0.23	3.17442	7.42237	9.40932	9.35836	8.36512		0.23	-0.0029	3.58992	7.62217	7.71187	7.55	7.63094
0.231	3.22529	7.41229	9.42208	9.32523	8.42302		0.231	-0.00292	3.63459	7.64341	7.6359	7.52895	7.58242
0.232	3.19603	7.47301	9.42194	9.34966	8.33845		0.232	-0.00295	3.57648	7.76627	7.71068	7.65754	7.68411
0.233	3.15763	7.35865	9.42388	9.35874	8.4075		0.233	-0.00293	3.59513	7.71607	7.73012	7.5258	7.62796
0.234	3.20364	7.4218	9.41006	9.32774	8.38124		0.234	-0.00293	3.65043	7.67864	7.7307	7.51925	7.62498
0.235	3.22259	7.36977	9.41898	9.34746	8.31083		0.235	-0.00287	3.63692	7.7035	7.75357	7.55369	7.65363
0.236	3.23291	7.4347	9.42943	9.33325	8.39692		0.236	-0.00286	3.66541	7.68369	7.71648	7.46172	7.5891
0.237	3.18353	7.3942	9.42514	9.31831	8.34609		0.237	-0.00283	3.55259	7.69696	7.69411	7.59579	7.64495
0.238	3.22579	7.4509	9.38265	9.33951	8.33854		0.238	-0.00286	3.57745	7.68313	7.70244	7.5541	7.62827
0.239	3.23231	7.39405	9.41758	9.3163	8.33783		0.239	-0.00287	3.56277	7.67184	7.73806	7.55971	7.64888
0.24	3.15547	7.41649	9.3921	9.32444	8.31135		0.24	-0.00286	3.64022	7.70744	7.74572	7.53464	7.64018
0.241	3.21097	7.38673	9.39552	9.34114	8.3473		0.241	-0.00287	3.59151	7.63723	7.69518	7.60273	7.64895
0.242	3.18563	7.38164	9.4153	9.33611	8.30702		0.242	-0.00286	3.60012	7.64164	7.7067	7.55371	7.63021
0.243	3.21624	7.46459	9.3976	9.39154	8.35544		0.243	-0.00286	3.6066	7.74968	7.71526	7.54445	7.62986
0.244	3.23469	7.44474	9.4042	9.34323	8.34961		0.244	-0.00292	3.6021	7.68749	7.76948	7.53565	7.65257
0.245	3.16	7.39091	9.42617	9.33504	8.36446		0.245	-0.0029	3.69535	7.65131	7.7236	7.56395	7.64377
0.246	3.1732	7.43076	9.44106	9.36104	8.30202		0.246	-0.00292	3.59453	7.698	7.68967	7.59557	7.64262
0.247	3.21124	7.43526	9.41556	9.36191	8.27499		0.247	-0.00288	3.5631	7.70165	7.70208	7.58109	7.64159
0.248	3.20595	7.43363	9.36609	9.33785	8.37446		0.248	-0.00286	3.5968	7.76641	7.67756	7.5071	7.59233
0.249	3.16759	7.40757	9.40882	9.33171	8.31496		0.249	-0.0029	3.65146	7.74831	7.71437	7.57252	7.64344
0.25	3.24374	7.45751	9.37445	9.36581	8.36019		0.25	-0.00291	3.58776	7.74242	7.66412	7.62602	7.64507
0.251	3.13696	7.45377	9.38262	9.35873	8.28774		0.251	-0.00287	3.61125	7.67322	7.62297	7.58213	7.60255
0.252	3.20497	7.45382	9.3996	9.36249	8.29378		0.252	-0.00286	3.64322	7.76563	7.68349	7.54346	7.61348
0.253	3.20284	7.44773	9.39229	9.33863	8.3046		0.253	-0.00285	3.60026	7.73108	7.6877	7.56998	7.62884
0.254	3.14903	7.4179	9.41484	9.33742	8.3563		0.254	-0.00287	3.63745	7.67513	7.71979	7.51916	7.61948
0.255	3.16514	7.42358	9.39012	9.35907	8.28922		0.255	-0.00285	3.62135	7.68427	7.64173	7.5058	7.57376
0.256	3.18733	7.45894	9.37482	9.35962	8.36706		0.256	-0.00287	3.59187	7.69826	7.70309	7.51337	7.60823
0.257	3.19646	7.44211	9.36535	9.34995	8.33017		0.257	-0.0029	3.66844	7.80106	7.67543	7.57394	7.62469
0.258	3.16956	7.40017	9.42813	9.34785	8.30637		0.258	-0.00289	3.60582	7.80455	7.7083	7.57858	7.64344
0.259	3.14166	7.48934	9.42615	9.33303	8.25983		0.259	-0.00286	3.60081	7.73206	7.73652	7.58568	7.6611
0.26	3.22528	7.36831	9.36815	9.35028	8.26034		0.26	-0.00288	3.55528	7.70887	7.7123	7.56332	7.63781
0.261	3.17996	7.37417	9.38957	9.32174	8.32586		0.261	-0.00287	3.59562	7.75086	7.68035	7.53952	7.60994
0.262	3.17576	7.41721	9.38032	9.33975	8.28139		0.262	-0.00287	3.59092	7.78776	7.72848	7.54692	7.6377
0.263	3.21694	7.43246	9.35751	9.3508	8.23294		0.263	-0.00285	3.62397	7.80752	7.6905	7.52159	7.60604
0.264	3.22389	7.50148	9.37414	9.33017	8.28558		0.264	-0.00287	3.63292	7.77545	7.69359	7.52483	7.60921
0.265	3.16413	7.42986	9.39987	9.35315	8.26678		0.265	-0.00292	3.58952	7.75814	7.71129	7.56935	7.64032
0.266	3.16494	7.45785	9.40568	9.35038	8.31931		0.266	-0.00289	3.5626	7.75962	7.72154	7.50475	7.61315
0.267	3.17071	7.45923	9.4059	9.32899	8.30577		0.267	-0.00287	3.64576	7.7801	7.6223	7.55368	7.58799
0.268	3.19326	7.46358	9.41497	9.30713	8.31641		0.268	-0.00284	3.61743	7.77915	7.69903	7.52484	7.61193
0.269	3.143	7.47579	9.39087	9.3222	8.27995		0.269	-0.00286	3.55349	7.79825	7.65851	7.49973	7.57912
0.27	3.18066	7.46217	9.42319	9.33929	8.30984		0.27	-0.00291	3.625	7.77241	7.74566	7.55175	7.6487
0.271	3.22442	7.43443	9.37062	9.37706	8.29062		0.271	-0.0029	3.64313	7.82236	7.74494	7.51938	7.63216
0.272	3.17761	7.51655	9.40746	9.35969	8.29791		0.272	-0.00293	3.55964	7.78594	7.71734	7.47942	7.59838
0.273	3.22791	7.42978	9.41489	9.34206	8.38342		0.273	-0.00292	3.56022	7.85054	7.67637	7.55384	7.6151
0.274	3.21229	7.47802	9.40316	9.32458	8.33932		0.274	-0.00291	3.6073	7.77402	7.69681	7.51921	7.60801
0.275	3.12898	7.43116	9.42857	9.35038	8.30225		0.275	-0.00287	3.60382	7.78173	7.74586	7.55619	7.65102
0.276	3.14059	7.48871	9.42159	9.32544	8.27274		0.276	-0.0029	3.56526	7.77749	7.71478	7.55249	7.63363
0.277	3.17591	7.44721	9.39528	9.33648	8.25687		0.277	-0.00287	3.61916	7.74924	7.75521	7.52266	7.63894
0.278	3.13471	7.43828	9.38545	9.28635	8.29316		0.278	-0.00285	3.63871	7.77602	7.65595	7.53094	7.59345
0.279	3.17837	7.43114	9.39464	9.33611	8.24832		0.279	-0.00287	3.5763	7.80522	7.77734	7.57564	7.67649
0.28	3.15323	7.45725	9.3784	9.34043	8.27238		0.28	-0.00283	3.60412	7.81552	7.75923	7.55117	7.6552
0.281	3.18889	7.51446	9.40217	9.32557	8.2541		0.281	-0.00289	3.60293	7.71792	7.76218	7.47098	7.61658
0.282	3.17163	7.42847	9.41179	9.33515	8.24446		0.282	-0.00285	3.6297	7.82815	7.65484	7.556	7.60542
0.283	3.21058	7.45062	9.4005	9.32372	8.19837		0.283	-0.00292	3.63372	7.74601	7.72017	7.5834	7.65179
0.284	3.15745	7.46314	9.39968	9.33999	8.24858		0.284	-0.00297	3.59351	7.79395	7.68671	7.56273	7.62472
0.285	3.17769	7.4695	9.38619	9.35606	8.261		0.285	-0.0029	3.61815	7.83147	7.67081	7.49671	7.58376
0.286	3.21447	7.49297	9.40297	9.34046	8.28073		0.286	-0.00291	3.60752	7.842	7.70113	7.51395	7.60754
0.287	3.20506	7.47277	9.42301	9.34627	8.28478		0.287	-0.00293	3.5791	7.84891	7.66103	7.57759	7.61931
0.288	3.2505	7.47559	9.39901	9.33843	8.2298		0.288	-0.00287	3.57212	7.85063	7.71257	7.53882	7.6257
0.289	3.23916	7.45222	9.39067	9.30613	8.22451		0.289	-0.00292	3.57061	7.88809	7.67322	7.51086	7.59204
0.29	3.18609	7.47429	9.40325	9.33103	8.29393		0.29	-0.00286	3.63373	7.75288	7.68508	7.62072	7.6529
0.291	3.12866	7.4482	9.40874	9.34088	8.25761		0.291	-0.00288	3.64652	7.77994	7.81997	7.57322	7.6966
0.292	3.17986	7.45323	9.39739	9.34223	8.24876		0.292	-0.00283	3.6275	7.82291	7.71756	7.55218	7.63487
0.293	3.19899	7.49214	9.40043	9.31312	8.26038		0.293	-0.00281	3.57173	7.833	7.65448	7.57407	7.61428
0.294	3.20005	7.53232	9.37338	9.34923	8.25764		0.294	-0.00286	3.63021	7.89356	7.69145	7.55403	7.62274
0.295	3.19998	7.48342	9.36021	9.3417	8.23426		0.295	-0.00292	3.6297	7.89633	7.6653	7.54111	7.6032
0.296	3.15843	7.56564	9.40433	9.35032	8.25585		0.296	-0.00292	3.57342	7.79223	7.73775	7.5513	7.64452
0.297	3.15274	7.47561	9.41566	9.33973	8.26024		0.297	-0.0029	3.6465	7.8181	7.59509	7.59789	7.59649
0.298	3.19916	7.51992	9.40234	9.33866	8.25941		0.298	-0.00289	3.60978	7.83579	7.74196	7.54499	7.64347
0.299	3.1522	7.47506	9.38361	9.34243	8.18856		0.299	-0.00293	3.60191	7.86479	7.60902	7.5813	7.59516
0.3	3.25908	7.53839	9.4272	9.33262	8.19883		0.3	-0.0029	3.602	7.85933	7.66211	7.5281	7.59511
0.301	3.16947	7.44665	9.36002	9.3487	8.20675		0.301	-0.00288	3.62024	7.80444	7.75866	7.5467	7.65268
0.302	3.23196	7.48757	9.41455	9.37791	8.21215		0.302	-0.00286	3.56749	7.88309	7.61074	7.56061	7.58568
0.303	3.26292	7.48035	9.44159	9.36445	8.24463		0.303	-0.00287	3.6385	7.89406	7.70257	7.56872	7.63565
0.304	3.18701	7.53234	9.44628	9.36862	8.22474		0.304	-0.00286	3.6359	7.82642	7.69997	7.50186	7.60091
0.305	3.21113	7.51823	9.39099	9.32622	8.21941		0.305	-0.00291	3.60596	7.89048	7.74487	7.54935	7.64711
0.306	3.16759	7.47458	9.40472	9.31754	8.23742		0.306	-0.00286	3.54458	7.79434	7.77439	7.56674	7.67056
0.307	3.24243	7.51589	9.38553	9.30601	8.26393		0.307	-0.00287	3.57951	7.82971	7.68682	7.56915	7.62798
0.308	3.15573	7.4893	9.40466	9.37427	8.20663		0.308	-0.00296	3.60505	7.84957	7.69137	7.55748	7.62442
0.309	3.2402	7.50448	9.39521	9.35651	8.21944		0.309	-0.00294	3.6382	7.88465	7.73443	7.54294	7.63868
0.31	3.18077	7.51003	9.40945	9.36352	8.17418		0.31	-0.00289	3.60585	7.90008	7.64491	7.55984	7.60238
0.311	3.17903	7.50571	9.396	9.36603	8.21565		0.311	-0.00295	3.63695	7.83262	7.74652	7.58418	7.66535
0.312	3.15146	7.52623	9.40029	9.34498	8.21212		0.312	-0.00291	3.63945	7.85764	7.75292	7.59158	7.67225
0.313	3.25045	7.46224	9.41592	9.32798	8.19571		0.313	-0.00288	3.6044	7.86159	7.65748	7.57379	7.61564
0.314	3.19791	7.4954	9.38204	9.34527	8.17783		0.314	-0.00288	3.61123	7.88263	7.68941	7.63534	7.66237
0.315	3.19585	7.5226	9.35673	9.33897	8.2093		0.315	-0.00282	3.57652	7.83058	7.63449	7.64681	7.64065
0.316	3.20638	7.4996	9.40613	9.34778	8.18403		0.316	-0.00284	3.66169	7.9088	7.73515	7.59051	7.66283
0.317	3.18626	7.47697	9.42885	9.35521	8.2129		0.317	-0.00284	3.57154	7.88652	7.74576	7.51814	7.63195
0.318	3.24954	7.52344	9.37445	9.34094	8.19791		0.318	-0.00287	3.62368	7.83151	7.66258	7.53902	7.6008
0.319	3.14497	7.50019	9.41099	9.34565	8.17888		0.319	-0.00287	3.61347	7.85092	7.63698	7.55896	7.59797
0.32	3.22054	7.53123	9.42446	9.3512	8.17652		0.32	-0.00289	3.65673	7.86618	7.74307	7.64164	7.69236
0.321	3.17002	7.52228	9.40006	9.31018	8.17247		0.321	-0.00293	3.59688	7.97091	7.64911	7.56992	7.60952
0.322	3.15331	7.51352	9.39986	9.30148	8.22185		0.322	-0.00289	3.57693	7.88984	7.66687	7.62094	7.64391
0.323	3.2701	7.49976	9.41895	9.3316	8.20879		0.323	-0.00292	3.61548	7.88908	7.74443	7.57052	7.65747
0.324	3.16283	7.52256	9.4261	9.35751	8.19474		0.324	-0.00289	3.61545	7.88378	7.71095	7.51743	7.61419
0.325	3.19963	7.51992	9.40915	9.3515	8.17965		0.325	-0.00289	3.64199	7.86474	7.74089	7.58929	7.66509
0.326	3.19729	7.52983	9.40543	9.36098	8.17339		0.326	-0.00293	3.62201	7.91557	7.7457	7.48333	7.61451
0.327	3.17565	7.52758	9.36871	9.33358	8.17641		0.327	-0.00284	3.562	7.86883	7.68682	7.50957	7.59819
0.328	3.23598	7.53405	9.37398	9.3052	8.1791		0.328	-0.00286	3.58819	7.86293	7.69733	7.56629	7.63181
0.329	3.22495	7.50008	9.40836	9.32245	8.18482		0.329	-0.00282	3.59651	7.88762	7.77051	7.55917	7.66484
0.33	3.16073	7.54136	9.39267	9.34852	8.15008		0.33	-0.00289	3.57744	7.8339	7.64785	7.56703	7.60744
0.331	3.16673	7.49928	9.3926	9.31051	8.18681		0.331	-0.00289	3.59281	7.93927	7.69346	7.54217	7.61782
0.332	3.16884	7.51733	9.40314	9.32672	8.15666		0.332	-0.00291	3.66899	7.90057	7.718	7.57232	7.64516
0.333	3.20339	7.52888	9.40678	9.32708	8.12209		0.333	-0.00291	3.64751	7.9279	7.68769	7.54472	7.6162
0.334	3.20625	7.54212	9.41048	9.34817	8.17441		0.334	-0.00292	3.62483	7.87821	7.77333	7.60213	7.68773
0.335	3.18141	7.52317	9.39026	9.33502	8.16383		0.335	-0.00291	3.57415	7.9183	7.71688	7.52156	7.61922
0.336	3.17383	7.49219	9.39347	9.34005	8.18335		0.336	-0.00284	3.61484	7.86515	7.68617	7.58751	7.63684
0.337	3.26101	7.53055	9.43269	9.35761	8.18237		0.337	-0.00291	3.61792	7.90325	7.73219	7.54914	7.64067
0.338	3.24872	7.48301	9.41022	9.31407	8.13046		0.338	-0.00288	3.66714	7.8783	7.70023	7.56106	7.63065
0.339	3.18905	7.51948	9.43998	9.31402	8.16439		0.339	-0.00286	3.64028	7.93324	7.68224	7.57541	7.62882
0.34	3.20331	7.52285	9.38651	9.31884	8.19009		0.34	-0.00288	3.61004	7.93888	7.79813	7.57072	7.68443
0.341	3.2132	7.52932	9.39601	9.34352	8.18077		0.341	-0.00291	3.62476	7.9062	7.7781	7.49532	7.63671
0.342	3.22915	7.48514	9.4415	9.33449	8.10959		0.342	-0.00289	3.65362	7.97323	7.74319	7.57506	7.65913
0.343	3.14244	7.5181	9.38037	9.31452	8.21208		0.343	-0.00289	3.66832	7.97175	7.65421	7.47093	7.56257
0.344	3.20057	7.5711	9.40954	9.34001	8.14652		0.344	-0.00287	3.62036	7.93754	7.65977	7.48353	7.57165
0.345	3.20607	7.53695	9.37639	9.32364	8.18757		0.345	-0.00287	3.60947	7.94642	7.73518	7.50557	7.62038
0.346	3.19227	7.50859	9.38603	9.34889	8.14127		0.346	-0.0029	3.55297	7.97199	7.78066	7.56067	7.67066
0.347	3.21193	7.50743	9.41403	9.32995	8.16094		0.347	-0.00291	3.62161	7.88551	7.71342	7.58743	7.65043
0.348	3.20845	7.51258	9.43194	9.33415	8.17766		0.348	-0.00284	3.62528	7.91346	7.64011	7.60359	7.62185
0.349	3.18725	7.55444	9.44041	9.3509	8.16914		0.349	-0.00289	3.60855	7.99877	7.74714	7.57325	7.66019
0.35	3.1816	7.54903	9.36321	9.34529	8.13387		0.35	-0.0029	3.63207	7.92256	7.65866	7.57465	7.61665
0.351	3.16509	7.52373	9.40614	9.36088	8.16234		0.351	-0.0029	3.56875	7.91614	7.76034	7.56342	7.66188
0.352	3.20918	7.55337	9.39788	9.31064	8.12773		0.352	-0.00287	3.64354	7.92231	7.71051	7.57892	7.64471
0.353	3.22244	7.5583	9.38131	9.31531	8.19903		0.353	-0.00288	3.60571	7.91316	7.70603	7.55996	7.633
0.354	3.21759	7.58325	9.40171	9.34381	8.15609		0.354	-0.00287	3.55476	7.93387	7.7008	7.53912	7.61996
0.355	3.19476	7.52601	9.41461	9.32016	8.17087		0.355	-0.00288	3.6059	7.92278	7.68146	7.56158	7.62152
0.356	3.19865	7.56319	9.40037	9.35328	8.14153		0.356	-0.00295	3.59956	7.95582	7.69294	7.55302	7.62298
0.357	3.15971	7.53513	9.37271	9.33749	8.13042		0.357	-0.0029	3.56195	7.90843	7.81578	7.49651	7.65615
0.358	3.2693	7.52079	9.38868	9.32173	8.14191		0.358	-0.00293	3.56273	7.93672	7.7162	7.55634	7.63627
0.359	3.17437	7.57494	9.40826	9.32537	8.10644		0.359	-0.00288	3.57646	7.89439	7.76381	7.61855	7.69118
0.36	3.22891	7.50085	9.39776	9.30943	8.15002		0.36	-0.00291	3.57197	7.96862	7.68429	7.60735	7.64582
0.361	3.17013	7.55466	9.41094	9.335	8.12834		0.361	-0.00287	3.65604	7.94728	7.67007	7.60312	7.63659
0.362	3.15916	7.57896	9.39445	9.3412	8.14259		0.362	-0.00287	3.5951	7.90489	7.72433	7.59112	7.65773
0.363	3.15018	7.50912	9.41332	9.32595	8.12581		0.363	-0.00296	3.59074	7.96181	7.79741	7.61654	7.70697
0.364	3.23125	7.54815	9.37445	9.32251	8.12557		0.364	-0.0029	3.61095	7.98846	7.6687	7.56577	7.61723
0.365	3.21251	7.51623	9.39372	9.34136	8.08672		0.365	-0.00291	3.56907	7.90643	7.70616	7.57802	7.64209
0.366	3.2185	7.58091	9.39427	9.32585	8.09907		0.366	-0.00284	3.59781	7.94168	7.72929	7.55053	7.63991
0.367	3.20982	7.57245	9.38375	9.32328	8.1067		0.367	-0.00287	3.64987	7.95095	7.67676	7.55201	7.61439
0.368	3.22245	7.58664	9.35072	9.36103	8.13631		0.368	-0.00289	3.60075	8.02855	7.76348	7.56808	7.66578
0.369	3.15666	7.55279	9.37202	9.3243	8.11516		0.369	-0.00289	3.58834	7.94712	7.65971	7.52755	7.59363
0.37	3.25744	7.55103	9.41686	9.33488	8.11793		0.37	-0.00292	3.65013	7.89002	7.70703	7.57241	7.63972
0.371	3.15872	7.51815	9.39574	9.33792	8.12884		0.371	-0.0029	3.59652	7.90321	7.70809	7.50798	7.60804
0.372	3.23183	7.51973	9.3652	9.34027	8.1203		0.372	-0.00289	3.60682	7.95492	7.73835	7.6261	7.68222
0.373	3.1762	7.51276	9.40133	9.30629	8.13433		0.373	-0.0029	3.58927	7.93701	7.77735	7.5742	7.67577
0.374	3.2049	7.58856	9.39713	9.31302	8.14334		0.374	-0.00291	3.60824	7.92691	7.73992	7.52365	7.63178
0.375	3.23453	7.56255	9.41812	9.35589	8.15234		0.375	-0.00288	3.59641	8.03351	7.74304	7.49043	7.61674
0.376	3.18034	7.56466	9.44603	9.35283	8.126		0.376	-0.0029	3.4826	7.86157	7.8123	7.57024	7.69127
0.377	3.21295	7.53992	9.41949	9.35788	8.1585		0.377	-0.00291	3.59762	7.97639	7.72719	7.57603	7.65161
0.378	3.18681	7.55312	9.37516	9.3148	8.10488		0.378	-0.00291	3.6164	8.01475	7.69567	7.51432	7.60499
0.379	3.18626	7.59983	9.36757	9.31925	8.103		0.379	-0.00293	3.61458	7.91337	7.69937	7.53586	7.61761
0.38	3.25025	7.61118	9.41522	9.34024	8.1095		0.38	-0.00291	3.66581	7.938	7.76885	7.5211	7.64497
0.381	3.17656	7.61423	9.36136	9.31699	8.10939		0.381	-0.00291	3.58261	7.93806	7.67678	7.54795	7.61236
0.382	3.22097	7.58603	9.41368	9.31851	8.08669		0.382	-0.0029	3.54127	7.90968	7.68297	7.60028	7.64163
0.383	3.1868	7.56434	9.38419	9.32498	8.13773		0.383	-0.00283	3.65278	7.85647	7.73041	7.59137	7.66089
0.384	3.18471	7.56811	9.38166	9.31995	8.12512		0.384	-0.00284	3.59042	7.914	7.70466	7.49382	7.59924
0.385	3.20078	7.5782	9.38243	9.33333	8.13781		0.385	-0.00285	3.57213	7.98946	7.73521	7.54055	7.63788
0.386	3.20811	7.52987	9.38004	9.32835	8.13452		0.386	-0.00286	3.61877	7.95653	7.60946	7.56026	7.58486
0.387	3.19884	7.55098	9.38965	9.29425	8.12102		0.387	-0.0029	3.53295	8.01302	7.73081	7.46095	7.59588
0.388	3.1785	7.50878	9.37435	9.32705	8.05938		0.388	-0.00287	3.56453	8.02262	7.78935	7.57169	7.68052
0.389	3.26106	7.56152	9.39975	9.30964	8.11362		0.389	-0.00288	3.61223	7.97282	7.76562	7.51139	7.63851
0.39	3.16134	7.56419	9.38778	9.2997	8.11107		0.39	-0.00294	3.5973	7.91471	7.71865	7.54122	7.62993
0.391	3.18992	7.56519	9.35375	9.32167	8.10412		0.391	-0.00294	3.59987	7.99742	7.74769	7.54129	7.64449
0.392	3.17209	7.58456	9.40281	9.32895	8.14755		0.392	-0.00294	3.71682	7.99077	7.73393	7.53659	7.63526
0.393	3.20459	7.55276	9.38251	9.3186	8.03589		0.393	-0.00292	3.62731	7.96536	7.72036	7.54942	7.63489
0.394	3.14614	7.58874	9.41821	9.33594	8.09269		0.394	-0.0029	3.63061	7.98589	7.75946	7.48435	7.6219
0.395	3.17138	7.56809	9.37512	9.32821	8.07982		0.395	-0.00288	3.63371	8.06337	7.72456	7.53885	7.63171
0.396	3.16397	7.56447	9.38939	9.33546	8.12309		0.396	-0.00279	3.61957	8.00602	7.70455	7.53913	7.62184
0.397	3.23424	7.57255	9.44478	9.31828	8.09063		0.397	-0.00285	3.59856	7.97625	7.74677	7.58177	7.66427
0.398	3.21191	7.5729	9.40453	9.35707	8.10376		0.398	-0.0029	3.62272	7.89342	7.66441	7.55803	7.61122
0.399	3.22733	7.51536	9.38799	9.29294	8.08376		0.399	-0.00286	3.6486	7.95181	7.69016	7.5666	7.62838
0.4	3.22804	7.57121	9.40678	9.3509	8.0864		0.4	-0.00289	3.63721	7.95712	7.76094	7.56418	7.66256
0.401	3.19362	7.5627	9.37674	9.33452	8.13244		0.401	-0.0029	3.5736	7.9674	7.71292	7.4832	7.59806
0.402	3.1571	7.56206	9.40323	9.36792	8.0917		0.402	-0.00293	3.56659	8.01213	7.73521	7.55842	7.64682
0.403	3.22291	7.58163	9.37305	9.32324	8.12149		0.403	-0.00292	3.60005	8.01106	7.68451	7.49858	7.59154
0.404	3.19678	7.56225	9.3895	9.32182	8.07405		0.404	-0.00292	3.63948	7.97023	7.73356	7.52841	7.63098
0.405	3.17798	7.51888	9.3776	9.32381	8.08457		0.405	-0.00289	3.60141	7.93032	7.78431	7.54238	7.66334
0.406	3.19555	7.55359	9.36207	9.31647	8.09322		0.406	-0.00287	3.58791	7.95981	7.71921	7.54571	7.63246
0.407	3.25276	7.5698	9.37559	9.31866	8.05652		0.407	-0.00286	3.59645	7.94509	7.7818	7.56382	7.67281
0.408	3.15621	7.53509	9.39229	9.33686	8.08184		0.408	-0.0029	3.62792	7.98132	7.71891	7.54533	7.63212
0.409	3.13857	7.52435	9.37567	9.32676	8.11144		0.409	-0.00288	3.56966	7.95395	7.72167	7.5354	7.62854
0.41	3.18518	7.55346	9.36246	9.32977	8.10461		0.41	-0.0029	3.65532	7.9963	7.69961	7.51945	7.60953
0.411	3.16613	7.59988	9.41507	9.34773	8.02898		0.411	-0.00289	3.61037	7.96534	7.67857	7.65234	7.66545
0.412	3.19797	7.54604	9.45921	9.35118	8.07539		0.412	-0.00286	3.58581	7.93769	7.67983	7.56967	7.62475
0.413	3.18329	7.54006	9.39917	9.3079	8.09645		0.413	-0.00287	3.65442	7.92854	7.7147	7.54384	7.62927
0.414	3.19844	7.54203	9.38456	9.3372	8.07298		0.414	-0.0029	3.58866	7.98808	7.7407	7.57443	7.65756
0.415	3.2059	7.5476	9.3908	9.33037	8.08053		0.415	-0.00289	3.59855	7.97974	7.76114	7.57728	7.66921
0.416	3.18582	7.55395	9.40335	9.34122	8.04808		0.416	-0.00289	3.60502	7.99135	7.74486	7.58938	7.66712
0.417	3.21092	7.56974	9.41658	9.33794	8.04072		0.417	-0.00293	3.62986	7.9496	7.71596	7.56969	7.64283
0.418	3.22601	7.58485	9.41541	9.3	8.04569		0.418	-0.00293	3.62384	8.03403	7.74697	7.54994	7.64846
0.419	3.20409	7.61471	9.41147	9.29296	8.09777		0.419	-0.00289	3.61232	7.98591	7.69409	7.57954	7.63682
0.42	3.15897	7.56529	9.34966	9.32069	8.06178		0.42	-0.00294	3.62267	8.05141	7.71118	7.57906	7.64512
0.421	3.17272	7.57864	9.37782	9.32867	8.1018		0.421	-0.00294	3.56785	7.99952	7.79553	7.56516	7.68034
0.422	3.21879	7.49365	9.37966	9.35839	8.02618		0.422	-0.00286	3.60827	7.96553	7.69017	7.53637	7.61327
0.423	3.16918	7.55779	9.38636	9.37205	8.04582		0.423	-0.00287	3.57074	7.99559	7.75424	7.51252	7.63338
0.424	3.20938	7.58215	9.375	9.37003	8.0446		0.424	-0.00287	3.568	7.98063	7.78381	7.60955	7.69668
0.425	3.19386	7.59123	9.41737	9.34977	8.08767		0.425	-0.00283	3.61436	8.01597	7.76687	7.60548	7.68618
0.426	3.18429	7.56103	9.39062	9.32643	8.07787		0.426	-0.00289	3.58447	7.97678	7.77242	7.59506	7.68374
0.427	3.20508	7.58915	9.39542	9.33564	8.11389		0.427	-0.00288	3.63886	8.00409	7.69601	7.57192	7.63396
0.428	3.21413	7.56462	9.42291	9.36213	8.06375		0.428	-0.0029	3.57324	7.98564	7.7655	7.56198	7.66374
0.429	3.17172	7.53396	9.40187	9.3245	8.06288		0.429	-0.00286	3.63837	8.04762	7.77703	7.58357	7.6803
0.43	3.13667	7.59512	9.42819	9.37667	8.0552		0.43	-0.00287	3.60451	7.95031	7.76314	7.54663	7.65489
0.431	3.18213	7.56658	9.37514	9.34141	8.03183		0.431	-0.0029	3.59872	7.96596	7.72949	7.53249	7.63099
0.432	3.2058	7.59546	9.38751	9.30462	8.0652		0.432	-0.00288	3.58426	7.99579	7.79093	7.53148	7.6612
0.433	3.15517	7.5792	9.39893	9.31903	8.06434		0.433	-0.00288	3.63649	7.98493	7.70487	7.52398	7.61442
0.434	3.18156	7.56956	9.41877	9.3491	8.03322		0.434	-0.0029	3.62421	7.97958	7.73	7.57735	7.65367
0.435	3.17989	7.54577	9.37241	9.33539	8.04622		0.435	-0.00295	3.58988	7.99222	7.718	7.57652	7.64726
0.436	3.13669	7.5715	9.40473	9.34196	8.04728		0.436	-0.00292	3.58189	7.93052	7.69745	7.50267	7.60006
0.437	3.20422	7.55082	9.38188	9.31901	8.03866		0.437	-0.0029	3.59262	7.99421	7.66435	7.60083	7.63259
0.438	3.18765	7.55524	9.42293	9.34669	8.03173		0.438	-0.00286	3.59655	8.02516	7.79776	7.57143	7.68459
0.439	3.18169	7.56993	9.37869	9.31435	8.08878		0.439	-0.00282	3.63014	7.95821	7.72037	7.56725	7.64381
0.44	3.18677	7.61274	9.40416	9.31383	7.96934		0.44	-0.00281	3.58843	8.00131	7.73159	7.60714	7.66936
0.441	3.19244	7.60781	9.38421	9.31958	8.00325		0.441	-0.00284	3.63638	7.93017	7.75434	7.57364	7.66399
0.442	3.23531	7.61103	9.38681	9.34694	8.07099		0.442	-0.00288	3.57636	8.01627	7.80756	7.52753	7.66754
0.443	3.20812	7.5791	9.37022	9.36088	7.99368		0.443	-0.00289	3.64321	7.99797	7.76249	7.54603	7.65426
0.444	3.18006	7.55781	9.42487	9.30575	8.0095		0.444	-0.00294	3.55197	8.03063	7.69476	7.58429	7.63952
0.445	3.16672	7.55576	9.39628	9.32702	8.06505		0.445	-0.00293	3.59533	8.00464	7.65178	7.54754	7.59966
0.446	3.16656	7.57674	9.43775	9.357	8.03521		0.446	-0.00295	3.57624	8.01035	7.73798	7.55615	7.64706
0.447	3.15813	7.6152	9.41972	9.35335	8.04873		0.447	-0.00292	3.6099	8.02092	7.7518	7.54041	7.64611
0.448	3.17086	7.54024	9.44321	9.31546	8.0533		0.448	-0.00293	3.62	7.9999	7.7595	7.58125	7.67037
0.449	3.20158	7.56633	9.40351	9.27866	8.02185		0.449	-0.00294	3.67445	8.02804	7.70326	7.5414	7.62233
0.45	3.18155	7.55247	9.37297	9.30809	8.02537		0.45	-0.00288	3.56822	8.0051	7.81302	7.54799	7.68051
0.451	3.25945	7.60341	9.40899	9.32877	8.05105		0.451	-0.00285	3.59235	8.00843	7.74555	7.54274	7.64414
0.452	3.17826	7.58398	9.40872	9.30762	8.06434		0.452	-0.00283	3.60789	7.99573	7.74873	7.55046	7.64959
0.453	3.16327	7.56549	9.36989	9.31457	8.03383		0.453	-0.00282	3.61745	7.9839	7.81438	7.50675	7.66057
0.454	3.18053	7.60803	9.40113	9.29464	7.97939		0.454	-0.00288	3.5742	8.02024	7.66658	7.54698	7.60678
0.455	3.20661	7.58674	9.38969	9.30571	8.0249		0.455	-0.0029	3.61223	8.03803	7.76415	7.61606	7.6901
0.456	3.17515	7.52494	9.38105	9.36157	7.99918		0.456	-0.00289	3.59184	8.03872	7.82569	7.55976	7.69273
0.457	3.16592	7.5904	9.42748	9.31919	7.97159		0.457	-0.0029	3.59128	8.01571	7.71081	7.61385	7.66233
0.458	3.1729	7.57822	9.3794	9.34492	7.97613		0.458	-0.0029	3.54352	7.95069	7.77394	7.53742	7.65568
0.459	3.22991	7.59748	9.36251	9.32922	8.0399		0.459	-0.00289	3.592	8.02464	7.80291	7.55397	7.67844
0.46	3.17849	7.5464	9.39812	9.34621	7.99832		0.46	-0.00292	3.59323	7.99312	7.63719	7.55488	7.59603
0.461	3.20752	7.57363	9.38264	9.35648	8.05142		0.461	-0.00288	3.61383	7.98503	7.72193	7.58335	7.65264
0.462	3.19474	7.55038	9.35583	9.29794	7.99822		0.462	-0.00288	3.58866	8.04885	7.74301	7.6271	7.68506
0.463	3.14622	7.56805	9.42963	9.34807	8.01251		0.463	-0.00285	3.60663	8.03092	7.7856	7.56138	7.67349
0.464	3.14951	7.60803	9.40629	9.30139	8.0315		0.464	-0.00287	3.54206	8.01583	7.65999	7.58127	7.62063
0.465	3.21902	7.6023	9.36514	9.32553	8.03511		0.465	-0.00286	3.56218	7.96367	7.74149	7.61482	7.67816
0.466	3.20186	7.59082	9.40677	9.33577	8.00752		0.466	-0.00287	3.61282	8.02908	7.6786	7.61081	7.64471
0.467	3.16666	7.5844	9.39912	9.32669	7.99121		0.467	-0.0029	3.66258	8.056	7.76162	7.60077	7.68119
0.468	3.18488	7.5745	9.38716	9.3192	8.01403		0.468	-0.00288	3.53996	7.94585	7.71106	7.62612	7.66859
0.469	3.15948	7.56656	9.40405	9.31786	7.98403		0.469	-0.0029	3.59571	8.05961	7.78078	7.55872	7.66975
0.47	3.19982	7.54651	9.40908	9.32595	7.95758		0.47	-0.00294	3.64363	7.96646	7.7332	7.51465	7.62392
0.471	3.18033	7.53546	9.3811	9.2931	7.98246		0.471	-0.00293	3.64138	8.00951	7.70941	7.58633	7.64787
0.472	3.2254	7.60749	9.40792	9.34247	7.99935		0.472	-0.00289	3.584	8.00079	7.68292	7.61681	7.64987
0.473	3.1459	7.5617	9.46384	9.3507	8.00355		0.473	-0.00289	3.63387	8.02491	7.6959	7.54371	7.61981
0.474	3.19367	7.61488	9.43631	9.33068	8.02137		0.474	-0.0029	3.64154	8.03651	7.71765	7.61708	7.66737
0.475	3.187	7.61597	9.40163	9.28463	8.03129		0.475	-0.0029	3.60165	8.01475	7.74896	7.55958	7.65427
0.476	3.20986	7.57018	9.41977	9.3276	8.04554		0.476	-0.0029	3.60853	8.02476	7.73933	7.59239	7.66586
0.477	3.18543	7.57461	9.3665	9.32648	8.00123		0.477	-0.00291	3.62665	7.97735	7.7176	7.56095	7.63927
0.478	3.20431	7.57219	9.40588	9.31093	7.9939		0.478	-0.00285	3.59101	8.03593	7.73038	7.61455	7.67246
0.479	3.21559	7.61786	9.41727	9.33358	8.00386		0.479	-0.00289	3.61613	8.05503	7.70293	7.54528	7.62411
0.48	3.16875	7.57151	9.40856	9.35949	7.99782		0.48	-0.00289	3.56933	8.08435	7.73195	7.56129	7.64662
0.481	3.18436	7.60683	9.3866	9.31688	8.04085		0.481	-0.00292	3.63999	7.99154	7.74073	7.51715	7.62894
0.482	3.13607	7.5752	9.3878	9.30941	8.02976		0.482	-0.00287	3.65736	8.0331	7.6942	7.52373	7.60897
0.483	3.17209	7.5647	9.39243	9.35631	7.95315		0.483	-0.0029	3.56079	7.91636	7.68777	7.57403	7.6309
0.484	3.24549	7.52206	9.42446	9.33321	7.9576		0.484	-0.00291	3.62656	8.07525	7.77393	7.62829	7.70111
0.485	3.21683	7.58543	9.42174	9.32627	8.02809		0.485	-0.00287	3.57441	8.01829	7.74127	7.61477	7.67802
0.486	3.18873	7.57952	9.40005	9.31497	7.99512		0.486	-0.00294	3.62783	8.08614	7.70275	7.60485	7.6538
0.487	3.1695	7.5956	9.40114	9.29652	8.03114		0.487	-0.0029	3.56786	8.01665	7.6659	7.52295	7.59443
0.488	3.17297	7.61163	9.39889	9.30249	8.0189		0.488	-0.00288	3.63706	8.05404	7.74039	7.60977	7.67508
0.489	3.17759	7.56391	9.39144	9.34511	7.98182		0.489	-0.00286	3.65832	8.0248	7.77576	7.57006	7.67291
0.49	3.18113	7.61678	9.38951	9.30546	8.03371		0.49	-0.00289	3.60795	8.03727	7.68619	7.60692	7.64656
0.491	3.19157	7.55684	9.39798	9.31056	8.01699		0.491	-0.00287	3.63609	8.06809	7.72148	7.66369	7.69259
0.492	3.14387	7.56003	9.39105	9.32394	7.99574		0.492	-0.00283	3.58011	8.08351	7.78731	7.49806	7.64269
0.493	3.16165	7.57698	9.399	9.32606	7.99245		0.493	-0.00283	3.55619	7.99293	7.76365	7.6022	7.68293
0.494	3.18087	7.59808	9.4258	9.31754	8.00517		0.494	-0.00285	3.60748	8.05481	7.76012	7.53734	7.64873
0.495	3.20253	7.59185	9.37677	9.3359	7.98934		0.495	-0.00291	3.61024	8.03782	7.71903	7.4779	7.59847
0.496	3.15087	7.56267	9.39106	9.32746	7.98353		0.496	-0.00294	3.66394	7.96206	7.70884	7.60486	7.65685
0.497	3.16883	7.57154	9.38887	9.34181	7.9685		0.497	-0.00296	3.50517	7.97358	7.73804	7.5511	7.64457
0.498	3.12705	7.59299	9.42309	9.31058	7.95184		0.498	-0.0029	3.60426	7.99556	7.7569	7.55528	7.65609
0.499	3.15154	7.55509	9.39847	9.32947	7.99701		0.499	-0.00293	3.60486	8.11114	7.71871	7.5645	7.64161
0.5	3.19802	7.58315	9.4287	9.34213	7.96405		0.5	-0.00292	3.65443	7.97774	7.74518	7.54771	7.64644
0.501	3.16606	7.60696	9.37675	9.34588	7.94972		0.501	-0.00287	3.60369	7.96629	7.76238	7.50904	7.63571
0.502	3.22949	7.54572	9.35958	9.32687	7.94318		0.502	-0.0028	3.60373	7.97677	7.70916	7.50727	7.60822
0.503	3.25138	7.5754	9.38504	9.33911	8.00651		0.503	-0.00281	3.60077	8.06668	7.73135	7.51476	7.62305
0.504	3.15001	7.67304	9.37673	9.33402	7.9511		0.504	-0.00283	3.61238	8.07968	7.80135	7.54877	7.67506
0.505	3.21024	7.60363	9.39538	9.3471	7.96606		0.505	-0.00286	3.5879	8.04137	7.76633	7.55688	7.6616
0.506	3.1922	7.61256	9.39156	9.31878	7.98822		0.506	-0.00289	3.61955	7.95869	7.77694	7.59169	7.68431
0.507	3.15779	7.61357	9.41599	9.30789	7.96414		0.507	-0.00293	3.60062	8.02393	7.68766	7.65628	7.67197
0.508	3.22544	7.57729	9.35196	9.30496	7.99096		0.508	-0.00295	3.60684	8.02821	7.74508	7.52359	7.63434
0.509	3.20227	7.6094	9.38903	9.32404	7.97576		0.509	-0.00299	3.66697	8.0058	7.72885	7.55279	7.64082
0.51	3.20152	7.55491	9.39628	9.32093	8.00594		0.51	-0.00294	3.56987	8.00349	7.78096	7.53722	7.65909
0.511	3.22977	7.54396	9.39891	9.31228	8.02634		0.511	-0.00291	3.64439	7.98993	7.74203	7.58483	7.66343
0.512	3.17486	7.57161	9.38324	9.31798	7.96311		0.512	-0.00288	3.58572	8.02248	7.72615	7.65196	7.68905
0.513	3.18737	7.58923	9.38495	9.30233	7.96853		0.513	-0.00287	3.62899	8.07183	7.66495	7.58148	7.62322
0.514	3.18198	7.55359	9.3942	9.32641	7.96185		0.514	-0.00282	3.59465	8.05365	7.72197	7.55814	7.64006
0.515	3.21246	7.5857	9.39679	9.30449	7.9932		0.515	-0.00284	3.5699	8.08833	7.72062	7.49098	7.6058
0.516	3.1847	7.61388	9.42772	9.32247	7.94568		0.516	-0.00288	3.57327	8.01025	7.64969	7.60278	7.62624
0.517	3.18771	7.59109	9.39242	9.29683	7.95868		0.517	-0.00284	3.61688	8.02925	7.67132	7.56735	7.61934
0.518	3.2042	7.56402	9.40891	9.3221	7.96716		0.518	-0.00285	3.63122	8.1069	7.75146	7.55867	7.65506
0.519	3.20213	7.57996	9.39247	9.34235	7.95156		0.519	-0.00286	3.58133	8.01851	7.70989	7.54949	7.62969
0.52	3.15857	7.56227	9.34224	9.31494	7.95237		0.52	-0.0029	3.5966	7.97978	7.79744	7.56898	7.68321
0.521	3.21788	7.54405	9.40651	9.374	7.97838		0.521	-0.0029	3.66636	8.04459	7.7845	7.58081	7.68265
0.522	3.16094	7.55299	9.41832	9.31395	7.97363		0.522	-0.0029	3.57661	8.00824	7.72394	7.51221	7.61808
0.523	3.1207	7.58532	9.44289	9.32698	7.95492		0.523	-0.0029	3.65096	8.07825	7.7507	7.63554	7.69312
0.524	3.16258	7.65179	9.37539	9.34684	7.93505		0.524	-0.0029	3.64292	8.05649	7.79447	7.62028	7.70737
0.525	3.21444	7.6111	9.36752	9.30756	7.90608		0.525	-0.00295	3.60834	8.07671	7.79261	7.58121	7.68691
0.526	3.19458	7.56129	9.42263	9.29979	7.9185		0.526	-0.0029	3.60044	8.01606	7.72704	7.5674	7.64722
0.527	3.18684	7.60063	9.39924	9.3393	7.96039		0.527	-0.00286	3.63716	8.00316	7.69065	7.58543	7.63804
0.528	3.18825	7.55109	9.36555	9.32127	7.90909		0.528	-0.00288	3.65383	8.02375	7.77097	7.55852	7.66474
0.529	3.19695	7.5841	9.37818	9.31376	7.94563		0.529	-0.00291	3.63912	8.02109	7.73305	7.62783	7.68044
0.53	3.23107	7.56061	9.37248	9.2995	7.94312		0.53	-0.00289	3.58027	8.05147	7.79876	7.55847	7.67861
0.531	3.19865	7.54743	9.36205	9.31552	7.93243		0.531	-0.00288	3.6872	8.08479	7.76865	7.53845	7.65355
0.532	3.20352	7.63707	9.40136	9.32897	7.91963		0.532	-0.00289	3.60854	8.05072	7.72219	7.60884	7.66552
0.533	3.13947	7.6333	9.37381	9.32726	7.91459		0.533	-0.0029	3.6078	8.06735	7.72968	7.54421	7.63694
0.534	3.1798	7.54576	9.40596	9.31456	7.94689		0.534	-0.00292	3.61728	7.92915	7.71433	7.5385	7.62641
0.535	3.2288	7.58369	9.36113	9.3342	7.94703		0.535	-0.00293	3.58758	7.97023	7.76667	7.49435	7.63051
0.536	3.19502	7.58744	9.4281	9.31201	7.97028		0.536	-0.0029	3.66934	7.98143	7.73627	7.58764	7.66195
0.537	3.19455	7.56833	9.41439	9.32389	7.9451		0.537	-0.00287	3.54429	8.07147	7.76927	7.62041	7.69484
0.538	3.18371	7.55344	9.3602	9.33684	7.91879		0.538	-0.00286	3.60188	8.03346	7.86977	7.56159	7.71568
0.539	3.20018	7.54797	9.40642	9.33553	7.95136		0.539	-0.00291	3.60326	8.04176	7.7724	7.5473	7.65985
0.54	3.21306	7.62075	9.40332	9.32798	7.98687		0.54	-0.00287	3.55135	8.05665	7.79492	7.53118	7.66305
0.541	3.15255	7.59448	9.39968	9.3182	7.92733		0.541	-0.00287	3.60405	7.97647	7.81781	7.54565	7.68173
0.542	3.21833	7.64485	9.3792	9.35473	7.97562		0.542	-0.00289	3.62074	8.04219	7.69541	7.56932	7.63237
0.543	3.17084	7.55672	9.4178	9.32451	7.89058		0.543	-0.00284	3.57154	8.05574	7.81458	7.61156	7.71307
0.544	3.18046	7.59739	9.39168	9.31976	7.88935		0.544	-0.00285	3.59783	8.087	7.73502	7.54356	7.63929
0.545	3.15146	7.56606	9.4492	9.31226	7.95986		0.545	-0.00289	3.57854	7.99467	7.71327	7.61723	7.66525
0.546	3.16841	7.58349	9.40818	9.26951	7.95306		0.546	-0.0029	3.57143	8.08512	7.72465	7.64872	7.68668
0.547	3.20349	7.56759	9.42576	9.31895	7.91174		0.547	-0.00289	3.59793	7.99388	7.75035	7.60123	7.67579
0.548	3.22595	7.56186	9.37309	9.3429	7.95796		0.548	-0.0029	3.61655	8.06288	7.73113	7.60287	7.667
0.549	3.22716	7.57343	9.4188	9.30392	7.91249		0.549	-0.00291	3.63862	8.06237	7.75427	7.47794	7.61611
0.55	3.1706	7.594	9.376	9.32872	7.92908		0.55	-0.00291	3.64466	8.08827	7.74158	7.58567	7.66362
0.551	3.21003	7.55471	9.39738	9.3188	7.92698		0.551	-0.00288	3.60411	8.04893	7.68738	7.55915	7.62326
0.552	3.23284	7.5838	9.38786	9.33072	7.93319		0.552	-0.00287	3.63996	7.97219	7.76274	7.45454	7.60864
0.553	3.20523	7.63151	9.36238	9.31334	7.95698		0.553	-0.00288	3.61727	8.04829	7.77489	7.52371	7.6493
0.554	3.20699	7.59898	9.37095	9.33317	7.9659		0.554	-0.00287	3.63551	8.09185	7.73217	7.59608	7.66413
0.555	3.1836	7.56278	9.40444	9.32391	7.93066		0.555	-0.00285	3.59307	7.99585	7.70202	7.54112	7.62157
0.556	3.17378	7.5863	9.39677	9.28998	7.86664		0.556	-0.00279	3.58471	7.97555	7.74431	7.53299	7.63865
0.557	3.17446	7.59576	9.3798	9.30912	7.9103		0.557	-0.00285	3.63052	7.94966	7.7775	7.56656	7.67203
0.558	3.22025	7.62026	9.40917	9.30616	7.93833		0.558	-0.00287	3.61233	7.99779	7.78465	7.56003	7.67234
0.559	3.19591	7.62109	9.37772	9.32127	7.92045		0.559	-0.00293	3.65772	7.95674	7.80364	7.58449	7.69407
0.56	3.20766	7.56076	9.34353	9.31422	7.92135		0.56	-0.00285	3.60464	7.99982	7.73638	7.57294	7.65466
0.561	3.17609	7.53309	9.37472	9.31834	7.94387		0.561	-0.00288	3.62377	8.00092	7.7583	7.61392	7.68611
0.562	3.18837	7.57163	9.42902	9.29189	7.8907		0.562	-0.00295	3.62656	8.14334	7.69973	7.60819	7.65396
0.563	3.15619	7.59824	9.40353	9.32786	7.95426		0.563	-0.00295	3.58222	8.06598	7.80852	7.57995	7.69423
0.564	3.15045	7.53174	9.39424	9.3218	7.92384		0.564	-0.0029	3.63438	8.01232	7.74265	7.60098	7.67181
0.565	3.19137	7.62152	9.39911	9.33183	7.95495		0.565	-0.00287	3.59969	8.10228	7.71373	7.50809	7.61091
0.566	3.17376	7.62024	9.37504	9.31231	7.87686		0.566	-0.00287	3.59571	8.00181	7.82309	7.55729	7.69019
0.567	3.19901	7.5685	9.43585	9.33234	7.93537		0.567	-0.00281	3.59321	8.07401	7.69159	7.59228	7.64194
0.568	3.19567	7.61676	9.37703	9.30607	7.93304		0.568	-0.00282	3.59097	8.04505	7.83394	7.5333	7.68362
0.569	3.17993	7.60164	9.40422	9.33075	7.93705		0.569	-0.0029	3.61139	8.0386	7.74292	7.54946	7.64619
0.57	3.1423	7.57373	9.37174	9.29273	7.96132		0.57	-0.00287	3.59807	8.07793	7.65584	7.56631	7.61107
0.571	3.18499	7.59821	9.37683	9.30849	7.86303		0.571	-0.00288	3.57032	7.97624	7.78878	7.52322	7.656
0.572	3.2021	7.62707	9.43148	9.33287	7.90777		0.572	-0.00294	3.58778	7.9798	7.82059	7.53948	7.68004
0.573	3.16556	7.58055	9.43493	9.33928	7.92895		0.573	-0.0029	3.66426	8.04036	7.65318	7.49694	7.57506
0.574	3.22846	7.6546	9.43145	9.34018	7.91855		0.574	-0.00291	3.5521	8.11692	7.77626	7.57657	7.67642
0.575	3.18039	7.61855	9.40315	9.32334	7.95483		0.575	-0.00288	3.54714	8.09192	7.7807	7.65298	7.71684
0.576	3.20431	7.59604	9.39412	9.28659	7.93255		0.576	-0.00289	3.63081	8.12167	7.73233	7.58367	7.658
0.577	3.11527	7.59876	9.39988	9.31464	7.92406		0.577	-0.00285	3.59659	8.0508	7.70127	7.58664	7.64396
0.578	3.20573	7.59217	9.39008	9.30111	7.91604		0.578	-0.00282	3.58869	8.11706	7.78273	7.498	7.64037
0.579	3.19946	7.56533	9.41669	9.33527	7.92571		0.579	-0.00282	3.57727	8.04859	7.76258	7.59462	7.6786
0.58	3.19117	7.61704	9.41379	9.31712	7.88158		0.58	-0.00282	3.59363	8.08212	7.74929	7.60136	7.67532
0.581	3.21922	7.61039	9.43304	9.31461	7.93674		0.581	-0.00285	3.62925	8.09651	7.72568	7.62159	7.67363
0.582	3.226	7.6389	9.3757	9.32116	7.8828		0.582	-0.00288	3.54319	8.02928	7.77856	7.46112	7.61984
0.583	3.22187	7.6291	9.42711	9.2899	7.9238		0.583	-0.00289	3.5703	8.12967	7.66145	7.50699	7.58422
0.584	3.20593	7.57231	9.39318	9.32525	7.86044		0.584	-0.00296	3.60685	7.99695	7.84981	7.54742	7.69862
0.585	3.14744	7.56106	9.39421	9.2918	7.93103		0.585	-0.00288	3.60012	8.09533	7.75918	7.64526	7.70222
0.586	3.18453	7.59759	9.38278	9.32007	7.92256		0.586	-0.00296	3.52728	8.01225	7.77075	7.56283	7.66679
0.587	3.20931	7.60429	9.40501	9.2977	7.89956		0.587	-0.00288	3.65761	8.02708	7.78898	7.59476	7.69187
0.588	3.1774	7.60042	9.42344	9.33465	7.91936		0.588	-0.00288	3.56034	8.04595	7.75132	7.53863	7.64497
0.589	3.25046	7.66512	9.38987	9.31125	7.91492		0.589	-0.0029	3.59322	7.96694	7.77432	7.60861	7.69146
0.59	3.10395	7.61128	9.40099	9.30675	7.89974		0.59	-0.00288	3.61142	8.02867	7.71809	7.53142	7.62476
0.591	3.23251	7.62982	9.39559	9.3282	7.88806		0.591	-0.00286	3.58747	8.05488	7.7373	7.51575	7.62652
0.592	3.12283	7.60078	9.36219	9.33375	7.90621		0.592	-0.00287	3.60863	8.06962	7.70632	7.65074	7.67853
0.593	3.19398	7.6052	9.40434	9.34128	7.92806		0.593	-0.00284	3.61188	7.9873	7.68486	7.5805	7.63268
0.594	3.19464	7.60174	9.33618	9.31813	7.8649		0.594	-0.00289	3.60828	8.04898	7.76443	7.58397	7.6742
0.595	3.21992	7.64691	9.41214	9.28595	7.92085		0.595	-0.00288	3.54184	8.09368	7.71303	7.60004	7.65653
0.596	3.17185	7.56677	9.38895	9.32598	7.93081		0.596	-0.0029	3.548	8.06684	7.73454	7.58063	7.65759
0.597	3.15911	7.576	9.39213	9.32625	7.89384		0.597	-0.00291	3.64247	8.01129	7.79625	7.60539	7.70082
0.598	3.1816	7.61945	9.34593	9.33944	7.92552		0.598	-0.00294	3.58304	8.08063	7.70782	7.61231	7.66007
0.599	3.18614	7.63644	9.45051	9.30773	7.90401		0.599	-0.00291	3.54746	8.02067	7.77801	7.62173	7.69987
0.6	3.2051	7.54047	9.39098	9.32532	7.85594		0.6	-0.00292	3.57704	8.06894	7.77192	7.59938	7.68565
0.601	3.20261	7.62289	9.37835	9.32508	7.87124		0.601	-0.00286	3.62605	8.00922	7.72271	7.54394	7.63333
0.602	3.20869	7.58732	9.41412	9.32446	7.87426		0.602	-0.00285	3.59949	8.056	7.74953	7.56522	7.65738
0.603	3.19839	7.58478	9.41536	9.33469	7.86954		0.603	-0.00285	3.54949	8.04391	7.78236	7.57554	7.67895
0.604	3.20082	7.59486	9.41724	9.3218	7.8722		0.604	-0.00283	3.61522	8.09658	7.72396	7.65504	7.6895
0.605	3.17708	7.59213	9.396	9.30111	7.86057		0.605	-0.00288	3.60457	8.09158	7.72075	7.5855	7.65313
0.606	3.19681	7.60563	9.39513	9.33358	7.86425		0.606	-0.0029	3.57173	8.04856	7.77664	7.57941	7.67802
0.607	3.18297	7.60018	9.44298	9.34643	7.89766		0.607	-0.00289	3.56906	8.09368	7.85468	7.55868	7.70668
0.608	3.1931	7.5792	9.38118	9.3061	7.87033		0.608	-0.0029	3.58847	8.02995	7.75891	7.54974	7.65433
0.609	3.20741	7.59257	9.42084	9.29548	7.87419		0.609	-0.00295	3.60478	8.03523	7.7741	7.51423	7.64417
0.61	3.13934	7.58882	9.38364	9.32858	7.86402		0.61	-0.0029	3.59305	8.10125	7.75126	7.58996	7.67061
0.611	3.1821	7.59729	9.4013	9.32927	7.85808		0.611	-0.00291	3.58868	8.04504	7.78631	7.55865	7.67248
0.612	3.17065	7.5894	9.3975	9.32526	7.89351		0.612	-0.00291	3.60401	8.0877	7.77325	7.54638	7.65982
0.613	3.20419	7.6783	9.40133	9.3259	7.86735		0.613	-0.00291	3.52406	8.02	7.79909	7.61218	7.70564
0.614	3.13261	7.59902	9.40363	9.33934	7.87709		0.614	-0.00291	3.64206	8.01611	7.68931	7.5322	7.61076
0.615	3.20695	7.59255	9.38028	9.34397	7.90916		0.615	-0.00293	3.58152	8.07542	7.70568	7.60054	7.65311
0.616	3.21685	7.60204	9.41258	9.33492	7.90286		0.616	-0.00289	3.57472	8.1051	7.7445	7.55661	7.65055
0.617	3.19013	7.58705	9.41657	9.33045	7.92523		0.617	-0.00286	3.56859	8.07291	7.72774	7.52474	7.62624
0.618	3.15895	7.58584	9.41429	9.29865	7.91007		0.618	-0.00281	3.58106	8.04493	7.72739	7.59241	7.6599
0.619	3.21067	7.64422	9.36395	9.33403	7.8714		0.619	-0.00286	3.57446	7.99336	7.78649	7.56792	7.6772
0.62	3.20571	7.62368	9.38585	9.313	7.87992		0.62	-0.00286	3.55836	7.99443	7.70924	7.62486	7.66705
0.621	3.14789	7.61354	9.35456	9.34987	7.88135		0.621	-0.00289	3.60654	8.08135	7.7577	7.54502	7.65136
0.622	3.1897	7.60812	9.40218	9.32798	7.88078		0.622	-0.00291	3.58649	8.05797	7.77413	7.53566	7.65489
0.623	3.16295	7.58414	9.39017	9.28913	7.90926		0.623	-0.00291	3.63276	8.11582	7.74104	7.56889	7.65496
0.624	3.19471	7.59193	9.40208	9.3557	7.90324		0.624	-0.00295	3.58626	8.07469	7.75321	7.61766	7.68544
0.625	3.21385	7.65189	9.40276	9.30645	7.90613		0.625	-0.00294	3.60424	7.97711	7.80858	7.51823	7.66341
0.626	3.19686	7.58182	9.39255	9.31951	7.8873		0.626	-0.0029	3.55062	8.06096	7.73763	7.58618	7.6619
0.627	3.18745	7.63288	9.39445	9.32816	7.82713		0.627	-0.00288	3.53596	8.08661	7.77748	7.611	7.69424
0.628	3.22472	7.54566	9.45478	9.31923	7.83041		0.628	-0.00292	3.56482	8.02338	7.7085	7.51347	7.61099
0.629	3.25112	7.59741	9.39512	9.34578	7.90801		0.629	-0.00286	3.5716	8.05169	7.71227	7.59124	7.65175
0.63	3.17504	7.57523	9.35527	9.32081	7.87152		0.63	-0.00287	3.56414	8.06873	7.72082	7.51652	7.61867
0.631	3.18169	7.65008	9.37896	9.29361	7.91886		0.631	-0.00284	3.55193	7.95826	7.79844	7.52736	7.6629
0.632	3.19544	7.58735	9.38911	9.32315	7.87204		0.632	-0.00287	3.6304	8.07944	7.77808	7.58796	7.68302
0.633	3.17838	7.59932	9.40717	9.3273	7.87049		0.633	-0.00287	3.55075	8.0881	7.73887	7.52424	7.63155
0.634	3.21756	7.59984	9.41957	9.29825	7.82812		0.634	-0.00284	3.595	8.01167	7.8067	7.59865	7.70268
0.635	3.18578	7.63308	9.40761	9.33162	7.84253		0.635	-0.0029	3.65079	8.02491	7.75015	7.63645	7.6933
0.636	3.23197	7.63332	9.41729	9.31914	7.89		0.636	-0.00292	3.58449	8.07038	7.81173	7.58833	7.70003
0.637	3.15033	7.61991	9.4185	9.32976	7.87443		0.637	-0.00295	3.62319	8.07496	7.71209	7.58805	7.65007
0.638	3.16104	7.63847	9.37787	9.31904	7.90041		0.638	-0.00293	3.59494	8.07152	7.84957	7.63342	7.74149
0.639	3.18489	7.57319	9.4278	9.32847	7.82854		0.639	-0.00291	3.61687	8.02909	7.71837	7.58447	7.65142
0.64	3.22979	7.60276	9.42355	9.32017	7.85		0.64	-0.00293	3.53514	8.06668	7.80735	7.55055	7.67895
0.641	3.20814	7.5935	9.40694	9.33866	7.89545		0.641	-0.00292	3.60448	8.06349	7.69546	7.62607	7.66076
0.642	3.24538	7.58675	9.3429	9.32073	7.89302		0.642	-0.00287	3.58471	8.04746	7.72989	7.54744	7.63866
0.643	3.15191	7.5803	9.38925	9.32233	7.8667		0.643	-0.00289	3.62795	8.09571	7.65954	7.52231	7.59093
0.644	3.20035	7.60832	9.38108	9.34413	7.88261		0.644	-0.00284	3.59666	8.05863	7.82117	7.55713	7.68915
0.645	3.22143	7.58842	9.39253	9.33397	7.87443		0.645	-0.00283	3.63964	8.10514	7.75611	7.55138	7.65374
0.646	3.19254	7.595	9.39356	9.3181	7.84042		0.646	-0.00285	3.62669	7.98042	7.78913	7.62523	7.70718
0.647	3.22404	7.64666	9.40999	9.30653	7.85326		0.647	-0.00289	3.62411	8.04397	7.75288	7.62109	7.68698
0.648	3.1526	7.6226	9.3694	9.32113	7.82307		0.648	-0.00285	3.56579	8.09116	7.81711	7.54571	7.68141
0.649	3.19174	7.65843	9.39857	9.34121	7.85166		0.649	-0.00291	3.61608	8.06147	7.73985	7.62182	7.68084
0.65	3.22037	7.58409	9.40016	9.29553	7.88572		0.65	-0.0029	3.60179	8.0406	7.75974	7.56797	7.66385
0.651	3.18305	7.56956	9.41659	9.31833	7.88992		0.651	-0.00291	3.60299	8.04711	7.80364	7.59029	7.69696
0.652	3.12943	7.62383	9.4028	9.32318	7.83602		0.652	-0.00289	3.56713	8.08169	7.73547	7.59245	7.66396
0.653	3.20157	7.63498	9.39784	9.32977	7.84952		0.653	-0.00288	3.57165	8.06709	7.68311	7.55887	7.62099
0.654	3.20946	7.56552	9.41899	9.30246	7.87806		0.654	-0.00288	3.59171	8.07131	7.77402	7.63055	7.70228
0.655	3.22384	7.60182	9.41852	9.33049	7.82061		0.655	-0.00287	3.65669	8.06725	7.76028	7.56388	7.66208
0.656	3.14094	7.61481	9.394	9.28848	7.85405		0.656	-0.00285	3.54561	8.08064	7.79442	7.61766	7.70604
0.657	3.25604	7.62337	9.42087	9.30752	7.91904		0.657	-0.00289	3.58464	8.09214	7.72321	7.61773	7.67047
0.658	3.23407	7.63652	9.40101	9.32489	7.7952		0.658	-0.00291	3.54957	8.05419	7.76281	7.61722	7.69001
0.659	3.18332	7.57549	9.38699	9.29785	7.87003		0.659	-0.00292	3.57887	8.0362	7.69406	7.5916	7.64283
0.66	3.19426	7.59796	9.36048	9.3007	7.88994		0.66	-0.00291	3.55792	8.08918	7.757	7.53657	7.64679
0.661	3.22724	7.59462	9.38946	9.32101	7.87984		0.661	-0.0029	3.60953	8.10546	7.6986	7.55183	7.62521
0.662	3.19295	7.61153	9.39135	9.3045	7.82024		0.662	-0.00289	3.61693	8.10305	7.68645	7.63482	7.66064
0.663	3.20225	7.6062	9.40176	9.33455	7.78728		0.663	-0.00291	3.58138	8.05135	7.74483	7.54532	7.64508
0.664	3.1795	7.63865	9.3516	9.29667	7.86501		0.664	-0.00286	3.61725	8.05546	7.76123	7.53044	7.64583
0.665	3.20887	7.59226	9.40225	9.30092	7.81517		0.665	-0.00284	3.54607	8.04866	7.66117	7.60178	7.63148
0.666	3.23702	7.58434	9.39944	9.30137	7.84268		0.666	-0.00288	3.57886	8.01622	7.69087	7.57833	7.6346
0.667	3.19877	7.59715	9.36052	9.30043	7.87696		0.667	-0.00291	3.58813	8.07746	7.72143	7.57034	7.64588
0.668	3.1204	7.5248	9.39162	9.31684	7.86687		0.668	-0.0029	3.58103	8.08247	7.78973	7.60638	7.69806
0.669	3.19622	7.58677	9.41578	9.32559	7.80422		0.669	-0.00292	3.54528	8.11469	7.74311	7.53402	7.63856
0.67	3.16372	7.62192	9.3695	9.31894	7.85008		0.67	-0.00286	3.56744	8.02317	7.65692	7.5699	7.61341
0.671	3.20875	7.58806	9.38952	9.28999	7.83425		0.671	-0.00287	3.61376	8.05758	7.69753	7.50038	7.59896
0.672	3.20565	7.59187	9.37305	9.26508	7.79632		0.672	-0.0029	3.57655	8.06796	7.80511	7.61634	7.71073
0.673	3.21606	7.60668	9.39749	9.36186	7.84273		0.673	-0.00287	3.56406	8.10465	7.72624	7.55373	7.63999
0.674	3.16802	7.57967	9.41114	9.30753	7.8723		0.674	-0.00289	3.55726	8.10858	7.72474	7.54892	7.63683
0.675	3.17664	7.59125	9.37115	9.33887	7.82144		0.675	-0.00294	3.62018	8.04107	7.77335	7.53038	7.65186
0.676	3.17594	7.59422	9.38517	9.25344	7.86337		0.676	-0.00288	3.61578	8.04519	7.7935	7.49461	7.64405
0.677	3.22574	7.62119	9.40072	9.31929	7.86091		0.677	-0.00284	3.61034	8.06753	7.78528	7.49719	7.64123
0.678	3.16482	7.6006	9.40651	9.34383	7.79431		0.678	-0.00288	3.61293	8.14424	7.76511	7.506	7.63556
0.679	3.17427	7.62919	9.41401	9.33774	7.81358		0.679	-0.00285	3.5936	8.02832	7.76901	7.55217	7.66059
0.68	3.26508	7.59631	9.37631	9.31756	7.85174		0.68	-0.00289	3.63392	8.08206	7.6281	7.68118	7.65464
0.681	3.15598	7.60987	9.41574	9.33385	7.8357		0.681	-0.00289	3.64006	8.09232	7.73341	7.59784	7.66563
0.682	3.17761	7.64736	9.40072	9.31287	7.81934		0.682	-0.0029	3.62106	8.08001	7.73741	7.60847	7.67294
0.683	3.17334	7.58828	9.40946	9.32043	7.82949		0.683	-0.0029	3.56585	8.04843	7.77983	7.64864	7.71424
0.684	3.18119	7.55097	9.43857	9.31294	7.85504		0.684	-0.00287	3.5452	8.08209	7.71113	7.58281	7.64697
0.685	3.17617	7.51647	9.42064	9.28755	7.86391		0.685	-0.00287	3.57737	8.12528	7.75477	7.62744	7.69111
0.686	3.23587	7.61505	9.42269	9.34526	7.8257		0.686	-0.00287	3.61667	8.1213	7.76199	7.55197	7.65698
0.687	3.17049	7.6344	9.42003	9.30377	7.82466		0.687	-0.00292	3.57038	8.00679	7.70755	7.54305	7.6253
0.688	3.1551	7.58975	9.38401	9.30702	7.75674		0.688	-0.00289	3.57474	8.03809	7.80327	7.59051	7.69689
0.689	3.1639	7.65366	9.36044	9.32592	7.80893		0.689	-0.00287	3.61553	8.02673	7.75911	7.56716	7.66313
0.69	3.1469	7.59181	9.3972	9.33247	7.80419		0.69	-0.00284	3.61101	8.00839	7.74705	7.617	7.68203
0.691	3.14616	7.63373	9.38333	9.31715	7.78544		0.691	-0.00287	3.61202	8.02933	7.787	7.54384	7.66542
0.692	3.18287	7.598	9.34288	9.32416	7.85782		0.692	-0.0029	3.59875	8.06617	7.74284	7.60851	7.67568
0.693	3.14893	7.61729	9.38267	9.33209	7.87698		0.693	-0.00289	3.61012	8.10512	7.69522	7.58479	7.64001
0.694	3.11769	7.63123	9.42157	9.31398	7.85559		0.694	-0.00291	3.64065	7.98437	7.76081	7.59685	7.67883
0.695	3.13463	7.60506	9.43489	9.32122	7.85675		0.695	-0.00293	3.59523	8.0761	7.74685	7.54818	7.64752
0.696	3.16844	7.61911	9.39632	9.30475	7.81105		0.696	-0.00291	3.55325	8.08089	7.72451	7.57219	7.64835
0.697	3.16869	7.64774	9.41533	9.31721	7.82262		0.697	-0.0029	3.55474	8.07018	7.8284	7.60695	7.71767
0.698	3.16381	7.61204	9.37418	9.31378	7.82535		0.698	-0.00288	3.60458	8.13208	7.739	7.50322	7.62111
0.699	3.15075	7.63122	9.38669	9.2903	7.82826		0.699	-0.00289	3.61753	8.07428	7.74072	7.58286	7.66179
0.7	3.16256	7.60005	9.41195	9.32573	7.8612		0.7	-0.00285	3.53685	8.0704	7.73508	7.63552	7.6853
0.701	3.21234	7.65062	9.4145	9.31111	7.80103		0.701	-0.00286	3.6152	8.09857	7.69842	7.57568	7.63705
0.702	3.19008	7.59624	9.42138	9.28804	7.81433		0.702	-0.00282	3.5581	8.03196	7.7311	7.59437	7.66273
0.703	3.12679	7.53893	9.37601	9.30822	7.80334		0.703	-0.00288	3.64146	8.09937	7.75268	7.57197	7.66233
0.704	3.14985	7.62614	9.39868	9.29977	7.82807		0.704	-0.00286	3.61764	8.08391	7.7977	7.62048	7.70909
0.705	3.15499	7.58673	9.433	9.30871	7.85764		0.705	-0.0029	3.59893	8.07099	7.70191	7.61318	7.65754
0.706	3.209	7.66428	9.40018	9.31665	7.85512		0.706	-0.00292	3.59054	8.00227	7.8136	7.61978	7.71669
0.707	3.18389	7.57757	9.42432	9.30878	7.81036		0.707	-0.00297	3.6163	8.05128	7.75307	7.64253	7.6978
0.708	3.20517	7.61752	9.39335	9.31187	7.82622		0.708	-0.00289	3.57345	7.98748	7.76121	7.62932	7.69527
0.709	3.16065	7.62072	9.37653	9.33589	7.79624		0.709	-0.00291	3.60149	8.06945	7.76199	7.59266	7.67732
0.71	3.16525	7.64735	9.41437	9.30669	7.79529		0.71	-0.00288	3.66792	8.09179	7.84019	7.58611	7.71315
0.711	3.18526	7.6373	9.40776	9.29794	7.8115		0.711	-0.00288	3.60544	8.06166	7.75523	7.60525	7.68024
0.712	3.20427	7.61553	9.40433	9.33502	7.80174		0.712	-0.0029	3.5722	8.04976	7.78914	7.52619	7.65766
0.713	3.14738	7.63308	9.36669	9.33892	7.80154		0.713	-0.00289	3.61575	8.02001	7.82922	7.60321	7.71622
0.714	3.19227	7.62933	9.42998	9.31914	7.79035		0.714	-0.00285	3.60239	8.00261	7.81487	7.65078	7.73283
0.715	3.20368	7.65716	9.36239	9.28174	7.82326		0.715	-0.00284	3.60183	8.1115	7.77296	7.58051	7.67673
0.716	3.13793	7.61539	9.35253	9.32918	7.84279		0.716	-0.00286	3.56098	8.04825	7.69807	7.58636	7.64222
0.717	3.17056	7.63425	9.39972	9.33209	7.80418		0.717	-0.00292	3.60346	8.06435	7.77755	7.55733	7.66744
0.718	3.19466	7.6195	9.34378	9.29839	7.81756		0.718	-0.00287	3.57514	8.0807	7.74598	7.56211	7.65404
0.719	3.1581	7.63468	9.37009	9.29261	7.79501		0.719	-0.0029	3.59547	8.05133	7.83743	7.62457	7.731
0.72	3.19948	7.63211	9.4159	9.31336	7.75433		0.72	-0.00286	3.58837	7.99384	7.75887	7.53694	7.6479
0.721	3.14472	7.61171	9.40329	9.31176	7.83235		0.721	-0.0029	3.6279	8.16484	7.78574	7.59136	7.68855
0.722	3.17444	7.62163	9.38827	9.2945	7.79706		0.722	-0.00288	3.58159	8.0373	7.78013	7.56152	7.67082
0.723	3.1769	7.64909	9.42865	9.33947	7.78256		0.723	-0.00291	3.61508	8.08844	7.76482	7.54122	7.65302
0.724	3.15538	7.61046	9.38878	9.30042	7.79083		0.724	-0.0029	3.61586	8.03612	7.78453	7.62972	7.70712
0.725	3.16294	7.59901	9.41088	9.29379	7.80145		0.725	-0.00291	3.65595	8.06569	7.78042	7.56199	7.6712
0.726	3.16243	7.62397	9.41791	9.32661	7.77175		0.726	-0.00284	3.61143	8.10227	7.80995	7.56218	7.68607
0.727	3.18179	7.62105	9.36464	9.30742	7.8285		0.727	-0.00284	3.64382	8.05316	7.81392	7.55222	7.68307
0.728	3.23019	7.58684	9.41627	9.32257	7.78289		0.728	-0.00285	3.5897	8.0367	7.69673	7.61021	7.65347
0.729	3.19452	7.66027	9.4096	9.31134	7.80368		0.729	-0.00286	3.60421	8.12122	7.77521	7.54732	7.66127
0.73	3.14556	7.62313	9.37718	9.29702	7.81765		0.73	-0.0029	3.62251	8.09244	7.77444	7.6437	7.70907
0.731	3.17162	7.60612	9.41867	9.29976	7.79449		0.731	-0.00286	3.61196	8.07446	7.74293	7.58176	7.66235
0.732	3.12351	7.6278	9.41425	9.29783	7.81213		0.732	-0.00291	3.58145	8.05059	7.72542	7.60531	7.66537
0.733	3.16541	7.59846	9.40013	9.32627	7.80009		0.733	-0.00287	3.5836	8.04235	7.75428	7.56363	7.65895
0.734	3.17392	7.56339	9.42684	9.29124	7.76255		0.734	-0.00291	3.56741	8.03514	7.76972	7.65518	7.71245
0.735	3.19194	7.63659	9.37635	9.34578	7.75097		0.735	-0.00286	3.6489	8.04577	7.73055	7.56492	7.64773
0.736	3.16182	7.61164	9.37574	9.29115	7.75844		0.736	-0.00285	3.61625	8.02864	7.734	7.56196	7.64798
0.737	3.17948	7.62551	9.41197	9.33176	7.78253		0.737	-0.00291	3.61192	8.09885	7.78996	7.59841	7.69419
0.738	3.23484	7.61494	9.38337	9.3105	7.76997		0.738	-0.0029	3.57275	8.0488	7.72532	7.60685	7.66608
0.739	3.15638	7.61421	9.40935	9.30212	7.76957		0.739	-0.0029	3.58547	8.0753	7.78303	7.57634	7.67969
0.74	3.20588	7.64339	9.40178	9.30605	7.75592		0.74	-0.00286	3.55738	8.13283	7.78683	7.55094	7.66889
0.741	3.1664	7.61111	9.4429	9.30392	7.78379		0.741	-0.00283	3.55664	8.14941	7.78081	7.6601	7.72046
0.742	3.16437	7.6195	9.38212	9.30911	7.82151		0.742	-0.00285	3.60289	8.04965	7.79019	7.54215	7.66617
0.743	3.13119	7.58911	9.39408	9.2967	7.78031		0.743	-0.00284	3.57393	8.041	7.73957	7.5778	7.65869
0.744	3.13686	7.66319	9.38263	9.33345	7.78266		0.744	-0.00291	3.61331	8.09155	7.75067	7.55785	7.65426
0.745	3.17974	7.57267	9.39112	9.32957	7.7762		0.745	-0.00292	3.55476	8.01392	7.75425	7.55534	7.6548
0.746	3.2188	7.61075	9.41277	9.31371	7.80091		0.746	-0.0029	3.59734	8.10424	7.8224	7.62827	7.72534
0.747	3.15442	7.62403	9.4299	9.33042	7.82257		0.747	-0.0029	3.54252	8.01692	7.73973	7.53166	7.6357
0.748	3.17457	7.54962	9.41526	9.32282	7.7845		0.748	-0.00291	3.58284	8.0522	7.78006	7.53333	7.6567
0.749	3.24133	7.59444	9.4022	9.29925	7.77804		0.749	-0.00289	3.65788	7.99539	7.79976	7.56077	7.68027
0.75	3.19319	7.599	9.40392	9.30562	7.78007		0.75	-0.00292	3.66462	8.0519	7.81864	7.6192	7.71892
0.751	3.21707	7.58541	9.43941	9.32566	7.72802		0.751	-0.00287	3.62801	8.05268	7.74796	7.55618	7.65207
0.752	3.12225	7.60072	9.4076	9.31041	7.74865		0.752	-0.00287	3.62197	8.14734	7.75925	7.60882	7.68403
0.753	3.16426	7.61146	9.39487	9.31202	7.743		0.753	-0.00285	3.57217	8.08226	7.70402	7.61168	7.65785
0.754	3.20917	7.63561	9.38332	9.31018	7.85669		0.754	-0.00291	3.61195	8.08766	7.80761	7.59391	7.70076
0.755	3.23504	7.66692	9.43931	9.31155	7.82262		0.755	-0.00288	3.56321	8.0546	7.77753	7.67842	7.72797
0.756	3.18581	7.62943	9.36544	9.32784	7.76871		0.756	-0.0029	3.58758	8.08162	7.85568	7.57857	7.71713
0.757	3.19909	7.60875	9.4123	9.29692	7.81507		0.757	-0.00291	3.54738	8.03266	7.88157	7.53503	7.7083
0.758	3.20972	7.6229	9.41798	9.28097	7.78697		0.758	-0.0029	3.58258	8.01058	7.75426	7.59082	7.67254
0.759	3.16197	7.64116	9.4011	9.30235	7.81383		0.759	-0.0029	3.58169	8.0279	7.76906	7.58278	7.67592
0.76	3.2204	7.61736	9.36674	9.30847	7.8071		0.76	-0.00291	3.56549	8.05773	7.70299	7.59901	7.651
0.761	3.14344	7.61509	9.44457	9.31597	7.77851		0.761	-0.00286	3.58882	8.03766	7.77682	7.52847	7.65264
0.762	3.15999	7.59945	9.41256	9.31369	7.75478		0.762	-0.00285	3.57877	8.10744	7.74054	7.57668	7.65861
0.763	3.1904	7.629	9.40176	9.33823	7.81123		0.763	-0.00288	3.623	8.02615	7.79109	7.57512	7.68311
0.764	3.15069	7.60214	9.39729	9.32437	7.81694		0.764	-0.00289	3.56715	8.03178	7.68452	7.54163	7.61308
0.765	3.20748	7.63158	9.39911	9.28893	7.78059		0.765	-0.00284	3.57562	8.08052	7.86261	7.59345	7.72803
0.766	3.18234	7.60784	9.39383	9.33238	7.75653		0.766	-0.0029	3.61226	8.0981	7.86841	7.60966	7.73904
0.767	3.17817	7.62416	9.36482	9.32541	7.75757		0.767	-0.00293	3.6114	8.11895	7.76354	7.56527	7.66441
0.768	3.18121	7.59261	9.41094	9.30511	7.79793		0.768	-0.00293	3.60061	8.06756	7.72565	7.57132	7.64848
0.769	3.17043	7.60566	9.40248	9.30833	7.80655		0.769	-0.0029	3.67127	8.10478	7.81912	7.64161	7.73036
0.77	3.16595	7.58949	9.37238	9.32161	7.81602		0.77	-0.00293	3.56854	8.08234	7.7117	7.56671	7.6392
0.771	3.16689	7.56579	9.39645	9.31025	7.79223		0.771	-0.00291	3.58282	8.04928	7.80936	7.54469	7.67703
0.772	3.13831	7.60496	9.39725	9.33495	7.76832		0.772	-0.00288	3.58331	8.13828	7.82029	7.57763	7.69896
0.773	3.21297	7.60638	9.37769	9.31765	7.76229		0.773	-0.00285	3.58798	7.99903	7.83448	7.61076	7.72262
0.774	3.1721	7.66467	9.40906	9.34228	7.78738		0.774	-0.00288	3.58539	8.10164	7.83321	7.60678	7.71999
0.775	3.18962	7.6025	9.43492	9.31669	7.76308		0.775	-0.00281	3.55453	8.10085	7.76232	7.59227	7.67729
0.776	3.2085	7.61925	9.43761	9.28919	7.79004		0.776	-0.00286	3.58664	8.02924	7.82557	7.57106	7.69832
0.777	3.22353	7.64399	9.42067	9.31404	7.74142		0.777	-0.00284	3.57774	8.04107	7.84795	7.61168	7.72982
0.778	3.1712	7.62662	9.39142	9.35131	7.73817		0.778	-0.00288	3.57264	8.13076	7.77691	7.50098	7.63894
0.779	3.19333	7.6067	9.37681	9.31361	7.77873		0.779	-0.00287	3.57574	8.09648	7.77429	7.57565	7.67497
0.78	3.1972	7.58178	9.37877	9.27516	7.78301		0.78	-0.00294	3.61718	8.01498	7.74749	7.5284	7.63795
0.781	3.18154	7.61539	9.37856	9.30411	7.77266		0.781	-0.00293	3.60434	8.16113	7.78968	7.58828	7.68898
0.782	3.2037	7.578	9.42646	9.30792	7.77983		0.782	-0.00291	3.57919	8.09437	7.78489	7.58298	7.68393
0.783	3.20553	7.64745	9.38723	9.3002	7.76362		0.783	-0.00288	3.64058	8.07061	7.80451	7.54395	7.67423
0.784	3.20742	7.64591	9.40065	9.3577	7.78927		0.784	-0.00289	3.61489	8.06684	7.84465	7.63526	7.73996
0.785	3.17057	7.59345	9.42952	9.29278	7.74349		0.785	-0.00286	3.58242	8.039	7.80742	7.63454	7.72098
0.786	3.16073	7.60564	9.3916	9.31309	7.78663		0.786	-0.00285	3.56366	8.06735	7.73338	7.59804	7.66571
0.787	3.18612	7.56575	9.40865	9.31857	7.7581		0.787	-0.00282	3.54126	8.067	7.82299	7.61156	7.71727
0.788	3.20118	7.62093	9.40697	9.32024	7.79514		0.788	-0.00284	3.65021	8.00807	7.76841	7.61671	7.69256
0.789	3.23237	7.62778	9.38805	9.34059	7.72634		0.789	-0.00287	3.61297	8.06139	7.82914	7.59519	7.71216
0.79	3.19353	7.60755	9.38835	9.2902	7.79346		0.79	-0.00284	3.59759	8.04197	7.73889	7.62343	7.68116
0.791	3.1963	7.58706	9.41526	9.31474	7.81712		0.791	-0.00294	3.57539	8.14936	7.71943	7.60099	7.66021
0.792	3.17026	7.61719	9.40428	9.30323	7.72959		0.792	-0.00293	3.63851	8.10209	7.79173	7.56881	7.68027
0.793	3.26748	7.6019	9.42259	9.29886	7.79845		0.793	-0.00293	3.60939	8.04505	7.76234	7.55276	7.65755
0.794	3.14496	7.58786	9.36541	9.29355	7.7132		0.794	-0.00294	3.61461	8.08345	7.79779	7.59265	7.69522
0.795	3.17567	7.60449	9.40704	9.28595	7.73964		0.795	-0.00295	3.58104	8.05722	7.71056	7.54018	7.62537
0.796	3.17277	7.62827	9.37663	9.3366	7.76556		0.796	-0.00293	3.5749	8.14209	7.76109	7.61987	7.69048
0.797	3.20615	7.61545	9.42791	9.30412	7.83626		0.797	-0.00288	3.5862	8.09542	7.87207	7.5461	7.70908
0.798	3.2358	7.5917	9.39875	9.32076	7.75362		0.798	-0.0029	3.59206	8.12898	7.84408	7.5796	7.71184
0.799	3.15441	7.60593	9.40927	9.30849	7.7494		0.799	-0.00282	3.60962	8.09208	7.80919	7.59737	7.70328
0.8	3.19097	7.66365	9.386	9.29463	7.75956		0.8	-0.00283	3.62836	8.10675	7.80477	7.60248	7.70362
0.801	3.16446	7.61782	9.40183	9.32118	7.74979		0.801	-0.00278	3.61129	8.01812	7.8725	7.59309	7.7328
0.802	3.19196	7.58258	9.41165	9.30546	7.73505		0.802	-0.00282	3.63195	8.13108	7.74436	7.62513	7.68475
0.803	3.18089	7.62718	9.38628	9.29631	7.75106		0.803	-0.0029	3.56744	8.06994	7.76477	7.55436	7.65956
0.804	3.16723	7.63071	9.36979	9.3084	7.71618		0.804	-0.00291	3.57884	8.06046	7.71391	7.58758	7.65074
0.805	3.21542	7.64482	9.41453	9.32261	7.76491		0.805	-0.00291	3.60604	8.08507	7.74683	7.60813	7.67748
0.806	3.16525	7.59618	9.35627	9.29928	7.77396		0.806	-0.00292	3.5849	8.02531	7.74019	7.5813	7.66075
0.807	3.12467	7.58717	9.40508	9.31191	7.7574		0.807	-0.00291	3.55905	8.04915	7.75989	7.56885	7.66437
0.808	3.22276	7.60325	9.42606	9.3269	7.77694		0.808	-0.00294	3.56915	8.07214	7.82814	7.52055	7.67434
0.809	3.19905	7.60967	9.40891	9.33002	7.73133		0.809	-0.00288	3.60402	8.06671	7.83492	7.5281	7.68151
0.81	3.15372	7.62148	9.42235	9.28058	7.75236		0.81	-0.00288	3.59733	8.06123	7.8167	7.58036	7.69853
0.811	3.22767	7.61626	9.38709	9.33081	7.75882		0.811	-0.00288	3.61157	8.07882	7.67721	7.49999	7.5886
0.812	3.22656	7.62262	9.40087	9.32336	7.73595		0.812	-0.00282	3.59058	8.09905	7.79931	7.532	7.66566
0.813	3.20087	7.59638	9.3968	9.2966	7.76413		0.813	-0.00284	3.58801	8.04212	7.76648	7.60634	7.68641
0.814	3.19155	7.65127	9.41359	9.30778	7.68449		0.814	-0.00285	3.55482	8.07366	7.78437	7.53903	7.6617
0.815	3.1989	7.65374	9.38334	9.32433	7.74211		0.815	-0.00285	3.61342	8.10399	7.81109	7.62837	7.71973
0.816	3.15862	7.63279	9.36024	9.30612	7.73704		0.816	-0.00291	3.59015	8.13861	7.74552	7.561	7.65326
0.817	3.17157	7.63025	9.3941	9.29951	7.73276		0.817	-0.0029	3.60423	8.09841	7.75731	7.54513	7.65122
0.818	3.1239	7.57515	9.43131	9.298	7.75071		0.818	-0.0029	3.65341	8.07623	7.69991	7.56888	7.63439
0.819	3.20723	7.62049	9.38294	9.3028	7.72568		0.819	-0.00294	3.5794	8.11291	7.80677	7.61199	7.70938
0.82	3.184	7.58516	9.39273	9.32215	7.71461		0.82	-0.00294	3.58081	8.08325	7.75428	7.58131	7.66779
0.821	3.20904	7.60867	9.39989	9.31113	7.74829		0.821	-0.00288	3.57142	8.08587	7.74439	7.57724	7.66082
0.822	3.15121	7.61617	9.37774	9.31468	7.70895		0.822	-0.00284	3.61259	8.10133	7.78414	7.5789	7.68152
0.823	3.23357	7.58907	9.42047	9.28835	7.67518		0.823	-0.0028	3.58524	8.1186	7.84527	7.57181	7.70854
0.824	3.15342	7.67512	9.3895	9.29899	7.73694		0.824	-0.00282	3.62784	8.05983	7.7796	7.58506	7.68233
0.825	3.14814	7.61179	9.43226	9.29899	7.73829		0.825	-0.00291	3.52504	8.02467	7.7367	7.57992	7.65831
0.826	3.17344	7.62338	9.39793	9.32456	7.76339		0.826	-0.00288	3.61512	8.07023	7.80179	7.61505	7.70842
0.827	3.18942	7.64415	9.45897	9.31085	7.75218		0.827	-0.00288	3.58715	8.12137	7.81593	7.59904	7.70749
0.828	3.15775	7.59508	9.38001	9.29453	7.73243		0.828	-0.00288	3.61481	8.10783	7.75037	7.64249	7.69643
0.829	3.18238	7.58044	9.42107	9.3449	7.74519		0.829	-0.00287	3.58269	8.0773	7.86562	7.62265	7.74413
0.83	3.1915	7.60132	9.40078	9.3336	7.79782		0.83	-0.00286	3.61317	8.04461	7.78154	7.55314	7.66734
0.831	3.18616	7.663	9.37492	9.29788	7.72261		0.831	-0.00292	3.59644	8.10406	7.85426	7.55768	7.70597
0.832	3.17099	7.64468	9.41203	9.30226	7.73775		0.832	-0.00289	3.64574	8.07475	7.77089	7.57098	7.67094
0.833	3.17913	7.62294	9.41932	9.29812	7.74593		0.833	-0.00289	3.57761	8.10789	7.87251	7.58558	7.72905
0.834	3.18614	7.5826	9.41189	9.33805	7.7185		0.834	-0.00289	3.54986	8.12627	7.78499	7.58456	7.68478
0.835	3.19808	7.5802	9.42387	9.31004	7.77835		0.835	-0.00288	3.58617	8.06093	7.83366	7.62095	7.72731
0.836	3.17706	7.56689	9.44983	9.3031	7.73253		0.836	-0.00283	3.61622	8.06356	7.70271	7.56001	7.63136
0.837	3.18761	7.68618	9.41386	9.33436	7.70248		0.837	-0.00285	3.63647	8.09671	7.73837	7.62276	7.68056
0.838	3.11328	7.58969	9.40332	9.29568	7.67266		0.838	-0.00284	3.59067	8.06812	7.82816	7.54548	7.68682
0.839	3.17872	7.62195	9.39644	9.29006	7.75452		0.839	-0.00285	3.6314	8.10578	7.80658	7.4653	7.63594
0.84	3.22023	7.58179	9.38894	9.31129	7.68913		0.84	-0.00288	3.62119	8.05104	7.801	7.55309	7.67704
0.841	3.18755	7.62105	9.40895	9.31282	7.7594		0.841	-0.00289	3.58538	8.03942	7.77338	7.62092	7.69715
0.842	3.1628	7.65474	9.41187	9.32813	7.79187		0.842	-0.00292	3.593	8.06093	7.77557	7.57741	7.67649
0.843	3.1854	7.55457	9.41717	9.32325	7.7264		0.843	-0.0029	3.55333	8.10267	7.73945	7.61523	7.67734
0.844	3.21632	7.60495	9.43467	9.32248	7.75433		0.844	-0.00294	3.60692	8.02077	7.71472	7.55958	7.63715
0.845	3.15423	7.58152	9.37272	9.31875	7.74871		0.845	-0.00288	3.59209	8.0874	7.79496	7.56945	7.6822
0.846	3.16968	7.60082	9.38303	9.30205	7.73113		0.846	-0.00287	3.54216	8.13795	7.75722	7.55212	7.65467
0.847	3.22043	7.61068	9.42616	9.28696	7.72528		0.847	-0.00285	3.5755	8.10111	7.7307	7.58716	7.65893
0.848	3.22272	7.59694	9.42797	9.33471	7.71025		0.848	-0.00285	3.67201	8.0926	7.76592	7.64291	7.70442
0.849	3.15305	7.60601	9.42434	9.30749	7.69845		0.849	-0.00286	3.63335	8.07395	7.80391	7.61086	7.70739
0.85	3.17262	7.57062	9.41244	9.32487	7.74249		0.85	-0.00288	3.60525	8.02732	7.82221	7.62373	7.72297
0.851	3.20095	7.6405	9.38933	9.3324	7.69214		0.851	-0.00286	3.60837	8.11695	7.80872	7.53927	7.67399
0.852	3.17429	7.66764	9.40189	9.30937	7.74267		0.852	-0.00287	3.63728	8.05603	7.73535	7.58672	7.66104
0.853	3.24473	7.61898	9.39263	9.309	7.72241		0.853	-0.0029	3.55403	8.06045	7.75333	7.60011	7.67672
0.854	3.20862	7.63584	9.38999	9.29898	7.69064		0.854	-0.00285	3.58781	8.15269	7.83331	7.70095	7.76713
0.855	3.19679	7.62896	9.39463	9.30401	7.74071		0.855	-0.0029	3.58428	8.10637	7.78032	7.51936	7.64984
0.856	3.18162	7.62678	9.39132	9.30605	7.72789		0.856	-0.0029	3.61744	8.10453	7.81128	7.57479	7.69304
0.857	3.19071	7.60404	9.40929	9.30135	7.66335		0.857	-0.00287	3.56486	8.04158	7.78214	7.63126	7.7067
0.858	3.17087	7.63922	9.37145	9.27873	7.71395		0.858	-0.00291	3.60846	8.06338	7.76316	7.59363	7.6784
0.859	3.20422	7.60711	9.37822	9.30666	7.73892		0.859	-0.00294	3.60481	8.11737	7.77584	7.61288	7.69436
0.86	3.20046	7.59724	9.39407	9.28813	7.77923		0.86	-0.0029	3.61187	8.03736	7.81861	7.58546	7.70204
0.861	3.19428	7.64917	9.41336	9.34836	7.72448		0.861	-0.00292	3.58044	8.09519	7.76251	7.57954	7.67103
0.862	3.20537	7.60024	9.41006	9.31102	7.70751		0.862	-0.00287	3.54883	8.13212	7.73565	7.66952	7.70259
0.863	3.20416	7.63689	9.40597	9.30913	7.76919		0.863	-0.00287	3.6405	8.11988	7.7243	7.57637	7.65034
0.864	3.14423	7.619	9.39721	9.30693	7.68147		0.864	-0.00287	3.65191	8.03793	7.78537	7.60798	7.69667
0.865	3.15683	7.60003	9.41336	9.31633	7.71504		0.865	-0.00285	3.64017	8.0481	7.75753	7.61352	7.68553
0.866	3.2071	7.64128	9.41671	9.30062	7.66968		0.866	-0.00291	3.58111	8.09011	7.79532	7.58073	7.68802
0.867	3.16719	7.61059	9.40774	9.30149	7.77685		0.867	-0.00294	3.59309	8.06636	7.71884	7.58695	7.6529
0.868	3.21399	7.62885	9.39677	9.26672	7.72182		0.868	-0.00292	3.63708	8.08846	7.78258	7.58665	7.68461
0.869	3.19463	7.62344	9.38591	9.30635	7.72288		0.869	-0.00292	3.62793	8.0889	7.81689	7.57403	7.69546
0.87	3.19544	7.62913	9.41152	9.30214	7.6864		0.87	-0.0029	3.59218	8.08753	7.74368	7.53715	7.64041
0.871	3.1993	7.59174	9.43053	9.30282	7.71597		0.871	-0.00288	3.57064	7.99735	7.76841	7.62083	7.69462
0.872	3.21133	7.59593	9.42684	9.30576	7.69721		0.872	-0.00288	3.60583	8.0635	7.75306	7.54678	7.64992
0.873	3.19227	7.63254	9.34908	9.30393	7.66445		0.873	-0.00286	3.62579	8.06221	7.8024	7.58608	7.69424
0.874	3.16537	7.61797	9.42363	9.30158	7.70896		0.874	-0.00288	3.58472	8.0513	7.7965	7.59826	7.69738
0.875	3.19089	7.57313	9.39562	9.32343	7.68598		0.875	-0.00292	3.63721	8.02941	7.60714	7.58521	7.59617
0.876	3.08641	7.62501	9.37252	9.32678	7.69749		0.876	-0.00286	3.59363	8.07255	7.74918	7.63309	7.69114
0.877	3.16933	7.65325	9.36762	9.28589	7.72734		0.877	-0.00287	3.62569	8.17782	7.68685	7.51217	7.59951
0.878	3.15842	7.68673	9.38685	9.31377	7.65366		0.878	-0.0029	3.63295	8.14065	7.80496	7.5959	7.70043
0.879	3.19723	7.61702	9.36297	9.3209	7.64096		0.879	-0.00292	3.59873	8.03784	7.81252	7.57613	7.69433
0.88	3.16055	7.60355	9.40572	9.28868	7.70315		0.88	-0.0029	3.61672	8.11703	7.78575	7.54593	7.66584
0.881	3.17145	7.60326	9.40344	9.30412	7.6907		0.881	-0.00295	3.58416	8.06722	7.78688	7.574	7.68044
0.882	3.25988	7.644	9.44759	9.32598	7.68712		0.882	-0.00288	3.61719	8.12084	7.73796	7.5719	7.65493
0.883	3.24696	7.58001	9.38448	9.31801	7.68828		0.883	-0.00289	3.56906	8.09605	7.77403	7.65568	7.71486
0.884	3.23216	7.58636	9.40685	9.3366	7.67984		0.884	-0.00289	3.59067	8.04079	7.80687	7.61121	7.70904
0.885	3.1873	7.55562	9.39774	9.30864	7.73842		0.885	-0.00286	3.60158	8.02071	7.77739	7.58592	7.68166
0.886	3.21283	7.57741	9.41398	9.30165	7.71612		0.886	-0.00286	3.64589	8.0765	7.73302	7.57392	7.65347
0.887	3.18755	7.6288	9.39012	9.32402	7.71691		0.887	-0.00288	3.53258	8.10537	7.72788	7.583	7.65544
0.888	3.21983	7.58819	9.38472	9.29869	7.64897		0.888	-0.00284	3.60775	8.04488	7.74279	7.55286	7.64783
0.889	3.14943	7.6109	9.42765	9.31886	7.71945		0.889	-0.00287	3.6055	8.07376	7.78173	7.6049	7.69332
0.89	3.15449	7.62863	9.40575	9.29687	7.69856		0.89	-0.00286	3.63535	8.09165	7.81212	7.55278	7.68245
0.891	3.16543	7.58698	9.35281	9.30199	7.70265		0.891	-0.0029	3.62918	8.04844	7.83082	7.63054	7.73068
0.892	3.16335	7.57919	9.37899	9.32425	7.70819		0.892	-0.00288	3.58602	8.02333	7.76661	7.65191	7.70926
0.893	3.18602	7.55644	9.37321	9.31156	7.73365		0.893	-0.00283	3.58476	8.10646	7.79946	7.57509	7.68727
0.894	3.16708	7.64537	9.3531	9.29474	7.69008		0.894	-0.00287	3.63301	8.13916	7.71397	7.60984	7.6619
0.895	3.18152	7.63742	9.3969	9.30398	7.67539		0.895	-0.00289	3.60723	8.08065	7.77155	7.60482	7.68818
0.896	3.17833	7.59865	9.37571	9.2824	7.715		0.896	-0.0029	3.62965	8.08654	7.79296	7.59222	7.69259
0.897	3.16103	7.591	9.45415	9.30474	7.67093		0.897	-0.00286	3.61627	8.03676	7.79645	7.63133	7.71389
0.898	3.1739	7.5527	9.39032	9.32819	7.67827		0.898	-0.00293	3.59015	8.08782	7.80251	7.60844	7.70547
0.899	3.15491	7.57032	9.44118	9.31865	7.71698		0.899	-0.00288	3.5835	8.07656	7.74211	7.53585	7.63898
0.9	3.1333	7.58664	9.40088	9.34766	7.69629		0.9	-0.00285	3.59937	8.05979	7.81895	7.6085	7.71373
0.901	3.19063	7.60759	9.38611	9.27859	7.70515		0.901	-0.00288	3.59728	8.0531	7.6775	7.55922	7.61836
0.902	3.12396	7.62494	9.41944	9.31917	7.75357		0.902	-0.00289	3.56589	8.11396	7.73921	7.60897	7.67409
0.903	3.15499	7.58531	9.39389	9.29645	7.75293		0.903	-0.00287	3.63555	8.0734	7.81192	7.56459	7.68825
0.904	3.13225	7.64496	9.40994	9.32866	7.66357		0.904	-0.00288	3.6454	8.10857	7.74761	7.57964	7.66362
0.905	3.17158	7.62307	9.37874	9.3188	7.70518		0.905	-0.0029	3.61816	8.07159	7.72411	7.67697	7.70054
0.906	3.20202	7.62959	9.40675	9.30016	7.64067		0.906	-0.0029	3.56329	8.09396	7.72985	7.63141	7.68063
0.907	3.17369	7.6314	9.41489	9.31678	7.67361		0.907	-0.00288	3.57515	8.10787	7.84725	7.61024	7.72874
0.908	3.18663	7.61337	9.39412	9.31627	7.69786		0.908	-0.00289	3.55607	8.03046	7.76901	7.65344	7.71122
0.909	3.18365	7.63269	9.41204	9.30625	7.68035		0.909	-0.00288	3.58991	8.05162	7.76386	7.57154	7.6677
0.91	3.19575	7.65074	9.38055	9.31294	7.68336		0.91	-0.00287	3.54346	8.05177	7.74867	7.6327	7.69069
0.911	3.20785	7.60159	9.39012	9.30686	7.6746		0.911	-0.0029	3.59439	8.10696	7.77473	7.60677	7.69075
0.912	3.1924	7.57729	9.4065	9.33835	7.64916		0.912	-0.00283	3.62525	8.08569	7.77445	7.56919	7.67182
0.913	3.14373	7.60526	9.39209	9.29496	7.72467		0.913	-0.00279	3.59701	8.05618	7.75494	7.54813	7.65153
0.914	3.19408	7.6031	9.36907	9.305	7.60801		0.914	-0.00285	3.57783	8.10521	7.7012	7.53539	7.61829
0.915	3.27734	7.63924	9.39504	9.33399	7.67912		0.915	-0.00288	3.57995	7.98805	7.74535	7.50731	7.62633
0.916	3.16495	7.57702	9.33158	9.28496	7.7086		0.916	-0.00294	3.62092	8.0977	7.73621	7.57687	7.65654
0.917	3.26701	7.60861	9.43388	9.29941	7.66585		0.917	-0.0029	3.55307	8.06195	7.79567	7.54561	7.67064
0.918	3.23091	7.62105	9.43522	9.27551	7.6964		0.918	-0.00292	3.52162	8.09941	7.77293	7.60178	7.68736
0.919	3.1988	7.65553	9.40788	9.30337	7.6996		0.919	-0.00294	3.59971	8.02337	7.70317	7.69478	7.69897
0.92	3.14593	7.617	9.40581	9.30358	7.7099		0.92	-0.00293	3.60086	8.06131	7.79012	7.56897	7.67955
0.921	3.18245	7.62115	9.41878	9.30347	7.6962		0.921	-0.00288	3.57464	8.11531	7.71396	7.58749	7.65073
0.922	3.16548	7.62221	9.39976	9.30016	7.67943		0.922	-0.00288	3.58003	8.10006	7.80206	7.54296	7.67251
0.923	3.22864	7.56289	9.35998	9.30819	7.66551		0.923	-0.00284	3.57833	8.11543	7.81991	7.54232	7.68112
0.924	3.17445	7.5975	9.41029	9.31855	7.72861		0.924	-0.00283	3.56398	8.12743	7.72321	7.59551	7.65936
0.925	3.20483	7.60116	9.41532	9.30912	7.6769		0.925	-0.00284	3.58219	8.10784	7.86688	7.60279	7.73484
0.926	3.17825	7.62489	9.40634	9.28839	7.62456		0.926	-0.00287	3.54983	8.09554	7.70196	7.6172	7.65958
0.927	3.15685	7.63944	9.37737	9.32216	7.70219		0.927	-0.00289	3.54483	8.11096	7.78665	7.58665	7.68665
0.928	3.24373	7.57483	9.40786	9.29006	7.65945		0.928	-0.00288	3.58562	8.12473	7.68901	7.63161	7.66031
0.929	3.19489	7.59428	9.37761	9.29963	7.69829		0.929	-0.00294	3.56623	8.04346	7.86158	7.59751	7.72954
0.93	3.23827	7.60076	9.38846	9.29987	7.66179		0.93	-0.00293	3.54501	8.15695	7.81141	7.5401	7.67575
0.931	3.20866	7.62426	9.40343	9.30632	7.68665		0.931	-0.00294	3.60045	8.078	7.76086	7.63654	7.6987
0.932	3.18394	7.66098	9.37896	9.32626	7.68933		0.932	-0.00287	3.58634	8.07215	7.80932	7.60344	7.70638
0.933	3.17375	7.59151	9.38364	9.33958	7.66902		0.933	-0.00287	3.57759	8.1138	7.74624	7.58116	7.6637
0.934	3.15137	7.60626	9.39425	9.30595	7.6663		0.934	-0.00288	3.62578	8.11931	7.80866	7.61298	7.71082
0.935	3.18929	7.59881	9.41358	9.31208	7.65473		0.935	-0.00285	3.62875	8.06424	7.79337	7.56113	7.67725
0.936	3.17773	7.59759	9.42155	9.30757	7.70546		0.936	-0.00288	3.59408	8.09364	7.79319	7.59532	7.69426
0.937	3.191	7.58888	9.40357	9.31399	7.65418		0.937	-0.00277	3.67552	8.11921	7.78379	7.58392	7.68386
0.938	3.15199	7.59441	9.39252	9.30675	7.67325		0.938	-0.00283	3.61506	8.04941	7.73512	7.6373	7.68621
0.939	3.1514	7.6136	9.39501	9.28602	7.69631		0.939	-0.00288	3.61782	8.01537	7.76727	7.57115	7.66921
0.94	3.1617	7.62955	9.36244	9.2856	7.69459		0.94	-0.00287	3.66003	8.09443	7.7489	7.57167	7.66029
0.941	3.15355	7.57902	9.40817	9.3266	7.6713		0.941	-0.00294	3.58856	8.07624	7.75384	7.68316	7.7185
0.942	3.20033	7.59786	9.37142	9.27658	7.67136		0.942	-0.00296	3.60739	8.16006	7.78861	7.62679	7.7077
0.943	3.18753	7.61851	9.37251	9.30765	7.66046		0.943	-0.00291	3.56224	8.13757	7.72649	7.64225	7.68437
0.944	3.20347	7.63267	9.41849	9.30001	7.60561		0.944	-0.00292	3.56713	8.12038	7.72404	7.59622	7.66013
0.945	3.222	7.60251	9.39541	9.29314	7.68664		0.945	-0.0029	3.57055	7.95691	7.72254	7.51498	7.61876
0.946	3.18819	7.59011	9.40844	9.30551	7.61846		0.946	-0.00289	3.57888	8.08527	7.708	7.62981	7.6689
0.947	3.14092	7.62822	9.37493	9.30235	7.68923		0.947	-0.00284	3.60417	8.09935	7.75659	7.61737	7.68698
0.948	3.19801	7.63823	9.40152	9.30405	7.66894		0.948	-0.00284	3.63482	8.04758	7.80457	7.65072	7.72764
0.949	3.21621	7.62643	9.40947	9.29835	7.69245		0.949	-0.00277	3.55547	8.13172	7.8167	7.60518	7.71094
0.95	3.1904	7.61175	9.41484	9.3239	7.65423		0.95	-0.00281	3.63326	8.19714	7.729	7.56729	7.64815
0.951	3.24048	7.62052	9.37465	9.28472	7.62437		0.951	-0.00285	3.57589	8.05751	7.74455	7.60863	7.67659
0.952	3.23475	7.60435	9.37988	9.29648	7.61242		0.952	-0.00293	3.61976	8.1065	7.78354	7.59612	7.68983
0.953	3.23331	7.59371	9.41276	9.28359	7.62301		0.953	-0.00293	3.61541	8.11709	7.88329	7.59735	7.74032
0.954	3.1766	7.57591	9.41899	9.31907	7.65377		0.954	-0.00291	3.59993	8.12794	7.82034	7.58058	7.70046
0.955	3.17569	7.54467	9.38966	9.29792	7.64752		0.955	-0.00296	3.62911	8.08822	7.73266	7.5561	7.64438
0.956	3.19162	7.57751	9.37976	9.30471	7.65281		0.956	-0.00292	3.63388	8.06304	7.78307	7.50163	7.64235
0.957	3.21084	7.61452	9.4078	9.3107	7.65201		0.957	-0.00291	3.62404	8.06822	7.82245	7.65303	7.73774
0.958	3.19236	7.59869	9.39996	9.30215	7.69208		0.958	-0.00291	3.63693	8.10731	7.81854	7.62004	7.71929
0.959	3.15525	7.6309	9.41437	9.28909	7.6196		0.959	-0.00286	3.59177	8.03374	7.7546	7.65917	7.70688
0.96	3.15185	7.60946	9.35346	9.31441	7.61597		0.96	-0.00283	3.59049	8.19517	7.80544	7.541	7.67322
0.961	3.14814	7.58483	9.39449	9.31675	7.66346		0.961	-0.00278	3.62923	8.08178	7.82816	7.54697	7.68757
0.962	3.19582	7.6426	9.42143	9.29719	7.64934		0.962	-0.00284	3.5952	8.0949	7.77046	7.57922	7.67484
0.963	3.18898	7.60319	9.42206	9.32405	7.68874		0.963	-0.00281	3.53632	8.17028	7.71243	7.56001	7.63622
0.964	3.17858	7.63613	9.43953	9.30212	7.62931		0.964	-0.00286	3.67791	8.18386	7.74396	7.57211	7.65803
0.965	3.18592	7.61693	9.34881	9.30159	7.66175		0.965	-0.00291	3.59515	8.08357	7.74025	7.56431	7.65228
0.966	3.17691	7.60338	9.38766	9.30567	7.69797		0.966	-0.00297	3.65626	8.03416	7.8417	7.62588	7.73379
0.967	3.11205	7.59263	9.38063	9.3287	7.67382		0.967	-0.00299	3.55782	8.13005	7.70149	7.58616	7.64382
0.968	3.20029	7.61223	9.41006	9.29552	7.61246		0.968	-0.00301	3.56413	8.13408	7.74653	7.60488	7.6757
0.969	3.22395	7.62192	9.41025	9.31072	7.67693		0.969	-0.00295	3.59642	8.12103	7.80764	7.61318	7.71041
0.97	3.1965	7.60482	9.41221	9.28645	7.65316		0.97	-0.00292	3.60484	8.05395	7.75743	7.64241	7.69992
0.971	3.19083	7.58905	9.35606	9.30266	7.66327		0.971	-0.0029	3.6103	8.15708	7.80146	7.60249	7.70198
0.972	3.17396	7.57402	9.38038	9.28132	7.66651		0.972	-0.00282	3.56916	8.06773	7.80244	7.61961	7.71103
0.973	3.15379	7.59555	9.38923	9.31718	7.63609		0.973	-0.00277	3.63872	8.13844	7.79402	7.60635	7.70019
0.974	3.17402	7.58015	9.40126	9.30085	7.66692		0.974	-0.00277	3.58306	8.07984	7.78453	7.57519	7.67986
0.975	3.22333	7.61927	9.37907	9.29571	7.63169		0.975	-0.00284	3.58045	8.09823	7.81304	7.60226	7.70765
0.976	3.19763	7.62122	9.38923	9.32005	7.68927		0.976	-0.00279	3.60652	8.0306	7.80552	7.53536	7.67044
0.977	3.16653	7.64147	9.38197	9.31824	7.65218		0.977	-0.00288	3.5499	8.11824	7.75111	7.60944	7.68027
0.978	3.1983	7.62643	9.42872	9.31545	7.64746		0.978	-0.00289	3.53603	7.98207	7.80994	7.6564	7.73317
0.979	3.1984	7.62754	9.35022	9.33033	7.64731		0.979	-0.00293	3.6236	8.04351	7.82984	7.61794	7.72389
0.98	3.16873	7.64241	9.4246	9.27533	7.64769		0.98	-0.00299	3.61362	8.11909	7.74025	7.54495	7.6426
0.981	3.1532	7.62964	9.38196	9.29685	7.63521		0.981	-0.00297	3.58951	8.03822	7.80851	7.63769	7.7231
0.982	3.15204	7.64299	9.39566	9.28573	7.58638		0.982	-0.00297	3.57196	8.0082	7.76652	7.59867	7.6826
0.983	3.14488	7.60469	9.38298	9.28225	7.66153		0.983	-0.00289	3.58667	8.09158	7.80105	7.57579	7.68842
0.984	3.21512	7.60485	9.42443	9.31675	7.63186		0.984	-0.00288	3.64493	8.06015	7.74816	7.55255	7.65036
0.985	3.22393	7.60178	9.41575	9.30617	7.62555		0.985	-0.00283	3.59015	8.09991	7.82298	7.60281	7.71289
0.986	3.14606	7.5898	9.43007	9.29493	7.63603		0.986	-0.00283	3.54717	8.12028	7.79502	7.5113	7.65316
0.987	3.16129	7.60003	9.38736	9.30803	7.65944		0.987	-0.00275	3.66657	8.08617	7.8108	7.69943	7.75511
0.988	3.15954	7.60147	9.40931	9.30246	7.65139		0.988	-0.00282	3.60108	8.05071	7.75373	7.52142	7.63758
0.989	3.2209	7.57679	9.35807	9.31102	7.69826		0.989	-0.00284	3.54213	8.07646	7.77669	7.6154	7.69604
0.99	3.11716	7.61762	9.37995	9.31693	7.65104		0.99	-0.00282	3.59304	8.02881	7.72089	7.55672	7.6388
0.991	3.20727	7.58732	9.39355	9.29937	7.63013		0.991	-0.0029	3.58537	8.11751	7.71024	7.59882	7.65453
0.992	3.21568	7.63383	9.42831	9.33052	7.65176		0.992	-0.00293	3.66871	8.16569	7.82119	7.59237	7.70678
0.993	3.18645	7.61506	9.41081	9.27936	7.64724		0.993	-0.00296	3.55335	8.10487	7.84977	7.60686	7.72832
0.994	3.20978	7.55397	9.41708	9.3133	7.66813		0.994	-0.00295	3.58602	8.13777	7.84385	7.58907	7.71646
0.995	3.16235	7.66121	9.405	9.3185	7.66206		0.995	-0.00293	3.54845	8.06358	7.8008	7.5679	7.68435
0.996	3.17102	7.63915	9.35313	9.28819	7.68133		0.996	-0.00292	3.55041	8.08609	7.75083	7.56924	7.66003
0.997	3.16345	7.60758	9.40645	9.31557	7.67414		0.997	-0.00286	3.5903	8.0515	7.74003	7.52193	7.63098
0.998	3.20277	7.60831	9.40789	9.28966	7.6654		0.998	-0.00285	3.56413	8.10152	7.67681	7.64446	7.66064
0.999	3.17882	7.63206	9.37295	9.28972	7.69224		0.999	-0.00281	3.66037	8.08638	7.76866	7.61757	7.69311
1	3.20441	7.64088	9.41381	9.31887	7.62056		1	-0.00283	3.5971	8.029	7.8426	7.63684	7.73972
1.001	3.22467	7.57721	9.422	9.29057	7.66381		1.001	-0.00282	3.59997	8.1334	7.80529	7.60026	7.70277
1.002	3.21994	7.57803	9.40712	9.29785	7.65174		1.002	-0.0029	3.65538	8.08735	7.74801	7.61504	7.68152
1.003	3.20276	7.5851	9.41184	9.2827	7.6416		1.003	-0.00289	3.59485	8.03528	7.76669	7.56693	7.66681
1.004	3.19592	7.64221	9.42914	9.31426	7.67254		1.004	-0.00293	3.60691	8.08465	7.74606	7.56758	7.65682
1.005	3.11139	7.63385	9.36363	9.2809	7.62568		1.005	-0.00293	3.61392	8.04473	7.85934	7.68707	7.7732
1.006	3.1585	7.59903	9.40172	9.29458	7.59467		1.006	-0.00294	3.61875	8.16551	7.7231	7.51433	7.61871
1.007	3.20156	7.61538	9.37996	9.33095	7.63043		1.007	-0.00291	3.62614	8.13975	7.76042	7.54018	7.6503
1.008	3.20454	7.60306	9.40219	9.307	7.626		1.008	-0.0029	3.58724	8.1188	7.76788	7.56401	7.66594
1.009	3.24127	7.60006	9.35663	9.335	7.63545		1.009	-0.00293	3.56636	8.06358	7.77875	7.53051	7.65463
1.01	3.20744	7.61013	9.4099	9.32164	7.6555		1.01	-0.00292	3.55371	8.10895	7.79262	7.56247	7.67755
1.011	3.17164	7.64142	9.38169	9.31328	7.61154		1.011	-0.00289	3.5824	8.15799	7.78976	7.52079	7.65527
1.012	3.11995	7.61473	9.41541	9.32159	7.63379		1.012	-0.00283	3.55042	8.10476	7.74313	7.61438	7.67875
1.013	3.16426	7.58518	9.3951	9.28951	7.6217		1.013	-0.00282	3.53704	8.19596	7.77032	7.55104	7.66068
1.014	3.15638	7.56454	9.35277	9.30138	7.64228		1.014	-0.00284	3.57979	8.1235	7.7954	7.5625	7.67895
1.015	3.19721	7.5835	9.39256	9.29747	7.64341		1.015	-0.00282	3.55379	8.13513	7.75414	7.63402	7.69408
1.016	3.19935	7.66623	9.37151	9.30759	7.67445		1.016	-0.00288	3.54591	8.07951	7.71396	7.65267	7.68332
1.017	3.20549	7.58868	9.38267	9.31246	7.62663		1.017	-0.00287	3.58029	8.09056	7.82887	7.61829	7.72358
1.018	3.20629	7.61668	9.3925	9.30794	7.56822		1.018	-0.00288	3.58798	8.06267	7.80339	7.61245	7.70792
1.019	3.18946	7.60769	9.38186	9.29693	7.60368		1.019	-0.00292	3.58527	8.14236	7.7601	7.60928	7.68469
1.02	3.17458	7.6245	9.36281	9.31604	7.64665		1.02	-0.0029	3.61153	8.12237	7.7788	7.51563	7.64722
1.021	3.1456	7.63102	9.35692	9.30993	7.60121		1.021	-0.00294	3.5552	8.08872	7.77864	7.54801	7.66333
1.022	3.1968	7.60544	9.37514	9.30448	7.68658		1.022	-0.00292	3.61574	8.12865	7.77232	7.57416	7.67324
1.023	3.13498	7.60577	9.38862	9.27805	7.64216		1.023	-0.00293	3.58278	8.14037	7.78002	7.54345	7.66174
1.024	3.20545	7.59253	9.42272	9.30091	7.56324		1.024	-0.00293	3.55413	8.14304	7.84707	7.55427	7.70067
1.025	3.19127	7.6177	9.36932	9.28615	7.62376		1.025	-0.00285	3.59279	8.03285	7.72808	7.66026	7.69417
1.026	3.14816	7.61554	9.39518	9.28481	7.6107		1.026	-0.00287	3.57873	8.13378	7.79477	7.60594	7.70036
1.027	3.22003	7.55881	9.39483	9.2848	7.61972		1.027	-0.00289	3.5873	8.05363	7.78047	7.53819	7.65933
1.028	3.18806	7.62001	9.432	9.31446	7.66033		1.028	-0.00281	3.58546	8.07341	7.78303	7.58046	7.68175
1.029	3.15691	7.59018	9.36721	9.30439	7.65535		1.029	-0.00277	3.58519	8.07083	7.83306	7.67559	7.75432
1.03	3.16532	7.63492	9.42108	9.28182	7.63314		1.03	-0.00287	3.64537	8.11444	7.781	7.60682	7.69391
1.031	3.17388	7.57325	9.38522	9.28677	7.65213		1.031	-0.00289	3.59299	8.12655	7.7998	7.57464	7.68722
1.032	3.21172	7.56098	9.37413	9.31791	7.62549		1.032	-0.00289	3.55934	8.1123	7.77148	7.56553	7.6685
1.033	3.17148	7.61523	9.37368	9.31318	7.64451		1.033	-0.00292	3.55389	8.14868	7.89482	7.59398	7.7444
1.034	3.18899	7.57632	9.41957	9.31699	7.61653		1.034	-0.00291	3.56862	8.07461	7.83029	7.59439	7.71234
1.035	3.1821	7.63279	9.42373	9.29831	7.61607		1.035	-0.00296	3.57805	8.08008	7.75929	7.57289	7.66609
1.036	3.15712	7.65043	9.34222	9.3154	7.6119		1.036	-0.00294	3.5837	8.1265	7.73624	7.5611	7.64867
1.037	3.20663	7.53323	9.37621	9.30997	7.61117		1.037	-0.0029	3.60414	8.14751	7.72764	7.60928	7.66846
1.038	3.19422	7.59353	9.37067	9.27621	7.58015		1.038	-0.00286	3.54668	8.11725	7.76636	7.58587	7.67612
1.039	3.14195	7.62905	9.40467	9.2933	7.61774		1.039	-0.00283	3.58751	8.05281	7.7444	7.64324	7.69382
1.04	3.2251	7.62229	9.37936	9.3278	7.65088		1.04	-0.00285	3.6866	8.09239	7.7785	7.60259	7.69055
1.041	3.21503	7.61466	9.39356	9.28013	7.63056		1.041	-0.00282	3.59509	8.0932	7.7102	7.55637	7.63328
1.042	3.25353	7.56275	9.39436	9.29642	7.61335		1.042	-0.00284	3.55507	8.0904	7.82962	7.61075	7.72018
1.043	3.19639	7.58835	9.35214	9.27345	7.65308		1.043	-0.00283	3.60189	8.10644	7.87327	7.61794	7.74561
1.044	3.20243	7.57565	9.40127	9.30618	7.65327		1.044	-0.00286	3.56914	8.10125	7.79339	7.50211	7.64775
1.045	3.2669	7.63991	9.39926	9.30007	7.6142		1.045	-0.00289	3.52435	8.02985	7.76574	7.59928	7.68251
1.046	3.17321	7.63912	9.40824	9.27551	7.5887		1.046	-0.00289	3.58208	8.0962	7.76939	7.58573	7.67756
1.047	3.16372	7.68136	9.41096	9.29639	7.58365		1.047	-0.00291	3.5864	8.04835	7.76132	7.6161	7.68871
1.048	3.10367	7.60169	9.39137	9.27508	7.62961		1.048	-0.00288	3.61555	8.08766	7.73795	7.58259	7.66027
1.049	3.20512	7.65201	9.36801	9.29087	7.63603		1.049	-0.0029	3.59465	8.16505	7.71444	7.61408	7.66426
1.05	3.18112	7.59309	9.38051	9.27144	7.56327		1.05	-0.00287	3.63315	8.10311	7.78974	7.65932	7.72453
1.051	3.18741	7.60554	9.40611	9.31457	7.63195		1.051	-0.00283	3.6348	8.09727	7.78581	7.63134	7.70857
1.052	3.19964	7.56782	9.3928	9.30483	7.6107		1.052	-0.00284	3.63067	8.16469	7.77151	7.66038	7.71594
1.053	3.18313	7.61762	9.38874	9.32496	7.61541		1.053	-0.0029	3.59765	8.13304	7.81766	7.58095	7.6993
1.054	3.21915	7.57502	9.39583	9.32543	7.6364		1.054	-0.00287	3.6421	8.12537	7.79869	7.64061	7.71965
1.055	3.11131	7.6116	9.43493	9.31334	7.61236		1.055	-0.00289	3.5824	8.06125	7.84335	7.575	7.70918
1.056	3.18817	7.63759	9.38003	9.33229	7.61356		1.056	-0.00287	3.63512	8.06374	7.75223	7.51597	7.6341
1.057	3.20354	7.6354	9.36964	9.27692	7.60932		1.057	-0.00285	3.51671	8.11205	7.82118	7.56711	7.69414
1.058	3.22843	7.63398	9.34782	9.3018	7.61837		1.058	-0.00289	3.59919	8.01509	7.74578	7.58011	7.66294
1.059	3.17937	7.65298	9.41853	9.28988	7.61226		1.059	-0.00289	3.58687	8.09652	7.70675	7.63989	7.67332
1.06	3.23244	7.61387	9.40465	9.29715	7.5787		1.06	-0.0029	3.64634	8.1133	7.75111	7.51323	7.63217
1.061	3.1325	7.5982	9.35932	9.29825	7.61918		1.061	-0.00289	3.5446	8.09738	7.71149	7.60912	7.66031
1.062	3.17637	7.58801	9.39508	9.33292	7.5532		1.062	-0.0029	3.55074	8.09915	7.79618	7.55548	7.67583
1.063	3.17284	7.56864	9.40931	9.30514	7.59462		1.063	-0.00286	3.58898	8.14398	7.83939	7.58405	7.71172
1.064	3.16738	7.61261	9.41631	9.32003	7.56021		1.064	-0.00291	3.57742	8.09343	7.83146	7.57956	7.70551
1.065	3.16461	7.56762	9.37202	9.29322	7.58853		1.065	-0.00288	3.6593	8.11437	7.76975	7.61753	7.69364
1.066	3.20116	7.62367	9.38309	9.30344	7.60771		1.066	-0.00291	3.60568	8.07055	7.74198	7.63303	7.6875
1.067	3.22622	7.56529	9.38513	9.28313	7.63148		1.067	-0.00286	3.58396	8.09738	7.68953	7.52573	7.60763
1.068	3.17165	7.61579	9.44359	9.30949	7.58983		1.068	-0.00286	3.61123	8.11254	7.78265	7.49379	7.63822
1.069	3.1901	7.68117	9.40229	9.32846	7.57495		1.069	-0.00286	3.57703	8.09747	7.84252	7.66057	7.75155
1.07	3.22962	7.5751	9.39553	9.30147	7.54112		1.07	-0.00285	3.61676	8.01986	7.83224	7.6015	7.71687
1.071	3.17393	7.61387	9.38729	9.3011	7.57727		1.071	-0.00289	3.59603	8.08721	7.75841	7.61645	7.68743
1.072	3.12324	7.62686	9.39783	9.31213	7.59622		1.072	-0.00288	3.60676	8.13878	7.76433	7.59342	7.67887
1.073	3.17292	7.62229	9.39132	9.2981	7.6014		1.073	-0.00292	3.62034	8.13891	7.8398	7.55757	7.69869
1.074	3.14704	7.5836	9.38903	9.30526	7.5967		1.074	-0.00287	3.59527	8.02374	7.69052	7.58366	7.63709
1.075	3.15886	7.59491	9.42394	9.30909	7.59833		1.075	-0.00288	3.59483	8.09505	7.72275	7.51044	7.6166
1.076	3.12104	7.6432	9.41746	9.32333	7.5666		1.076	-0.00287	3.5313	8.06188	7.81901	7.52233	7.67067
1.077	3.18378	7.60797	9.41642	9.34047	7.62735		1.077	-0.00285	3.59408	8.05772	7.75951	7.56112	7.66031
1.078	3.1568	7.63831	9.40071	9.28002	7.63581		1.078	-0.00285	3.49614	8.06773	7.94187	7.60354	7.77271
1.079	3.20425	7.61958	9.35847	9.31392	7.62147		1.079	-0.00285	3.58978	8.09152	7.75987	7.58514	7.67251
1.08	3.22966	7.61374	9.42716	9.29921	7.58552		1.08	-0.00286	3.57697	8.15099	7.7747	7.52472	7.64971
1.081	3.19139	7.6525	9.40892	9.30049	7.58314		1.081	-0.00282	3.57883	7.99393	7.79327	7.58244	7.68785
1.082	3.23574	7.61651	9.39888	9.3129	7.6027		1.082	-0.00288	3.62351	8.0203	7.86661	7.59574	7.73118
1.083	3.22303	7.62918	9.39206	9.2907	7.6483		1.083	-0.0029	3.57401	8.02167	7.77352	7.58982	7.68167
1.084	3.15584	7.61106	9.407	9.33219	7.59367		1.084	-0.00291	3.63681	8.13843	7.7371	7.63262	7.68486
1.085	3.20011	7.59939	9.39962	9.27766	7.57796		1.085	-0.00291	3.59893	8.12874	7.76332	7.5739	7.66861
1.086	3.2041	7.56497	9.40898	9.2936	7.60496		1.086	-0.00289	3.58734	8.06423	7.77417	7.67191	7.72304
1.087	3.1794	7.64908	9.41205	9.24218	7.57384		1.087	-0.00291	3.56462	8.10757	7.74352	7.53639	7.63995
1.088	3.19631	7.63803	9.39436	9.31687	7.62516		1.088	-0.0029	3.60897	8.16898	7.83228	7.62357	7.72792
1.089	3.1962	7.58712	9.44013	9.33175	7.61147		1.089	-0.00287	3.59	8.11383	7.82707	7.64326	7.73517
1.09	3.18764	7.60846	9.36129	9.26839	7.61105		1.09	-0.0029	3.59211	8.06619	7.80885	7.62406	7.71645
1.091	3.17351	7.5925	9.4032	9.30505	7.56814		1.091	-0.00288	3.63809	8.13608	7.75838	7.51723	7.63781
1.092	3.18382	7.64226	9.40081	9.318	7.58145		1.092	-0.00284	3.61926	8.10066	7.76701	7.55744	7.66223
1.093	3.13088	7.60242	9.40057	9.31187	7.59172		1.093	-0.00284	3.62514	8.12857	7.73108	7.61851	7.67479
1.094	3.15257	7.58897	9.37529	9.33305	7.61139		1.094	-0.00288	3.6252	8.073	7.79048	7.55029	7.67038
1.095	3.19957	7.62775	9.40013	9.31627	7.56445		1.095	-0.0029	3.66277	8.08935	7.83298	7.612	7.72249
1.096	3.1706	7.61392	9.43228	9.28069	7.58509		1.096	-0.00288	3.54973	8.09935	7.8219	7.58058	7.70124
1.097	3.27153	7.57182	9.36905	9.32456	7.55335		1.097	-0.0029	3.59486	8.16369	7.73161	7.58111	7.65636
1.098	3.17262	7.61042	9.37521	9.30761	7.576		1.098	-0.00289	3.58901	8.06392	7.77116	7.60287	7.68701
1.099	3.14763	7.62777	9.38563	9.31046	7.5557		1.099	-0.00291	3.61857	8.10629	7.78148	7.58156	7.68152
1.1	3.19493	7.59025	9.40547	9.2831	7.6175		1.1	-0.00294	3.60171	8.1091	7.79668	7.57139	7.68403
1.101	3.1959	7.63253	9.36765	9.32288	7.5661		1.101	-0.00289	3.58427	8.03071	7.80163	7.60147	7.70155
1.102	3.17263	7.57039	9.39462	9.30284	7.55904		1.102	-0.00286	3.55385	8.174	7.85242	7.58249	7.71746
1.103	3.1827	7.61665	9.44058	9.28761	7.59592		1.103	-0.00284	3.58511	8.00712	7.7738	7.54302	7.65841
1.104	3.21006	7.59332	9.37377	9.29781	7.60872		1.104	-0.00286	3.59118	8.10192	7.84977	7.57773	7.71375
1.105	3.19986	7.60186	9.45134	9.29759	7.54672		1.105	-0.00285	3.60782	8.0558	7.72849	7.62161	7.67505
1.106	3.14453	7.5822	9.41591	9.31212	7.63261		1.106	-0.00289	3.5866	8.1243	7.68728	7.63362	7.66045
1.107	3.16083	7.57416	9.3756	9.3019	7.59003		1.107	-0.00288	3.56123	8.0662	7.75596	7.57027	7.66312
1.108	3.18773	7.60642	9.40262	9.31193	7.58205		1.108	-0.00287	3.60522	8.09628	7.7485	7.53696	7.64273
1.109	3.16836	7.58467	9.41416	9.31102	7.59182		1.109	-0.00285	3.60407	8.07025	7.7339	7.57459	7.65425
1.11	3.19947	7.61943	9.45087	9.29202	7.56996		1.11	-0.00282	3.59243	8.06573	7.75958	7.58116	7.67037
1.111	3.16803	7.57426	9.40615	9.28105	7.53025		1.111	-0.00287	3.60885	8.09413	7.77878	7.59134	7.68506
1.112	3.16848	7.59018	9.40508	9.33654	7.6134		1.112	-0.00286	3.60695	8.16937	7.76939	7.59978	7.68459
1.113	3.15607	7.62058	9.40235	9.31629	7.55097		1.113	-0.00284	3.60791	8.15388	7.68655	7.59357	7.64006
1.114	3.1702	7.64322	9.43403	9.29308	7.59814		1.114	-0.00287	3.61632	8.03404	7.85469	7.56323	7.70896
1.115	3.13152	7.5949	9.37311	9.2954	7.54232		1.115	-0.00285	3.59869	8.1043	7.77259	7.57615	7.67437
1.116	3.15149	7.61395	9.35977	9.30176	7.50509		1.116	-0.00291	3.58542	8.13913	7.75057	7.5929	7.67173
1.117	3.1652	7.5995	9.40359	9.3015	7.57192		1.117	-0.00294	3.56345	8.10474	7.78724	7.63716	7.7122
1.118	3.2057	7.58565	9.42255	9.27306	7.5326		1.118	-0.00294	3.63055	8.03967	7.81487	7.66071	7.73779
1.119	3.14717	7.51188	9.41486	9.30632	7.57843		1.119	-0.00285	3.56756	8.08748	7.82795	7.59535	7.71165
1.12	3.15042	7.58575	9.38969	9.29709	7.55918		1.12	-0.00287	3.61726	8.06434	7.81005	7.57141	7.69073
1.121	3.18691	7.66199	9.41464	9.33226	7.58255		1.121	-0.0029	3.60133	8.06031	7.83022	7.61684	7.72353
1.122	3.18905	7.56122	9.42021	9.27777	7.5735		1.122	-0.00288	3.582	8.10849	7.77604	7.62953	7.70279
1.123	3.20617	7.60314	9.41083	9.29051	7.54376		1.123	-0.00286	3.63958	8.0962	7.91636	7.56722	7.74179
1.124	3.23815	7.57784	9.41402	9.32339	7.64047		1.124	-0.00283	3.55664	8.09265	7.77921	7.58238	7.68079
1.125	3.20159	7.59283	9.40807	9.28295	7.53751		1.125	-0.00283	3.62592	8.0976	7.72175	7.55752	7.63964
1.126	3.19914	7.64602	9.40267	9.30226	7.52813		1.126	-0.00288	3.58015	8.10484	7.75097	7.50441	7.62769
1.127	3.1944	7.62964	9.3902	9.3155	7.54799		1.127	-0.00289	3.58157	8.15197	7.83625	7.57204	7.70414
1.128	3.2065	7.60472	9.3665	9.31876	7.58171		1.128	-0.00288	3.60145	8.10575	7.77398	7.58482	7.6794
1.129	3.16161	7.65413	9.40144	9.28556	7.61457		1.129	-0.0029	3.63987	7.99337	7.74778	7.60884	7.67831
1.13	3.22943	7.6027	9.4086	9.26644	7.55857		1.13	-0.00292	3.58721	8.10798	7.74196	7.61545	7.6787
1.131	3.24602	7.61285	9.384	9.28836	7.59638		1.131	-0.00285	3.61021	8.0869	7.78682	7.54999	7.6684
1.132	3.15162	7.61827	9.38771	9.33024	7.53264		1.132	-0.00293	3.62256	8.0716	7.80728	7.60094	7.70411
1.133	3.17092	7.60453	9.36686	9.33115	7.55101		1.133	-0.00287	3.61252	8.14786	7.79698	7.56195	7.67947
1.134	3.20153	7.59334	9.40433	9.2851	7.58829		1.134	-0.00285	3.63358	8.1012	7.76144	7.51394	7.63769
1.135	3.18785	7.60264	9.38304	9.32	7.53972		1.135	-0.00288	3.61442	8.07002	7.79518	7.50527	7.65022
1.136	3.17827	7.66813	9.41788	9.30408	7.59442		1.136	-0.00288	3.56128	8.04771	7.83401	7.56297	7.69849
1.137	3.1696	7.61825	9.38719	9.28513	7.61708		1.137	-0.00287	3.6437	8.05608	7.82515	7.64552	7.73534
1.138	3.13607	7.58379	9.41737	9.28814	7.61563		1.138	-0.0029	3.62654	8.11554	7.79019	7.6117	7.70094
1.139	3.19618	7.62215	9.38357	9.30702	7.55168		1.139	-0.00286	3.6341	8.10381	7.82551	7.58211	7.70381
1.14	3.15859	7.61887	9.40375	9.32452	7.57462		1.14	-0.00288	3.5823	8.04279	7.89104	7.5688	7.72992
1.141	3.2275	7.56601	9.39087	9.30725	7.57935		1.141	-0.00284	3.63596	8.11907	7.81462	7.63645	7.72553
1.142	3.20347	7.62052	9.38978	9.29694	7.58972		1.142	-0.00283	3.54143	8.09497	7.83932	7.59518	7.71725
1.143	3.23093	7.64725	9.41287	9.2939	7.6157		1.143	-0.00286	3.65916	8.06618	7.7875	7.57525	7.68138
1.144	3.23174	7.62509	9.39408	9.28255	7.54828		1.144	-0.00287	3.65825	8.16919	7.79315	7.57014	7.68164
1.145	3.14919	7.54348	9.38935	9.31792	7.54575		1.145	-0.0029	3.59095	8.11691	7.81851	7.55798	7.68825
1.146	3.21196	7.61393	9.38672	9.29489	7.56164		1.146	-0.00289	3.58123	8.13813	7.81312	7.63029	7.72171
1.147	3.21991	7.5485	9.40696	9.30207	7.55187		1.147	-0.00289	3.59953	8.08477	7.89114	7.5225	7.70682
1.148	3.11745	7.61094	9.39812	9.28635	7.5472		1.148	-0.00288	3.6077	8.12416	7.76519	7.53555	7.65037
1.149	3.21656	7.6323	9.40434	9.30887	7.53676		1.149	-0.00285	3.62075	8.04069	7.75616	7.55264	7.6544
1.15	3.16115	7.62128	9.41553	9.30507	7.5354		1.15	-0.00286	3.59928	8.12578	7.74146	7.56979	7.65562
1.151	3.24554	7.58919	9.37911	9.31156	7.52878		1.151	-0.00284	3.58934	8.11295	7.75212	7.59145	7.67178
1.152	3.17777	7.56593	9.39717	9.30481	7.6051		1.152	-0.00286	3.60809	8.0708	7.83009	7.58468	7.70739
1.153	3.22617	7.62917	9.36764	9.28148	7.56207		1.153	-0.00289	3.59507	8.13956	7.74012	7.61026	7.67519
1.154	3.19557	7.58818	9.4119	9.29619	7.52132		1.154	-0.00289	3.56686	8.15261	7.77965	7.65503	7.71734
1.155	3.17575	7.66824	9.39872	9.30001	7.54929		1.155	-0.00291	3.62396	8.09442	7.68361	7.54641	7.61501
1.156	3.1732	7.61759	9.40376	9.2779	7.50947		1.156	-0.00289	3.57066	8.10497	7.69191	7.60704	7.64947
1.157	3.17266	7.61868	9.41323	9.28723	7.58508		1.157	-0.0029	3.59714	8.04787	7.73142	7.5465	7.63896
1.158	3.20517	7.59604	9.42321	9.29918	7.58479		1.158	-0.00286	3.58577	8.02844	7.8523	7.54865	7.70047
1.159	3.19101	7.64456	9.35957	9.28696	7.55201		1.159	-0.00285	3.58927	8.07217	7.78174	7.60781	7.69477
1.16	3.19981	7.64365	9.4057	9.31035	7.56141		1.16	-0.00284	3.62278	8.04372	7.77713	7.63988	7.7085
1.161	3.23675	7.63068	9.38732	9.27161	7.58538		1.161	-0.00288	3.64148	8.05573	7.87251	7.6941	7.78331
1.162	3.13422	7.62532	9.40067	9.31231	7.56463		1.162	-0.0029	3.60547	8.08951	7.81229	7.57454	7.69341
1.163	3.17896	7.6257	9.41006	9.29733	7.54422		1.163	-0.00289	3.58281	8.08257	7.7304	7.60379	7.66709
1.164	3.20452	7.58415	9.43911	9.2901	7.58731		1.164	-0.00295	3.60007	8.09822	7.83122	7.65321	7.74221
1.165	3.25054	7.61464	9.38205	9.2541	7.51094		1.165	-0.00287	3.58549	8.10242	7.73796	7.60135	7.66965
1.166	3.13755	7.62893	9.37475	9.28242	7.57154		1.166	-0.00291	3.5953	8.08012	7.69538	7.56257	7.62897
1.167	3.18534	7.60253	9.36847	9.31746	7.54949		1.167	-0.00283	3.59581	8.02953	7.74091	7.66901	7.70496
1.168	3.13085	7.6155	9.36548	9.26747	7.5955		1.168	-0.00284	3.60586	8.02456	7.79262	7.60051	7.69656
1.169	3.17871	7.58509	9.41796	9.27966	7.50087		1.169	-0.00287	3.60704	8.10222	7.78668	7.4917	7.63919
1.17	3.14355	7.63156	9.40839	9.28015	7.57858		1.17	-0.00286	3.55182	8.10755	7.78971	7.67498	7.73234
1.171	3.20406	7.62638	9.37261	9.29607	7.54526		1.171	-0.00289	3.60216	8.08476	7.78928	7.55089	7.67009
1.172	3.14668	7.6057	9.39323	9.27098	7.51673		1.172	-0.00291	3.58124	8.11013	7.89344	7.62931	7.76138
1.173	3.17456	7.62204	9.37396	9.26786	7.55616		1.173	-0.00289	3.59378	8.0435	7.67227	7.58837	7.63032
1.174	3.19889	7.56576	9.40059	9.28837	7.5747		1.174	-0.00292	3.60596	8.07767	7.70957	7.54941	7.62949
1.175	3.18217	7.57165	9.37498	9.28816	7.55796		1.175	-0.00285	3.60928	8.06332	7.85417	7.57995	7.71706
1.176	3.19878	7.63593	9.35993	9.302	7.49979		1.176	-0.00286	3.60319	8.14809	7.85741	7.63554	7.74648
1.177	3.22669	7.61891	9.38062	9.31713	7.55799		1.177	-0.00285	3.58585	8.08604	7.77228	7.48844	7.63036
1.178	3.23502	7.61562	9.39122	9.28314	7.54574		1.178	-0.00287	3.53731	8.1034	7.77438	7.55336	7.66387
1.179	3.17806	7.63615	9.40545	9.29527	7.53724		1.179	-0.00286	3.59596	8.0478	7.78891	7.57549	7.6822
1.18	3.21604	7.57587	9.42283	9.2925	7.53432		1.18	-0.00288	3.62217	8.08108	7.86335	7.582	7.72267
1.181	3.2112	7.64457	9.37067	9.29962	7.58269		1.181	-0.00289	3.61971	8.0671	7.78794	7.59072	7.68933
1.182	3.14739	7.67306	9.36477	9.2904	7.53235		1.182	-0.0029	3.53945	8.09886	7.84092	7.65584	7.74838
1.183	3.17095	7.561	9.39695	9.31421	7.59305		1.183	-0.00291	3.59511	8.06778	7.81603	7.632	7.72401
1.184	3.1642	7.60995	9.37202	9.30481	7.58321		1.184	-0.00291	3.65186	8.03612	7.84707	7.52878	7.68792
1.185	3.20707	7.63848	9.37392	9.29444	7.53669		1.185	-0.0029	3.57876	8.08717	7.73022	7.61771	7.67396
1.186	3.16571	7.60465	9.37507	9.30652	7.56893		1.186	-0.00289	3.57976	8.06346	7.72698	7.66312	7.69505
1.187	3.14081	7.60993	9.41357	9.30319	7.54124		1.187	-0.00284	3.58011	8.15537	7.82268	7.60112	7.7119
1.188	3.19687	7.62559	9.39967	9.27835	7.56732		1.188	-0.00286	3.5554	8.15669	7.78046	7.51018	7.64532
1.189	3.23576	7.62364	9.3928	9.30485	7.54369		1.189	-0.00282	3.55978	8.10505	7.7757	7.54494	7.66032
1.19	3.17229	7.62107	9.38857	9.303	7.50011		1.19	-0.00284	3.61125	8.1187	7.79388	7.62929	7.71159
1.191	3.13376	7.58451	9.37884	9.30242	7.58045		1.191	-0.00284	3.59369	8.14181	7.77083	7.59644	7.68363
1.192	3.1617	7.6155	9.41943	9.29585	7.56645		1.192	-0.00287	3.53723	8.13467	7.87566	7.70636	7.79101
1.193	3.21913	7.62894	9.41114	9.28667	7.48897		1.193	-0.00288	3.61625	8.12773	7.74166	7.56809	7.65487
1.194	3.17864	7.63726	9.42416	9.3102	7.53084		1.194	-0.00288	3.54138	8.17962	7.79052	7.59727	7.6939
1.195	3.22293	7.61138	9.39629	9.33093	7.5475		1.195	-0.00289	3.59459	8.08677	7.79503	7.70912	7.75207
1.196	3.19349	7.62209	9.38127	9.30642	7.4997		1.196	-0.00287	3.59099	8.13766	7.86507	7.60627	7.73567
1.197	3.21726	7.56122	9.37735	9.27851	7.54678		1.197	-0.00288	3.61872	8.11781	7.93496	7.62209	7.77853
1.198	3.18447	7.61042	9.39579	9.31165	7.50719		1.198	-0.00289	3.58897	8.07187	7.75928	7.60267	7.68098
1.199	3.18743	7.58315	9.39061	9.28966	7.55143		1.199	-0.00287	3.59959	8.06592	7.78331	7.60052	7.69191
1.2	3.15359	7.63622	9.39449	9.33243	7.52487		1.2	-0.00289	3.55433	8.0565	7.78596	7.57782	7.68189
1.201	3.22216	7.57124	9.37996	9.31521	7.52524		1.201	-0.00285	3.57711	8.09274	7.80735	7.60058	7.70397
1.202	3.22238	7.51309	9.39355	9.3327	7.5195		1.202	-0.00287	3.59463	8.11701	7.85336	7.58925	7.72131
1.203	3.1941	7.61084	9.43942	9.31653	7.54306		1.203	-0.00288	3.55052	8.12843	7.80833	7.55083	7.67958
1.204	3.18607	7.56402	9.38285	9.3113	7.5657		1.204	-0.00287	3.57082	8.08142	7.8152	7.62079	7.718
1.205	3.13018	7.56625	9.42962	9.30035	7.54164		1.205	-0.00287	3.5533	8.05747	7.86138	7.60819	7.73478
1.206	3.12912	7.62883	9.42391	9.3052	7.49327		1.206	-0.00287	3.58726	8.0749	7.81551	7.53271	7.67411
1.207	3.18715	7.66706	9.40792	9.31433	7.50296		1.207	-0.00287	3.62331	8.15325	7.76874	7.56619	7.66746
1.208	3.1581	7.61713	9.37369	9.31238	7.52167		1.208	-0.00288	3.56344	8.0161	7.73522	7.62211	7.67866
1.209	3.17235	7.59583	9.37311	9.29216	7.5583		1.209	-0.0029	3.54093	8.05795	7.83346	7.65485	7.74416
1.21	3.15917	7.60239	9.42691	9.28503	7.56338		1.21	-0.00289	3.64919	8.16638	7.7466	7.59338	7.66999
1.211	3.18823	7.60972	9.42505	9.3269	7.54478		1.211	-0.0029	3.59958	8.02281	7.82754	7.63994	7.73374
1.212	3.18461	7.58798	9.4087	9.30932	7.50895		1.212	-0.00292	3.60286	8.10274	7.8058	7.54519	7.67549
1.213	3.21838	7.55959	9.38111	9.32304	7.52848		1.213	-0.00291	3.55981	8.08345	7.77759	7.61607	7.69683
1.214	3.22454	7.58484	9.42739	9.33212	7.54197		1.214	-0.00291	3.58489	8.09401	7.84829	7.67622	7.76225
1.215	3.18698	7.63805	9.36741	9.3294	7.518		1.215	-0.0029	3.6092	8.09066	7.79516	7.52029	7.65773
1.216	3.1969	7.68024	9.43829	9.30327	7.53144		1.216	-0.00291	3.62049	8.05505	7.85138	7.56834	7.70986
1.217	3.20395	7.58149	9.40121	9.30401	7.50892		1.217	-0.00288	3.62605	8.04928	7.79353	7.60639	7.69996
1.218	3.14179	7.59576	9.40347	9.2934	7.51739		1.218	-0.00281	3.6272	8.06612	7.81402	7.59958	7.7068
1.219	3.15366	7.66824	9.4069	9.29466	7.52742		1.219	-0.00283	3.61909	8.1092	7.79085	7.60895	7.6999
1.22	3.16911	7.60754	9.40363	9.32379	7.5405		1.22	-0.00283	3.53619	8.1171	7.76974	7.54461	7.65717
1.221	3.13205	7.62516	9.34799	9.30175	7.55575		1.221	-0.00284	3.59067	8.04276	7.75754	7.5585	7.65802
1.222	3.2271	7.5863	9.39874	9.29242	7.55485		1.222	-0.00287	3.61	8.12003	7.81435	7.61673	7.71554
1.223	3.23669	7.63282	9.38724	9.3082	7.49385		1.223	-0.00291	3.61839	8.16602	7.78972	7.61105	7.70038
1.224	3.20368	7.63226	9.4094	9.31193	7.51115		1.224	-0.0029	3.59074	8.04427	7.79955	7.50599	7.65277
1.225	3.20352	7.59794	9.43701	9.29284	7.5925		1.225	-0.00291	3.54786	8.08621	7.83785	7.6281	7.73297
1.226	3.20795	7.57026	9.40759	9.31683	7.57618		1.226	-0.00292	3.62851	8.14645	7.80624	7.54246	7.67435
1.227	3.08475	7.59563	9.3772	9.27133	7.46716		1.227	-0.00292	3.6111	8.00152	7.85461	7.54598	7.70029
1.228	3.1536	7.62702	9.35788	9.31724	7.5262		1.228	-0.00291	3.56478	8.16003	7.84895	7.58144	7.71519
1.229	3.16889	7.55483	9.39652	9.2914	7.50457		1.229	-0.00287	3.63239	8.05547	7.82205	7.59958	7.71082
1.23	3.17382	7.56471	9.36246	9.28238	7.54454		1.23	-0.00286	3.55468	8.02336	7.80485	7.55326	7.67905
1.231	3.1746	7.60565	9.38588	9.27902	7.51899		1.231	-0.00283	3.59372	8.07404	7.85839	7.59369	7.72604
1.232	3.18368	7.60155	9.37872	9.27658	7.53749		1.232	-0.00283	3.57317	8.06904	7.81138	7.62048	7.71593
1.233	3.23927	7.5605	9.39897	9.31981	7.53359		1.233	-0.00287	3.61065	8.09159	7.80376	7.6069	7.70533
1.234	3.19875	7.62657	9.41154	9.27929	7.54656		1.234	-0.00288	3.57885	8.15203	7.7136	7.66311	7.68835
1.235	3.1382	7.58332	9.36855	9.29708	7.53764		1.235	-0.00286	3.59977	8.11318	7.82734	7.56673	7.69703
1.236	3.15728	7.60419	9.4287	9.28586	7.49605		1.236	-0.00294	3.59433	8.07218	7.77395	7.60627	7.69011
1.237	3.16292	7.58654	9.43455	9.27703	7.54632		1.237	-0.00291	3.56967	8.09698	7.83472	7.55969	7.69721
1.238	3.20792	7.5933	9.38322	9.29405	7.54121		1.238	-0.0029	3.55653	8.15272	7.80419	7.63369	7.71894
1.239	3.19126	7.62029	9.38635	9.29088	7.52797		1.239	-0.00294	3.62064	8.13167	7.73391	7.59408	7.66399
1.24	3.23426	7.60774	9.3756	9.30591	7.55834		1.24	-0.0029	3.59159	8.13455	7.72445	7.59774	7.6611
1.241	3.23121	7.5868	9.366	9.30689	7.58975		1.241	-0.00291	3.64431	8.04455	7.8121	7.59014	7.70112
1.242	3.17998	7.59427	9.45041	9.31746	7.50859		1.242	-0.00287	3.58056	8.08174	7.80767	7.61934	7.7135
1.243	3.19065	7.57053	9.38223	9.33411	7.55642		1.243	-0.00286	3.55715	8.07802	7.7781	7.59612	7.68711
1.244	3.17776	7.59351	9.44725	9.31842	7.49044		1.244	-0.00289	3.60567	8.18442	7.74324	7.57488	7.65906
1.245	3.13749	7.55615	9.42198	9.31088	7.47629		1.245	-0.00286	3.6057	8.11793	7.71556	7.61648	7.66602
1.246	3.1444	7.61756	9.38837	9.30396	7.52234		1.246	-0.00287	3.61629	8.08543	7.79311	7.53803	7.66557
1.247	3.18956	7.60686	9.38858	9.33856	7.49137		1.247	-0.00289	3.57727	8.06663	7.83017	7.60196	7.71607
1.248	3.14439	7.62145	9.38513	9.31835	7.50861		1.248	-0.00287	3.61551	8.1193	7.76231	7.62129	7.6918
1.249	3.19552	7.54765	9.36485	9.30757	7.53516		1.249	-0.00291	3.60594	8.11409	7.80284	7.54454	7.67369
1.25	3.14516	7.6342	9.42612	9.31756	7.55404		1.25	-0.00291	3.6083	8.17665	7.75968	7.57222	7.66595
1.251	3.18635	7.58665	9.41449	9.3134	7.50858		1.251	-0.00292	3.60366	8.02485	7.84726	7.5235	7.68538
1.252	3.17193	7.59228	9.36289	9.32024	7.5088		1.252	-0.00293	3.5932	8.10519	7.68165	7.5874	7.63453
1.253	3.13187	7.62748	9.39943	9.28849	7.52282		1.253	-0.00285	3.62378	8.12884	7.77749	7.57837	7.67793
1.254	3.21245	7.5944	9.4026	9.3096	7.53205		1.254	-0.00287	3.62939	8.12304	7.80545	7.64837	7.72691
1.255	3.23995	7.60188	9.38495	9.30114	7.49354		1.255	-0.00288	3.59906	8.13401	7.81096	7.60039	7.70568
1.256	3.18563	7.60793	9.33267	9.29517	7.53617		1.256	-0.00288	3.58247	8.10733	7.85372	7.586	7.71986
1.257	3.12234	7.65514	9.3973	9.30079	7.52165		1.257	-0.00289	3.57335	8.15154	7.79553	7.60936	7.70244
1.258	3.15443	7.61567	9.4087	9.298	7.48723		1.258	-0.00288	3.63576	8.16443	7.79166	7.54273	7.6672
1.259	3.18947	7.66234	9.3795	9.29462	7.53165		1.259	-0.00284	3.61489	8.10802	7.76958	7.54481	7.65719
1.26	3.18405	7.57828	9.38716	9.33182	7.47695		1.26	-0.00284	3.60636	8.12856	7.75299	7.57892	7.66596
1.261	3.17452	7.61917	9.37373	9.28706	7.55878		1.261	-0.00286	3.61016	8.10258	7.79112	7.61017	7.70064
1.262	3.21443	7.59703	9.40193	9.32506	7.48376		1.262	-0.00283	3.64798	8.11208	7.7555	7.64769	7.7016
1.263	3.22408	7.61196	9.3977	9.29192	7.52651		1.263	-0.00287	3.57285	8.07512	7.84041	7.66889	7.75465
1.264	3.18953	7.65122	9.39366	9.29634	7.5184		1.264	-0.00293	3.5725	8.09066	7.75764	7.60399	7.68081
1.265	3.18805	7.56143	9.45075	9.27974	7.48864		1.265	-0.00293	3.61662	8.1021	7.79267	7.55485	7.67376
1.266	3.19935	7.55668	9.38895	9.28137	7.53472		1.266	-0.00294	3.6063	8.14068	7.82727	7.59701	7.71214
1.267	3.14666	7.59675	9.43441	9.28572	7.49732		1.267	-0.00293	3.56337	8.01843	7.81233	7.53779	7.67506
1.268	3.21405	7.60497	9.39611	9.32007	7.49423		1.268	-0.00292	3.62806	8.06251	7.78016	7.55331	7.66674
1.269	3.18177	7.59805	9.42448	9.30104	7.52986		1.269	-0.00285	3.62479	8.14351	7.81905	7.56251	7.69078
1.27	3.18072	7.61657	9.3816	9.28601	7.48917		1.27	-0.0029	3.5788	8.07021	7.81419	7.63959	7.72689
1.271	3.18065	7.60128	9.39931	9.33042	7.52735		1.271	-0.00286	3.60259	8.09974	7.81659	7.57225	7.69442
1.272	3.23729	7.5535	9.38011	9.29404	7.48955		1.272	-0.00283	3.59029	8.11472	7.80066	7.63009	7.71537
1.273	3.17107	7.55883	9.41268	9.27095	7.51384		1.273	-0.00283	3.60145	8.11269	7.70116	7.63095	7.66606
1.274	3.19155	7.55763	9.37634	9.28053	7.52909		1.274	-0.00288	3.56615	8.06159	7.80643	7.65533	7.73088
1.275	3.25387	7.59404	9.37133	9.30756	7.48475		1.275	-0.0029	3.60011	8.03689	7.8174	7.65931	7.73836
1.276	3.14066	7.62636	9.38044	9.29976	7.53437		1.276	-0.00292	3.58704	8.08735	7.74915	7.53367	7.64141
1.277	3.16764	7.5928	9.38344	9.28374	7.50061		1.277	-0.00288	3.59185	8.1009	7.79747	7.51142	7.65444
1.278	3.17353	7.65508	9.39467	9.27526	7.47903		1.278	-0.00289	3.62257	8.11955	7.77451	7.58986	7.68218
1.279	3.14156	7.60838	9.37956	9.30722	7.48419		1.279	-0.0029	3.554	8.03133	7.86595	7.6471	7.75652
1.28	3.19121	7.59332	9.38601	9.29273	7.48984		1.28	-0.00288	3.59753	8.10871	7.80924	7.60951	7.70937
1.281	3.16756	7.5574	9.3741	9.33084	7.51817		1.281	-0.0029	3.59271	8.05083	7.74774	7.61957	7.68365
1.282	3.19635	7.5948	9.40938	9.30565	7.47864		1.282	-0.00289	3.57725	8.06238	7.87126	7.58115	7.72621
1.283	3.13998	7.63025	9.40961	9.29353	7.53125		1.283	-0.00286	3.63687	8.08611	7.88639	7.49457	7.69048
1.284	3.1797	7.59707	9.40499	9.29781	7.52053		1.284	-0.00293	3.57336	8.08047	7.79629	7.60704	7.70167
1.285	3.1926	7.5725	9.41408	9.25022	7.49874		1.285	-0.00289	3.61462	8.11476	7.78701	7.53658	7.66179
1.286	3.17733	7.58991	9.37155	9.32776	7.49931		1.286	-0.00293	3.58282	8.12916	7.80171	7.58773	7.69472
1.287	3.18898	7.67783	9.38877	9.29189	7.48711		1.287	-0.0029	3.62155	8.0647	7.74565	7.58194	7.6638
1.288	3.18352	7.63034	9.37426	9.31235	7.50937		1.288	-0.00286	3.59328	8.15239	7.74498	7.70518	7.72508
1.289	3.19021	7.63155	9.39126	9.28127	7.51822		1.289	-0.00288	3.61372	8.07974	7.71835	7.55821	7.63828
1.29	3.1963	7.61106	9.3664	9.29654	7.5466		1.29	-0.00285	3.61052	8.12996	7.76267	7.59797	7.68032
1.291	3.20377	7.55207	9.40742	9.2621	7.53819		1.291	-0.00293	3.537	8.08735	7.80773	7.63128	7.7195
1.292	3.21044	7.58974	9.43733	9.27441	7.50094		1.292	-0.00285	3.57427	8.03318	7.68456	7.59703	7.64079
1.293	3.19407	7.61489	9.41827	9.319	7.51439		1.293	-0.00291	3.58561	8.02514	7.75444	7.63675	7.69559
1.294	3.15649	7.60608	9.3997	9.31317	7.51417		1.294	-0.00284	3.55992	8.01742	7.76919	7.58124	7.67521
1.295	3.18944	7.61856	9.40192	9.3009	7.45625		1.295	-0.00286	3.55581	8.14475	7.79214	7.65094	7.72154
1.296	3.16034	7.57748	9.38796	9.29179	7.48449		1.296	-0.00291	3.55501	8.07206	7.78023	7.60323	7.69173
1.297	3.22054	7.5711	9.39597	9.32422	7.47295		1.297	-0.00285	3.63838	8.08787	7.77624	7.62769	7.70197
1.298	3.16487	7.57202	9.38077	9.30977	7.52242		1.298	-0.00289	3.6025	8.08324	7.75544	7.61247	7.68396
1.299	3.21714	7.61686	9.41435	9.29467	7.5039		1.299	-0.00289	3.64722	8.11771	7.83911	7.60798	7.72354
1.3	3.20882	7.63446	9.39304	9.29038	7.49775		1.3	-0.00295	3.58958	8.11526	7.79293	7.5513	7.67211
1.301	3.13568	7.61258	9.42528	9.2994	7.477		1.301	-0.00289	3.59735	8.1569	7.74774	7.62235	7.68504
1.302	3.17805	7.61205	9.4371	9.30498	7.4542		1.302	-0.0029	3.60787	8.08634	7.79143	7.58755	7.68949
1.303	3.17412	7.62454	9.3999	9.30829	7.46919		1.303	-0.0029	3.55878	8.07102	7.76255	7.60806	7.6853
1.304	3.19179	7.56916	9.39013	9.32614	7.50166		1.304	-0.0029	3.64445	8.05589	7.79737	7.61307	7.70522
1.305	3.25097	7.60876	9.42602	9.29898	7.46774		1.305	-0.00285	3.57187	8.09172	7.74838	7.56926	7.65882
1.306	3.17734	7.54918	9.38607	9.28168	7.47472		1.306	-0.00289	3.60328	8.1075	7.72455	7.61025	7.6674
1.307	3.19295	7.59526	9.39963	9.33842	7.4723		1.307	-0.0029	3.61009	8.11371	7.80439	7.66575	7.73507
1.308	3.17752	7.56213	9.36958	9.31974	7.4596		1.308	-0.00289	3.58495	8.10585	7.86552	7.67493	7.77022
1.309	3.18644	7.62134	9.37241	9.30176	7.49558		1.309	-0.00287	3.6151	8.04973	7.7607	7.61391	7.68731
1.31	3.11619	7.609	9.33402	9.26469	7.47968		1.31	-0.00292	3.56659	8.1192	7.74835	7.58616	7.66725
1.311	3.16234	7.63225	9.42382	9.28721	7.48552		1.311	-0.00287	3.61003	8.09934	7.80871	7.67794	7.74332
1.312	3.19112	7.55144	9.36032	9.29418	7.49467		1.312	-0.0029	3.58515	8.08404	7.76329	7.54418	7.65374
1.313	3.16879	7.57579	9.36461	9.32716	7.46406		1.313	-0.00291	3.60355	8.07961	7.83758	7.61644	7.72701
1.314	3.19863	7.66939	9.38901	9.26988	7.46341		1.314	-0.00289	3.61781	8.08564	7.78792	7.60211	7.69501
1.315	3.16199	7.59148	9.42062	9.28693	7.51134		1.315	-0.00287	3.5781	8.08304	7.81426	7.65734	7.7358
1.316	3.18999	7.56161	9.3806	9.32336	7.48372		1.316	-0.0029	3.61521	8.11515	7.84437	7.62702	7.73569
1.317	3.17618	7.62804	9.39271	9.32308	7.45366		1.317	-0.00289	3.52151	8.07872	7.79117	7.5675	7.67934
1.318	3.12212	7.59979	9.37511	9.28348	7.49361		1.318	-0.00289	3.62766	8.09923	7.80151	7.59081	7.69616
1.319	3.14572	7.61717	9.39731	9.26503	7.47571		1.319	-0.00285	3.62397	8.11305	7.7606	7.6118	7.6862
1.32	3.1879	7.63253	9.42508	9.31755	7.46914		1.32	-0.00286	3.61699	8.08968	7.71669	7.61141	7.66405
1.321	3.19658	7.62994	9.42294	9.32063	7.47703		1.321	-0.00289	3.63321	8.07271	7.73199	7.63883	7.68541
1.322	3.18025	7.61842	9.38697	9.33434	7.48679		1.322	-0.00282	3.53344	8.05946	7.90441	7.66207	7.78324
1.323	3.13409	7.63193	9.37971	9.29691	7.47959		1.323	-0.00286	3.60364	8.0366	7.77439	7.5418	7.6581
1.324	3.1247	7.53654	9.3983	9.23902	7.50882		1.324	-0.00286	3.5672	8.11854	7.73201	7.55452	7.64327
1.325	3.1559	7.58157	9.38225	9.28996	7.48558		1.325	-0.00288	3.58325	8.108	7.80128	7.60052	7.7009
1.326	3.17976	7.62483	9.42909	9.31655	7.49762		1.326	-0.00288	3.52884	8.1142	7.76127	7.59315	7.67721
1.327	3.17492	7.55732	9.38459	9.28403	7.5603		1.327	-0.00293	3.57852	8.19852	7.7854	7.59458	7.68999
1.328	3.15107	7.57418	9.41195	9.28546	7.48035		1.328	-0.00289	3.6029	8.0518	7.83129	7.55252	7.69191
1.329	3.21882	7.63831	9.35765	9.30864	7.47746		1.329	-0.00291	3.60746	8.07261	7.87771	7.60265	7.74018
1.33	3.20557	7.61208	9.38055	9.30304	7.50503		1.33	-0.0029	3.60725	8.11093	7.7875	7.58895	7.68823
1.331	3.14691	7.61863	9.35511	9.29501	7.49152		1.331	-0.00289	3.64319	8.09058	7.7312	7.55802	7.64461
1.332	3.16346	7.57621	9.36364	9.31513	7.48229		1.332	-0.00287	3.70338	8.09154	7.64707	7.61466	7.63087
1.333	3.15426	7.59539	9.42338	9.29546	7.46172		1.333	-0.00285	3.59074	8.16186	7.82358	7.64543	7.73451
1.334	3.1857	7.65473	9.3853	9.32024	7.52325		1.334	-0.00285	3.56853	8.10001	7.75677	7.58081	7.66879
1.335	3.18435	7.60035	9.3631	9.29143	7.48435		1.335	-0.00284	3.58494	8.04072	7.79508	7.6295	7.71229
1.336	3.22767	7.64968	9.39291	9.31999	7.45913		1.336	-0.00284	3.56765	8.13047	7.80076	7.61819	7.70948
1.337	3.13086	7.58912	9.38853	9.29908	7.44741		1.337	-0.00283	3.61514	8.13581	7.79042	7.63825	7.71434
1.338	3.17254	7.61808	9.36592	9.31453	7.52184		1.338	-0.00286	3.58442	8.09157	7.75628	7.58628	7.67128
1.339	3.15833	7.63987	9.41418	9.28966	7.46922		1.339	-0.00289	3.56724	8.15286	7.84963	7.64597	7.7478
1.34	3.18849	7.5677	9.36481	9.29615	7.50329		1.34	-0.00291	3.58911	8.002	7.83144	7.57929	7.70536
1.341	3.14619	7.60215	9.40283	9.33269	7.48412		1.341	-0.00292	3.60275	8.09482	7.72042	7.63521	7.67781
1.342	3.18304	7.58225	9.39879	9.3018	7.43944		1.342	-0.00289	3.59592	8.14054	7.79714	7.6494	7.72327
1.343	3.16623	7.56709	9.40684	9.27224	7.40185		1.343	-0.00291	3.61645	8.07152	7.792	7.5639	7.67795
1.344	3.13756	7.63832	9.40292	9.27077	7.48209		1.344	-0.00286	3.63232	8.09548	7.78277	7.62099	7.70188
1.345	3.18503	7.61468	9.40138	9.34063	7.50424		1.345	-0.00289	3.62192	8.11541	7.83581	7.53877	7.68729
1.346	3.16165	7.60254	9.35718	9.30449	7.44415		1.346	-0.0029	3.61133	8.06543	7.78571	7.61691	7.70131
1.347	3.20941	7.56876	9.39201	9.29312	7.46051		1.347	-0.00288	3.60314	8.15424	7.82983	7.58561	7.70772
1.348	3.18156	7.5838	9.39143	9.32526	7.44061		1.348	-0.00286	3.59946	8.09885	7.83976	7.54822	7.69399
1.349	3.1448	7.58108	9.39482	9.29689	7.43762		1.349	-0.00284	3.63372	8.08369	7.84936	7.61855	7.73395
1.35	3.20146	7.55685	9.36524	9.27282	7.45078		1.35	-0.00284	3.59664	8.05728	7.79421	7.6123	7.70326
1.351	3.17709	7.57313	9.40585	9.26529	7.47503		1.351	-0.00286	3.58352	8.04515	7.83922	7.5457	7.69246
1.352	3.14524	7.60022	9.35998	9.27884	7.48328		1.352	-0.00288	3.61485	8.16226	7.78122	7.52682	7.65402
1.353	3.20452	7.58159	9.39083	9.29827	7.51819		1.353	-0.00285	3.60878	8.15182	7.77844	7.60186	7.69015
1.354	3.14267	7.58188	9.39094	9.27497	7.45882		1.354	-0.00288	3.55839	8.04863	7.73455	7.5466	7.64058
1.355	3.15387	7.64064	9.36497	9.30834	7.49677		1.355	-0.00291	3.56821	8.09361	7.7977	7.57608	7.68689
1.356	3.18748	7.56035	9.43277	9.29452	7.44466		1.356	-0.0029	3.56051	8.09842	7.826	7.59062	7.70831
1.357	3.20886	7.6416	9.37419	9.28929	7.4172		1.357	-0.00291	3.61423	8.11388	7.78649	7.55234	7.66941
1.358	3.2051	7.61076	9.37702	9.29176	7.48122		1.358	-0.0029	3.5352	8.10474	7.73981	7.61649	7.67815
1.359	3.21819	7.59524	9.37621	9.31043	7.42508		1.359	-0.00287	3.57951	8.10837	7.77435	7.65597	7.71516
1.36	3.17653	7.58247	9.38112	9.29757	7.49791		1.36	-0.0029	3.64548	8.06727	7.7127	7.54793	7.63032
1.361	3.16251	7.58657	9.39715	9.28446	7.51403		1.361	-0.00285	3.5705	8.11123	7.78061	7.58809	7.68435
1.362	3.16944	7.61315	9.41846	9.29667	7.43424		1.362	-0.00287	3.6474	8.07637	7.78712	7.59831	7.69271
1.363	3.20802	7.64234	9.39321	9.29209	7.44741		1.363	-0.00286	3.58366	8.05381	7.80226	7.61159	7.70693
1.364	3.18644	7.59758	9.40698	9.29243	7.47003		1.364	-0.00288	3.56798	8.0455	7.74889	7.51558	7.63223
1.365	3.17756	7.60077	9.41587	9.24513	7.4607		1.365	-0.00288	3.6195	8.01457	7.7982	7.68212	7.74016
1.366	3.22982	7.65966	9.43356	9.30777	7.52136		1.366	-0.00289	3.60608	8.11963	7.84222	7.5965	7.71936
1.367	3.15501	7.64255	9.40462	9.28381	7.50189		1.367	-0.00295	3.6056	8.09707	7.80703	7.65385	7.73044
1.368	3.15521	7.60044	9.38187	9.30148	7.43236		1.368	-0.00289	3.56634	8.13087	7.80654	7.62887	7.7177
1.369	3.15672	7.58944	9.37893	9.31776	7.47206		1.369	-0.00293	3.57397	8.1063	7.76758	7.53673	7.65215
1.37	3.17452	7.6034	9.42807	9.27681	7.44928		1.37	-0.00292	3.59906	8.03044	7.8194	7.54909	7.68424
1.371	3.18755	7.61151	9.39819	9.33802	7.4582		1.371	-0.0029	3.63831	8.11983	7.77971	7.59241	7.68606
1.372	3.23427	7.60059	9.37414	9.28912	7.47487		1.372	-0.00286	3.65317	8.06482	7.74303	7.64935	7.69619
1.373	3.15584	7.59715	9.38983	9.31815	7.4815		1.373	-0.00281	3.55283	8.04314	7.72287	7.58798	7.65543
1.374	3.15886	7.67267	9.41512	9.32539	7.51531		1.374	-0.00286	3.57912	8.09039	7.79326	7.556	7.67463
1.375	3.18321	7.58221	9.36662	9.28614	7.50384		1.375	-0.00284	3.56172	8.11951	7.81382	7.63848	7.72615
1.376	3.1433	7.68212	9.36911	9.29146	7.48273		1.376	-0.00285	3.59201	8.12229	7.80955	7.65709	7.73332
1.377	3.19771	7.57254	9.43242	9.27432	7.49476		1.377	-0.00286	3.62367	8.07388	7.69824	7.58145	7.63985
1.378	3.2537	7.59738	9.43067	9.28059	7.43923		1.378	-0.00291	3.60976	8.09704	7.8244	7.61562	7.72001
1.379	3.21229	7.62018	9.37199	9.31703	7.47102		1.379	-0.00291	3.59299	8.03927	7.82463	7.55679	7.69071
1.38	3.18867	7.59903	9.42366	9.29824	7.43153		1.38	-0.0029	3.62724	8.14349	7.76129	7.65576	7.70852
1.381	3.16428	7.61284	9.39939	9.29613	7.51998		1.381	-0.00292	3.59079	8.13614	7.79905	7.60179	7.70042
1.382	3.22032	7.59908	9.39354	9.30626	7.45202		1.382	-0.00289	3.57892	8.05139	7.76986	7.63843	7.70414
1.383	3.1518	7.55987	9.40363	9.27109	7.42614		1.383	-0.00291	3.59053	8.10597	7.81033	7.62376	7.71704
1.384	3.17433	7.58872	9.36038	9.31618	7.42802		1.384	-0.00288	3.58581	8.093	7.71042	7.62684	7.66863
1.385	3.178	7.59239	9.44612	9.2808	7.43696		1.385	-0.00288	3.5519	8.14284	7.81607	7.63186	7.72396
1.386	3.16233	7.58705	9.39278	9.31188	7.45984		1.386	-0.00287	3.62754	8.11592	7.81215	7.67411	7.74313
1.387	3.16843	7.62984	9.38578	9.30935	7.46456		1.387	-0.00287	3.56782	8.10345	7.85281	7.54641	7.69961
1.388	3.18784	7.61974	9.38074	9.29344	7.49477		1.388	-0.00286	3.62502	8.10365	7.76172	7.60733	7.68452
1.389	3.22758	7.57723	9.38334	9.29682	7.45693		1.389	-0.00289	3.62218	8.15258	7.78769	7.59656	7.69212
1.39	3.20771	7.54092	9.41662	9.30204	7.41727		1.39	-0.00287	3.60223	8.07308	7.84682	7.62492	7.73587
1.391	3.19664	7.62163	9.36516	9.30009	7.42801		1.391	-0.00289	3.57263	8.12975	7.7926	7.64047	7.71654
1.392	3.13926	7.59454	9.40887	9.31288	7.43046		1.392	-0.00289	3.57265	8.1163	7.70574	7.61334	7.65954
1.393	3.22081	7.62	9.37709	9.2811	7.46208		1.393	-0.00294	3.60551	8.07063	7.78645	7.57083	7.67864
1.394	3.21075	7.57575	9.41281	9.29968	7.45029		1.394	-0.00291	3.57656	8.0295	7.8272	7.66599	7.7466
1.395	3.21172	7.61566	9.3614	9.24704	7.4421		1.395	-0.00287	3.62524	8.10077	7.83595	7.60202	7.71898
1.396	3.09956	7.64014	9.42541	9.30169	7.42488		1.396	-0.00289	3.59956	8.09375	7.77893	7.6708	7.72487
1.397	3.14143	7.65046	9.41604	9.30403	7.46319		1.397	-0.00291	3.57968	8.05993	7.77452	7.6313	7.70291
1.398	3.21867	7.53566	9.42659	9.31004	7.44434		1.398	-0.00287	3.57317	8.09211	7.83387	7.53825	7.68606
1.399	3.20472	7.64264	9.3912	9.29611	7.45286		1.399	-0.00288	3.54391	8.05009	7.79857	7.70759	7.75308
1.4	3.15408	7.66614	9.40917	9.30866	7.47091		1.4	-0.00288	3.55116	8.09584	7.76934	7.60009	7.68471
1.401	3.17908	7.5849	9.37156	9.31041	7.42957		1.401	-0.00289	3.54304	8.06376	7.73722	7.65803	7.69763
1.402	3.15895	7.60028	9.43375	9.30492	7.41853		1.402	-0.00287	3.57856	8.16802	7.79638	7.58157	7.68898
1.403	3.20387	7.60619	9.38223	9.30974	7.45643		1.403	-0.00293	3.58107	8.12527	7.73994	7.58924	7.66459
1.404	3.16867	7.56965	9.39967	9.29451	7.46761		1.404	-0.00286	3.61981	8.21232	7.83183	7.60599	7.71891
1.405	3.15732	7.59563	9.37855	9.29878	7.47023		1.405	-0.00283	3.59113	8.14005	7.79639	7.62867	7.71253
1.406	3.18732	7.63466	9.36918	9.29155	7.54307		1.406	-0.00289	3.57894	8.10302	7.82665	7.53979	7.68322
1.407	3.17871	7.58599	9.4049	9.28542	7.47282		1.407	-0.00289	3.5929	8.11613	7.78052	7.61223	7.69637
1.408	3.18752	7.58023	9.36667	9.29823	7.47664		1.408	-0.00283	3.57805	8.13631	7.79407	7.57794	7.686
1.409	3.14359	7.58869	9.39519	9.32822	7.47753		1.409	-0.00286	3.6286	8.0762	7.78878	7.54524	7.66701
1.41	3.20081	7.58784	9.43451	9.27689	7.43772		1.41	-0.00287	3.57899	8.06038	7.73639	7.52733	7.63186
1.411	3.16082	7.60303	9.37422	9.29127	7.47005		1.411	-0.00293	3.59791	8.10515	7.73335	7.64685	7.6901
1.412	3.17235	7.65837	9.38408	9.29148	7.4399		1.412	-0.0029	3.57129	8.12672	7.80089	7.61333	7.70711
1.413	3.21809	7.64976	9.40897	9.30701	7.48896		1.413	-0.00292	3.56687	8.11065	7.81331	7.61558	7.71445
1.414	3.15051	7.59433	9.38216	9.30828	7.47286		1.414	-0.00287	3.56754	8.15802	7.82608	7.617	7.72154
1.415	3.2066	7.53753	9.36136	9.30145	7.44788		1.415	-0.00288	3.60027	8.06058	7.71463	7.49186	7.60325
1.416	3.19931	7.61024	9.39923	9.31297	7.41988		1.416	-0.00289	3.60634	8.05132	7.79834	7.59276	7.69555
1.417	3.14465	7.62351	9.39975	9.30955	7.43466		1.417	-0.00288	3.59329	8.12228	7.86084	7.61862	7.73973
1.418	3.12881	7.58629	9.40831	9.28638	7.47877		1.418	-0.0029	3.61197	8.09031	7.72115	7.61872	7.66993
1.419	3.14377	7.6097	9.38689	9.27792	7.41879		1.419	-0.00285	3.55353	8.11148	7.83177	7.59046	7.71112
1.42	3.12111	7.58521	9.41489	9.34556	7.44803		1.42	-0.00284	3.58762	8.06076	7.77806	7.57461	7.67633
1.421	3.17204	7.58459	9.37754	9.2826	7.47687		1.421	-0.00288	3.66502	8.17666	7.7176	7.59899	7.65829
1.422	3.16194	7.62262	9.42619	9.29937	7.44846		1.422	-0.00286	3.65937	8.06771	7.75592	7.53668	7.6463
1.423	3.16725	7.59923	9.36298	9.32419	7.44138		1.423	-0.00293	3.49676	8.07018	7.76229	7.57666	7.66948
1.424	3.14732	7.58709	9.45379	9.31448	7.42815		1.424	-0.00288	3.58687	8.10823	7.77211	7.54869	7.6604
1.425	3.17906	7.62267	9.38895	9.30701	7.40289		1.425	-0.00291	3.57676	8.06475	7.74318	7.59734	7.67026
1.426	3.18075	7.5846	9.40031	9.31542	7.44066		1.426	-0.00285	3.62892	8.12965	7.82087	7.59109	7.70598
1.427	3.17466	7.62324	9.42396	9.30459	7.41559		1.427	-0.00283	3.58439	8.09817	7.76311	7.65809	7.7106
1.428	3.22363	7.57232	9.38639	9.29181	7.39725		1.428	-0.00285	3.58597	8.11308	7.75511	7.68822	7.72166
1.429	3.19031	7.61434	9.3751	9.28559	7.40948		1.429	-0.00291	3.6085	8.02003	7.79503	7.59226	7.69365
1.43	3.17626	7.56937	9.36964	9.27556	7.44512		1.43	-0.00295	3.58813	8.1128	7.72942	7.65077	7.6901
1.431	3.2119	7.557	9.42043	9.29494	7.41541		1.431	-0.00296	3.60136	8.06528	7.84194	7.62777	7.73485
1.432	3.19509	7.60181	9.38778	9.29277	7.46731		1.432	-0.00294	3.60382	8.1036	7.82673	7.57966	7.7032
1.433	3.14109	7.57009	9.41888	9.30342	7.49945		1.433	-0.00293	3.58478	8.14123	7.78224	7.56483	7.67354
1.434	3.19202	7.60935	9.36316	9.27399	7.45749		1.434	-0.00289	3.61659	8.19122	7.76199	7.62971	7.69585
1.435	3.16791	7.59488	9.36828	9.30044	7.42844		1.435	-0.00291	3.59173	8.08752	7.79475	7.56149	7.67812
1.436	3.1761	7.57414	9.41403	9.26402	7.40492		1.436	-0.00288	3.5872	7.99302	7.81309	7.52101	7.66705
1.437	3.1313	7.60061	9.38474	9.30931	7.48937		1.437	-0.00283	3.56268	8.08048	7.79133	7.63933	7.71533
1.438	3.14683	7.61305	9.39993	9.28929	7.43446		1.438	-0.00286	3.59306	7.99321	7.7595	7.60039	7.67995
1.439	3.19182	7.62487	9.38238	9.28514	7.46214		1.439	-0.00285	3.56684	8.14587	7.80501	7.5872	7.69611
1.44	3.16424	7.65051	9.3768	9.29401	7.4427		1.44	-0.00288	3.64631	8.15295	7.81059	7.63517	7.72288
1.441	3.21851	7.61069	9.39899	9.31228	7.43897		1.441	-0.00293	3.5878	8.1191	7.82148	7.55101	7.68625
1.442	3.13703	7.62128	9.42345	9.29315	7.40407		1.442	-0.00297	3.61685	8.12174	7.80899	7.62381	7.7164
1.443	3.1512	7.57969	9.34363	9.29236	7.44052		1.443	-0.00288	3.60545	8.17814	7.75232	7.55301	7.65266
1.444	3.19617	7.59128	9.37601	9.28543	7.40453		1.444	-0.00288	3.58219	8.13854	7.73251	7.58158	7.65705
1.445	3.17254	7.64044	9.39254	9.31686	7.47929		1.445	-0.00293	3.66198	8.08975	7.81024	7.61279	7.71152
1.446	3.17959	7.59366	9.3757	9.29605	7.4015		1.446	-0.00288	3.5752	8.09039	7.84501	7.54469	7.69485
1.447	3.18641	7.54562	9.36105	9.31054	7.40222		1.447	-0.00289	3.59432	8.07768	7.7916	7.63748	7.71454
1.448	3.21801	7.60445	9.39832	9.32213	7.42202		1.448	-0.00288	3.63995	8.12747	7.80473	7.65291	7.72882
1.449	3.13422	7.63092	9.41071	9.301	7.42031		1.449	-0.00285	3.6713	8.10875	7.79331	7.56994	7.68163
1.45	3.21299	7.60859	9.39851	9.30556	7.41771		1.45	-0.00287	3.60775	8.04871	7.72168	7.59282	7.65725
1.451	3.13979	7.6357	9.39731	9.29123	7.43237		1.451	-0.00282	3.64175	8.08543	7.81182	7.59618	7.704
1.452	3.16761	7.63058	9.3789	9.29058	7.41261		1.452	-0.00288	3.61593	8.13881	7.75253	7.59741	7.67497
1.453	3.1557	7.61998	9.41395	9.29451	7.43012		1.453	-0.00289	3.6386	8.10765	7.90529	7.62445	7.76487
1.454	3.16844	7.62092	9.38136	9.33081	7.36818		1.454	-0.00291	3.61147	8.05645	7.86352	7.60174	7.73263
1.455	3.20963	7.61413	9.40589	9.2812	7.4201		1.455	-0.00294	3.60895	8.03928	7.86045	7.50367	7.68206
1.456	3.18165	7.58983	9.38581	9.29041	7.39777		1.456	-0.0029	3.55612	8.15561	7.83093	7.57151	7.70122
1.457	3.23154	7.58429	9.38233	9.28817	7.39942		1.457	-0.00288	3.60224	8.12088	7.86262	7.59238	7.7275
1.458	3.19115	7.5964	9.42483	9.30024	7.35745		1.458	-0.00288	3.55913	8.10487	7.84096	7.59143	7.71619
1.459	3.18232	7.59011	9.41948	9.28889	7.39592		1.459	-0.00288	3.59786	8.17515	7.76577	7.58627	7.67602
1.46	3.18774	7.54419	9.39982	9.30026	7.44266		1.46	-0.00289	3.59663	8.11465	7.76613	7.69548	7.73081
1.461	3.15804	7.60419	9.36681	9.26866	7.43778		1.461	-0.00288	3.58928	8.13878	7.81396	7.54638	7.68017
1.462	3.19206	7.58165	9.41966	9.29243	7.45744		1.462	-0.00288	3.57738	8.04054	7.8229	7.53688	7.67989
1.463	3.18702	7.62688	9.34195	9.29307	7.40726		1.463	-0.00288	3.60171	8.16455	7.78315	7.58526	7.68421
1.464	3.14428	7.65382	9.41251	9.28105	7.3976		1.464	-0.0029	3.54441	8.09368	7.84873	7.67595	7.76234
1.465	3.16393	7.60831	9.42413	9.31113	7.42463		1.465	-0.00287	3.57356	8.06121	7.80106	7.63434	7.7177
1.466	3.19232	7.62574	9.36529	9.30382	7.43235		1.466	-0.00287	3.62141	8.05361	7.80623	7.66413	7.73518
1.467	3.12355	7.59049	9.42592	9.30336	7.46354		1.467	-0.00294	3.6068	8.13443	7.87521	7.66785	7.77153
1.468	3.15305	7.59535	9.39535	9.31493	7.421		1.468	-0.00293	3.59082	8.09993	7.76098	7.64704	7.70401
1.469	3.1945	7.60616	9.40452	9.26346	7.43645		1.469	-0.0029	3.58621	8.01944	7.77702	7.61473	7.69588
1.47	3.16449	7.58787	9.42167	9.33234	7.44483		1.47	-0.00286	3.57611	8.17416	7.85685	7.57501	7.71593
1.471	3.18951	7.62819	9.40099	9.28703	7.45031		1.471	-0.00285	3.60069	8.01194	7.73637	7.52582	7.6311
1.472	3.17556	7.60705	9.40233	9.27856	7.43682		1.472	-0.00289	3.61046	8.13718	7.76248	7.63851	7.7005
1.473	3.17536	7.59371	9.36752	9.28864	7.37443		1.473	-0.00284	3.59321	8.09354	7.77489	7.56003	7.66746
1.474	3.20607	7.66468	9.38154	9.29815	7.45647		1.474	-0.00288	3.6122	8.18784	7.7068	7.57975	7.64328
1.475	3.14531	7.64183	9.38579	9.29699	7.35722		1.475	-0.00289	3.68606	8.14665	7.83059	7.55344	7.69201
1.476	3.20975	7.61252	9.38615	9.29749	7.4284		1.476	-0.0029	3.60318	8.11909	7.79474	7.6626	7.72867
1.477	3.21603	7.6086	9.42155	9.28919	7.40651		1.477	-0.00291	3.62643	8.08403	7.78594	7.6085	7.69722
1.478	3.16882	7.61352	9.3843	9.29429	7.38993		1.478	-0.00293	3.57648	8.15023	7.84875	7.58079	7.71477
1.479	3.18346	7.60246	9.38156	9.26248	7.39654		1.479	-0.00291	3.59153	8.08009	7.71694	7.63062	7.67378
1.48	3.11216	7.61971	9.41273	9.31139	7.41179		1.48	-0.00289	3.56249	8.09796	7.72505	7.5586	7.64182
1.481	3.17196	7.64641	9.3728	9.28709	7.4236		1.481	-0.00286	3.61524	8.19919	7.76272	7.62686	7.69479
1.482	3.11619	7.58833	9.40801	9.31622	7.42812		1.482	-0.00285	3.59813	8.06125	7.83522	7.53839	7.6868
1.483	3.21965	7.62841	9.41158	9.30413	7.43525		1.483	-0.00286	3.60577	8.17884	7.82935	7.62702	7.72818
1.484	3.20963	7.5767	9.40555	9.29714	7.45915		1.484	-0.00285	3.57012	8.12555	7.79323	7.58143	7.68733
1.485	3.18566	7.62539	9.39404	9.28182	7.37444		1.485	-0.00286	3.53662	8.08636	7.81411	7.64896	7.73154
1.486	3.17618	7.60899	9.41194	9.28767	7.4628		1.486	-0.00289	3.57112	8.06039	7.71886	7.593	7.65593
1.487	3.19583	7.60369	9.40531	9.27421	7.45406		1.487	-0.00288	3.59136	8.05956	7.8306	7.57505	7.70282
1.488	3.19702	7.59582	9.41025	9.27266	7.44779		1.488	-0.00288	3.55293	8.15932	7.79008	7.6068	7.69844
1.489	3.20468	7.5579	9.40164	9.28792	7.43767		1.489	-0.00293	3.55764	8.12584	7.7866	7.61253	7.69956
1.49	3.13851	7.60174	9.36065	9.30405	7.4021		1.49	-0.00292	3.62669	8.08249	7.86754	7.56585	7.71669
1.491	3.20463	7.56728	9.42479	9.29244	7.43817		1.491	-0.00288	3.61057	8.03007	7.74125	7.695	7.71812
1.492	3.10368	7.51527	9.40636	9.289	7.43449		1.492	-0.00287	3.61273	8.11205	7.78739	7.58755	7.68747
1.493	3.1647	7.58672	9.41037	9.31508	7.43557		1.493	-0.00287	3.64888	8.1786	7.80987	7.65488	7.73238
1.494	3.19391	7.66046	9.40509	9.32355	7.43068		1.494	-0.00286	3.56423	8.14424	7.83697	7.64392	7.74045
1.495	3.22966	7.58352	9.40011	9.28585	7.39512		1.495	-0.00283	3.61417	8.03146	7.84725	7.51056	7.67891
1.496	3.16844	7.57788	9.3842	9.28247	7.38538		1.496	-0.00286	3.62425	8.1276	7.82541	7.58644	7.70592
1.497	3.19232	7.6282	9.43355	9.30195	7.43406		1.497	-0.00287	3.54614	8.16258	7.74918	7.57485	7.66202
1.498	3.16827	7.60249	9.40024	9.31556	7.40544		1.498	-0.00288	3.6067	8.04424	7.79265	7.64831	7.72048
1.499	3.1375	7.58701	9.38366	9.29845	7.48429		1.499	-0.00292	3.5493	8.13425	7.7811	7.57472	7.67791
1.5	3.1895	7.61333	9.36103	9.30872	7.40254		1.5	-0.00291	3.60751	8.11257	7.73554	7.65745	7.69649
1.501	3.14141	7.6129	9.40584	9.31712	7.39593		1.501	-0.00286	3.55697	8.0884	7.85126	7.66827	7.75976
1.502	3.22055	7.62048	9.38347	9.29349	7.39507		1.502	-0.0029	3.54898	8.1431	7.77564	7.67935	7.7275
1.503	3.15718	7.5694	9.38344	9.28858	7.39365		1.503	-0.00298	3.61508	8.13553	7.86412	7.61193	7.73803
1.504	3.12775	7.63405	9.35902	9.30568	7.42952		1.504	-0.00289	3.60957	8.11915	7.7472	7.67877	7.71298
1.505	3.24511	7.58717	9.39135	9.27746	7.39991		1.505	-0.00288	3.6273	8.12774	7.71891	7.65228	7.6856
1.506	3.22833	7.59606	9.38669	9.3218	7.41977		1.506	-0.00289	3.5345	8.09853	7.88116	7.57144	7.7263
1.507	3.2585	7.60421	9.34467	9.28044	7.41747		1.507	-0.00288	3.57902	8.05989	7.85241	7.61764	7.73503
1.508	3.12245	7.6111	9.4225	9.27835	7.41093		1.508	-0.00288	3.51361	8.08666	7.83458	7.65939	7.74698
1.509	3.17064	7.55603	9.38077	9.29986	7.38896		1.509	-0.00285	3.56543	8.17142	7.75932	7.58552	7.67242
1.51	3.15619	7.57147	9.38956	9.34908	7.40228		1.51	-0.0029	3.59358	8.10473	7.83106	7.64275	7.73691
1.511	3.22316	7.5866	9.35122	9.31866	7.39297		1.511	-0.00288	3.6249	8.10802	7.79081	7.67043	7.73062
1.512	3.19916	7.58327	9.41183	9.32309	7.35668		1.512	-0.00288	3.56656	8.06776	7.78955	7.61887	7.70421
1.513	3.21642	7.5931	9.43453	9.31079	7.43251		1.513	-0.0029	3.57741	8.03284	7.72975	7.56934	7.64954
1.514	3.16517	7.53759	9.40216	9.25095	7.3882		1.514	-0.00289	3.61958	8.03548	7.85934	7.59309	7.72621
1.515	3.17765	7.61187	9.40284	9.29208	7.42175		1.515	-0.00287	3.54465	8.16995	7.80378	7.61006	7.70692
1.516	3.1311	7.6047	9.41623	9.27219	7.39718		1.516	-0.00289	3.6164	8.13053	7.8625	7.6189	7.7407
1.517	3.17439	7.60838	9.37857	9.29317	7.36706		1.517	-0.00291	3.62854	8.12732	7.87005	7.66537	7.76771
1.518	3.20886	7.59787	9.38064	9.31109	7.41595		1.518	-0.00289	3.59169	8.15904	7.83303	7.60374	7.71838
1.519	3.17534	7.58165	9.37634	9.30125	7.41662		1.519	-0.00288	3.59471	8.10354	7.79619	7.60192	7.69906
1.52	3.11889	7.55765	9.36549	9.2928	7.38515		1.52	-0.00287	3.60879	8.10251	7.84631	7.51953	7.68292
1.521	3.18881	7.60776	9.40053	9.29955	7.38243		1.521	-0.00287	3.62989	8.09044	7.87536	7.60693	7.74115
1.522	3.20879	7.55663	9.39988	9.30165	7.43086		1.522	-0.00282	3.57028	8.08558	7.77498	7.56879	7.67188
1.523	3.17083	7.57012	9.41595	9.29598	7.39632		1.523	-0.00286	3.51508	8.11218	7.8202	7.62098	7.72059
1.524	3.14711	7.65698	9.37252	9.28498	7.35792		1.524	-0.00288	3.576	8.1272	7.83237	7.62084	7.72661
1.525	3.19563	7.57074	9.39515	9.31246	7.41771		1.525	-0.00287	3.64171	8.07082	7.78497	7.56392	7.67445
1.526	3.24121	7.58336	9.44205	9.31509	7.4054		1.526	-0.00291	3.56671	8.10501	7.80853	7.67344	7.74099
1.527	3.19414	7.56207	9.37986	9.30572	7.42184		1.527	-0.0029	3.55199	8.10112	7.87122	7.6531	7.76216
1.528	3.20037	7.64994	9.40922	9.28361	7.42282		1.528	-0.00297	3.52893	8.14598	7.84952	7.67092	7.76022
1.529	3.17459	7.60979	9.40923	9.28448	7.36587		1.529	-0.00289	3.55319	8.12265	7.84756	7.65831	7.75293
1.53	3.20279	7.60758	9.40829	9.25953	7.42528		1.53	-0.00288	3.58765	8.12799	7.87724	7.58524	7.73124
1.531	3.21332	7.59667	9.38557	9.30531	7.4207		1.531	-0.00285	3.55801	8.15691	7.85151	7.57799	7.71475
1.532	3.17313	7.63699	9.42062	9.28048	7.40188		1.532	-0.00283	3.59789	8.10798	7.79714	7.61926	7.7082
1.533	3.16923	7.61356	9.37654	9.3004	7.38236		1.533	-0.00283	3.585	8.08704	7.76248	7.67767	7.72007
1.534	3.22029	7.58813	9.37768	9.29207	7.4039		1.534	-0.00288	3.6064	8.07699	7.80167	7.59223	7.69695
1.535	3.19304	7.57891	9.36584	9.28245	7.4006		1.535	-0.00288	3.66401	8.12889	7.76479	7.60537	7.68508
1.536	3.20232	7.58209	9.42562	9.32095	7.4612		1.536	-0.00287	3.54946	8.08377	7.80624	7.63205	7.71915
1.537	3.14905	7.59803	9.44791	9.30102	7.40784		1.537	-0.00292	3.55634	8.08206	7.82715	7.60599	7.71657
1.538	3.15615	7.57603	9.43522	9.3219	7.32023		1.538	-0.00289	3.61681	8.11435	7.79207	7.61145	7.70176
1.539	3.11596	7.5933	9.41803	9.31729	7.37249		1.539	-0.0029	3.58602	8.16693	7.84319	7.62728	7.73524
1.54	3.1824	7.59351	9.41392	9.28165	7.37144		1.54	-0.00293	3.61075	8.10007	7.76458	7.63327	7.69893
1.541	3.12742	7.6367	9.38341	9.29251	7.39464		1.541	-0.00292	3.55406	8.09912	7.81761	7.61927	7.71844
1.542	3.17252	7.62883	9.3857	9.28894	7.36922		1.542	-0.00293	3.55149	8.10953	7.85222	7.61877	7.7355
1.543	3.16442	7.62197	9.3596	9.32565	7.40509		1.543	-0.00292	3.59514	8.1721	7.77637	7.66413	7.72025
1.544	3.16136	7.58524	9.3546	9.31969	7.38577		1.544	-0.00286	3.60544	8.09683	7.84715	7.56848	7.70782
1.545	3.2164	7.5962	9.38493	9.29515	7.4038		1.545	-0.00289	3.62704	8.08187	7.79064	7.70483	7.74773
1.546	3.23607	7.63531	9.4121	9.30272	7.36589		1.546	-0.00283	3.59403	8.0397	7.77216	7.60227	7.68722
1.547	3.21327	7.61112	9.38562	9.30562	7.45385		1.547	-0.00285	3.59732	8.07198	7.73703	7.56126	7.64914
1.548	3.22937	7.55782	9.37105	9.28574	7.44197		1.548	-0.00286	3.62786	8.03839	7.85719	7.66689	7.76204
1.549	3.21902	7.6381	9.41352	9.29265	7.38545		1.549	-0.00284	3.6284	8.09284	7.81129	7.62642	7.71885
1.55	3.16617	7.57638	9.39635	9.31163	7.42839		1.55	-0.00288	3.58941	8.08541	7.82633	7.59207	7.7092
1.551	3.17766	7.6413	9.41788	9.31671	7.41206		1.551	-0.00292	3.57894	8.11736	7.84019	7.60508	7.72264
1.552	3.1998	7.59105	9.39427	9.30369	7.36286		1.552	-0.00289	3.60438	8.1732	7.80447	7.61111	7.70779
1.553	3.18569	7.58981	9.37812	9.31821	7.3556		1.553	-0.00293	3.57211	8.05027	7.81979	7.59287	7.70633
1.554	3.12755	7.55614	9.41423	9.2642	7.40597		1.554	-0.00289	3.58844	8.1037	7.77651	7.65341	7.71496
1.555	3.16516	7.61121	9.40441	9.27547	7.38508		1.555	-0.00292	3.64806	8.03543	7.80734	7.6328	7.72007
1.556	3.15023	7.57387	9.40473	9.28489	7.40514		1.556	-0.00291	3.65839	8.1135	7.84425	7.60156	7.7229
1.557	3.13573	7.62602	9.40341	9.26585	7.40614		1.557	-0.00288	3.67368	8.12755	7.80064	7.68002	7.74033
1.558	3.15711	7.58065	9.38897	9.31582	7.37599		1.558	-0.00285	3.64916	8.11749	7.80229	7.58407	7.69318
1.559	3.18293	7.61122	9.39443	9.30359	7.39709		1.559	-0.00287	3.60689	8.17333	7.82436	7.55008	7.68722
1.56	3.17586	7.54785	9.41067	9.29188	7.42986		1.56	-0.00289	3.5982	8.08617	7.81614	7.62495	7.72055
1.561	3.16657	7.62294	9.37704	9.32289	7.43743		1.561	-0.00284	3.59099	8.05694	7.74622	7.56021	7.65322
1.562	3.16265	7.61243	9.40635	9.31134	7.39667		1.562	-0.00289	3.68207	8.08507	7.8366	7.63741	7.737
1.563	3.24836	7.56413	9.39953	9.30169	7.39898		1.563	-0.00287	3.5802	8.13181	7.78402	7.53212	7.65807
1.564	3.13681	7.60678	9.38856	9.29397	7.36049		1.564	-0.00285	3.55357	8.16015	7.83009	7.58178	7.70594
1.565	3.15631	7.63711	9.40243	9.29952	7.37327		1.565	-0.00289	3.64392	8.06124	7.72114	7.60473	7.66294
1.566	3.15757	7.64289	9.38862	9.28067	7.34785		1.566	-0.0029	3.53876	8.10109	7.8612	7.62094	7.74107
1.567	3.19843	7.60553	9.37807	9.2779	7.34629		1.567	-0.00291	3.57417	8.04647	7.83116	7.59108	7.71112
1.568	3.15889	7.56802	9.41457	9.28499	7.43166		1.568	-0.0029	3.62782	8.12881	7.82675	7.59379	7.71027
1.569	3.18943	7.54866	9.39981	9.28822	7.39131		1.569	-0.00293	3.60082	8.11121	7.77781	7.59163	7.68472
1.57	3.17443	7.63459	9.36647	9.30453	7.34375		1.57	-0.00291	3.57364	8.08207	7.84676	7.65511	7.75094
1.571	3.15972	7.58215	9.40946	9.31813	7.38391		1.571	-0.00286	3.64287	8.14255	7.81075	7.63616	7.72346
1.572	3.13782	7.63514	9.36316	9.30633	7.39045		1.572	-0.00289	3.59998	8.07168	7.8719	7.61073	7.74132
1.573	3.20186	7.60899	9.37943	9.28408	7.41637		1.573	-0.00285	3.61038	8.08535	7.86582	7.64362	7.75472
1.574	3.20575	7.68048	9.36648	9.2678	7.39062		1.574	-0.0028	3.56931	8.05644	7.8925	7.53642	7.71446
1.575	3.19681	7.60266	9.39089	9.30947	7.35124		1.575	-0.00281	3.57412	8.12319	7.78227	7.56952	7.67589
1.576	3.14499	7.60859	9.43548	9.33686	7.40719		1.576	-0.00287	3.62007	8.08964	7.83896	7.58949	7.71422
1.577	3.212	7.6133	9.40698	9.29635	7.40333		1.577	-0.00291	3.60294	8.15299	7.81514	7.62385	7.7195
1.578	3.15082	7.6089	9.36427	9.27619	7.4057		1.578	-0.00288	3.64519	8.09733	7.84834	7.5877	7.71802
1.579	3.2122	7.6102	9.36394	9.29743	7.37903		1.579	-0.00289	3.56508	8.1375	7.8509	7.64739	7.74915
1.58	3.19951	7.57254	9.37284	9.27613	7.43107		1.58	-0.00291	3.56303	8.07568	7.71962	7.64078	7.6802
1.581	3.19574	7.55968	9.40206	9.31457	7.38366		1.581	-0.00293	3.57409	8.06577	7.83955	7.52347	7.68151
1.582	3.18426	7.61236	9.41594	9.28503	7.39196		1.582	-0.00293	3.63105	8.12546	7.86782	7.64145	7.75464
1.583	3.15981	7.63859	9.39553	9.30293	7.33681		1.583	-0.00286	3.54541	8.10965	7.85931	7.59849	7.7289
1.584	3.22532	7.65204	9.39038	9.30619	7.39647		1.584	-0.00283	3.5723	8.15598	7.81805	7.61467	7.71636
1.585	3.22491	7.56433	9.41392	9.30888	7.42282		1.585	-0.00284	3.60814	8.05794	7.80002	7.54327	7.67164
1.586	3.14912	7.58682	9.38777	9.28699	7.41984		1.586	-0.00285	3.60136	8.10049	7.78094	7.56311	7.67202
1.587	3.20122	7.57791	9.41416	9.29697	7.41066		1.587	-0.0029	3.52566	8.09624	7.89676	7.48641	7.69158
1.588	3.19578	7.64493	9.40907	9.28494	7.42148		1.588	-0.00291	3.56983	8.16742	7.82917	7.66227	7.74572
1.589	3.13944	7.59372	9.3795	9.28399	7.34924		1.589	-0.00284	3.56903	8.10234	7.86317	7.55628	7.70972
1.59	3.15096	7.56355	9.3946	9.30198	7.39789		1.59	-0.00289	3.55732	8.13135	7.84247	7.60206	7.72227
1.591	3.21369	7.57282	9.37088	9.30606	7.40479		1.591	-0.00288	3.6228	8.11865	7.79248	7.53007	7.66127
1.592	3.15881	7.54153	9.40589	9.29697	7.39251		1.592	-0.00288	3.61411	8.09912	7.87624	7.69175	7.78399
1.593	3.20568	7.57603	9.35584	9.28581	7.33933		1.593	-0.0029	3.58917	8.05329	7.80744	7.63551	7.72147
1.594	3.16815	7.63228	9.37772	9.28964	7.40297		1.594	-0.00293	3.64086	8.08635	7.8346	7.63994	7.73727
1.595	3.15013	7.61929	9.36686	9.30502	7.31565		1.595	-0.00292	3.57409	8.03658	7.74847	7.61984	7.68415
1.596	3.19465	7.61255	9.40364	9.27084	7.38004		1.596	-0.0029	3.58547	8.06392	7.8594	7.58351	7.72145
1.597	3.1837	7.61562	9.3627	9.26595	7.34404		1.597	-0.00285	3.58953	8.14189	7.7845	7.55807	7.67129
1.598	3.1842	7.60509	9.37862	9.28764	7.37945		1.598	-0.00288	3.56583	8.09248	7.80881	7.67047	7.73964
1.599	3.1922	7.58846	9.38097	9.27268	7.39487		1.599	-0.00286	3.53528	8.09262	7.77323	7.54056	7.65689
1.6	3.20835	7.61089	9.40566	9.2934	7.40413		1.6	-0.00288	3.57926	8.07524	7.85166	7.69154	7.7716
1.601	3.16589	7.60399	9.39741	9.28484	7.40749		1.601	-0.00291	3.59165	8.12302	7.88784	7.57089	7.72936
1.602	3.18997	7.59792	9.39043	9.31529	7.40817		1.602	-0.00289	3.60241	8.18711	7.8433	7.62292	7.73311
1.603	3.14222	7.5949	9.38923	9.3074	7.36008		1.603	-0.00287	3.59143	8.07452	7.79612	7.60063	7.69838
1.604	3.20023	7.5461	9.37153	9.31138	7.36325		1.604	-0.00288	3.56493	8.03205	7.81264	7.68799	7.75031
1.605	3.16516	7.60102	9.37263	9.29259	7.37214		1.605	-0.0029	3.58632	8.08665	7.78268	7.61516	7.69892
1.606	3.17292	7.57312	9.40779	9.28788	7.35979		1.606	-0.00294	3.57738	8.22989	7.88799	7.58554	7.73677
1.607	3.15311	7.6184	9.39062	9.3029	7.39338		1.607	-0.00287	3.58494	8.12523	7.80853	7.53544	7.67199
1.608	3.15468	7.59989	9.37865	9.29287	7.39462		1.608	-0.0029	3.57412	8.12075	7.72979	7.55297	7.64138
1.609	3.13045	7.63541	9.39931	9.29551	7.35736		1.609	-0.00287	3.59279	8.12344	7.77107	7.66316	7.71711
1.61	3.16822	7.55883	9.42029	9.29026	7.40649		1.61	-0.00288	3.60366	8.11141	7.74239	7.65038	7.69639
1.611	3.19714	7.63705	9.39064	9.31494	7.35275		1.611	-0.00285	3.62963	8.10718	7.76774	7.66369	7.71572
1.612	3.14134	7.52009	9.37444	9.30919	7.37986		1.612	-0.00287	3.55834	8.04142	7.86569	7.60951	7.7376
1.613	3.17697	7.61761	9.39163	9.33053	7.37978		1.613	-0.0029	3.5742	8.05474	7.75851	7.61046	7.68448
1.614	3.24719	7.5796	9.41621	9.29174	7.35252		1.614	-0.00291	3.5801	8.05113	7.73531	7.58576	7.66054
1.615	3.15152	7.60522	9.39869	9.29947	7.40621		1.615	-0.00288	3.5989	8.15105	7.73054	7.60088	7.66571
1.616	3.16349	7.6238	9.40457	9.32524	7.34106		1.616	-0.00287	3.61362	8.0364	7.78164	7.63378	7.70771
1.617	3.22761	7.60441	9.39221	9.31205	7.34671		1.617	-0.00286	3.53005	8.13443	7.8599	7.66262	7.76126
1.618	3.20153	7.58133	9.37768	9.27909	7.38881		1.618	-0.00285	3.62334	8.08529	7.83321	7.54886	7.69104
1.619	3.18251	7.58386	9.37474	9.29328	7.34993		1.619	-0.00289	3.61542	8.11492	7.81976	7.63737	7.72856
1.62	3.17208	7.59374	9.38386	9.27269	7.37055		1.62	-0.0029	3.60281	8.05758	7.82458	7.62805	7.72631
1.621	3.22119	7.59121	9.44643	9.27723	7.40146		1.621	-0.0029	3.61478	8.0396	7.77224	7.69132	7.73178
1.622	3.22805	7.57355	9.38103	9.28471	7.34741		1.622	-0.00291	3.61381	8.04712	7.79022	7.68669	7.73846
1.623	3.23372	7.62612	9.40147	9.29066	7.32191		1.623	-0.00291	3.58527	8.10168	7.79664	7.55803	7.67734
1.624	3.17123	7.61842	9.4212	9.29691	7.40987		1.624	-0.00285	3.59395	8.16475	7.84667	7.56154	7.70411
1.625	3.14383	7.60668	9.40662	9.30416	7.38797		1.625	-0.00287	3.61905	8.06968	7.78869	7.59439	7.69154
1.626	3.17582	7.62159	9.40655	9.32296	7.38348		1.626	-0.00288	3.61681	8.07041	7.75644	7.58703	7.67173
1.627	3.18176	7.56415	9.40929	9.28421	7.46092		1.627	-0.00287	3.58751	8.0523	7.70921	7.58643	7.64782
1.628	3.1112	7.61172	9.39607	9.27589	7.36101		1.628	-0.00288	3.59778	8.00954	7.86081	7.71804	7.78942
1.629	3.11758	7.61317	9.36191	9.29636	7.39918		1.629	-0.00291	3.58886	8.07942	7.784	7.5775	7.68075
1.63	3.204	7.59832	9.35631	9.29367	7.37507		1.63	-0.00287	3.54105	8.09743	7.86176	7.6493	7.75553
1.631	3.18123	7.62437	9.39709	9.29868	7.44191		1.631	-0.0029	3.57172	8.09441	7.80609	7.64038	7.72323
1.632	3.18621	7.5999	9.43391	9.29354	7.38399		1.632	-0.00293	3.55164	8.03856	7.73891	7.60804	7.67347
1.633	3.16757	7.54372	9.42383	9.29125	7.37129		1.633	-0.00294	3.58008	8.08207	7.78158	7.60064	7.69111
1.634	3.20435	7.58665	9.38821	9.29016	7.36172		1.634	-0.00289	3.58549	8.04584	7.77336	7.66559	7.71948
1.635	3.19004	7.57638	9.39524	9.28021	7.36178		1.635	-0.00293	3.60779	8.05585	7.83385	7.64338	7.73862
1.636	3.15768	7.63918	9.40996	9.26216	7.35305		1.636	-0.0029	3.58881	8.11799	7.75246	7.64038	7.69642
1.637	3.15071	7.63636	9.39207	9.29796	7.36973		1.637	-0.00291	3.64683	8.13476	7.71819	7.64007	7.67913
1.638	3.13386	7.60421	9.40485	9.29302	7.36402		1.638	-0.00286	3.63503	8.05475	7.80627	7.60719	7.70673
1.639	3.20727	7.62788	9.36866	9.31292	7.3106		1.639	-0.00289	3.55989	8.07232	7.77394	7.5457	7.65982
1.64	3.14301	7.59222	9.38599	9.30325	7.3973		1.64	-0.00284	3.6629	8.06334	7.80855	7.60855	7.70855
1.641	3.13594	7.57762	9.39612	9.25805	7.32731		1.641	-0.00285	3.59697	8.0833	7.73878	7.6519	7.69534
1.642	3.16822	7.63601	9.40939	9.30076	7.35033		1.642	-0.00291	3.57869	8.10287	7.82138	7.63736	7.72937
1.643	3.18428	7.63691	9.44329	9.29371	7.34898		1.643	-0.00295	3.56892	8.1038	7.74151	7.58171	7.66161
1.644	3.19453	7.65524	9.44618	9.28023	7.35542		1.644	-0.00291	3.55326	8.11651	7.83688	7.58777	7.71232
1.645	3.20432	7.59914	9.39851	9.2999	7.32671		1.645	-0.0029	3.55996	8.04851	7.73614	7.59774	7.66694
1.646	3.18728	7.58564	9.39581	9.30253	7.36868		1.646	-0.00291	3.58486	8.16593	7.79943	7.61382	7.70662
1.647	3.21271	7.61869	9.41756	9.30907	7.38356		1.647	-0.00292	3.60186	8.00355	7.80862	7.6082	7.70841
1.648	3.16407	7.56207	9.37508	9.30581	7.35035		1.648	-0.00288	3.60845	8.14672	7.73929	7.60442	7.67185
1.649	3.17208	7.57799	9.43545	9.31472	7.36376		1.649	-0.00289	3.57972	8.09949	7.87212	7.62198	7.74705
1.65	3.22435	7.6188	9.39087	9.2781	7.35919		1.65	-0.00288	3.57731	8.14081	7.84605	7.53932	7.69268
1.651	3.20291	7.53666	9.38659	9.28947	7.37209		1.651	-0.00287	3.59047	8.07452	7.70298	7.64738	7.67518
1.652	3.16008	7.61758	9.37194	9.25888	7.33961		1.652	-0.00291	3.59385	8.05085	7.73026	7.56031	7.64529
1.653	3.1414	7.6117	9.42965	9.30136	7.32278		1.653	-0.00289	3.56656	7.99705	7.82064	7.60027	7.71045
1.654	3.20027	7.62851	9.38084	9.30559	7.35898		1.654	-0.00286	3.58491	8.09041	7.82504	7.63458	7.72981
1.655	3.14774	7.59863	9.38573	9.29783	7.35757		1.655	-0.00288	3.63225	8.17083	7.82485	7.63387	7.72936
1.656	3.19298	7.55963	9.39425	9.28273	7.40025		1.656	-0.00286	3.58802	8.07967	7.78477	7.5921	7.68844
1.657	3.18718	7.622	9.3903	9.25863	7.39178		1.657	-0.0029	3.62628	8.09966	7.82073	7.54762	7.68417
1.658	3.20919	7.60858	9.38826	9.294	7.43419		1.658	-0.0029	3.62404	8.12773	7.82473	7.6777	7.75122
1.659	3.10975	7.62607	9.38747	9.30189	7.3246		1.659	-0.00288	3.58248	8.00918	7.77271	7.63134	7.70202
1.66	3.14581	7.63313	9.39592	9.26521	7.38423		1.66	-0.00291	3.62965	8.06939	7.65353	7.62014	7.63683
1.661	3.17223	7.6276	9.38566	9.30982	7.32257		1.661	-0.00284	3.53408	8.11922	7.8375	7.63046	7.73398
1.662	3.17653	7.57813	9.37009	9.30558	7.33025		1.662	-0.00289	3.51418	8.05553	7.79604	7.64974	7.72289
1.663	3.23413	7.58407	9.41832	9.30166	7.37602		1.663	-0.00287	3.61561	8.11136	7.86572	7.66496	7.76534
1.664	3.18993	7.59149	9.41301	9.28674	7.34267		1.664	-0.0029	3.57205	8.14454	7.80193	7.63006	7.716
1.665	3.13407	7.5844	9.39551	9.28271	7.35004		1.665	-0.00291	3.64698	8.05136	7.79288	7.54364	7.66826
1.666	3.1107	7.54969	9.33572	9.30689	7.36057		1.666	-0.00289	3.59615	8.02601	7.81192	7.62571	7.71882
1.667	3.1939	7.63591	9.39431	9.26433	7.32981		1.667	-0.00294	3.61204	8.1157	7.78845	7.57713	7.68279
1.668	3.14106	7.59863	9.39925	9.30435	7.32427		1.668	-0.00286	3.56809	8.14254	7.80637	7.61818	7.71227
1.669	3.15535	7.64657	9.37505	9.28882	7.35833		1.669	-0.00288	3.61421	8.14689	7.79622	7.63824	7.71723
1.67	3.19177	7.54741	9.40452	9.27144	7.36039		1.67	-0.00287	3.6037	8.11173	7.85374	7.62984	7.74179
1.671	3.17521	7.59219	9.36558	9.31307	7.34697		1.671	-0.00292	3.6418	8.19554	7.83682	7.67913	7.75798
1.672	3.14918	7.55579	9.39351	9.30007	7.33926		1.672	-0.00288	3.57206	8.02803	7.79618	7.53676	7.66647
1.673	3.1931	7.55017	9.40428	9.30397	7.31036		1.673	-0.00286	3.56741	8.12999	7.78323	7.68146	7.73234
1.674	3.15145	7.57337	9.38555	9.26014	7.38053		1.674	-0.00288	3.60995	8.14033	7.82263	7.60011	7.71137
1.675	3.16154	7.58642	9.3954	9.28408	7.34481		1.675	-0.00291	3.61108	8.12768	7.83	7.54294	7.68647
1.676	3.24844	7.60906	9.39656	9.24778	7.32875		1.676	-0.00286	3.59222	8.17183	7.78522	7.53482	7.66002
1.677	3.20465	7.57781	9.43445	9.27015	7.36845		1.677	-0.00287	3.58823	8.08168	7.76052	7.61196	7.68624
1.678	3.15684	7.59912	9.38936	9.29858	7.34536		1.678	-0.00291	3.61011	8.11511	7.69567	7.58703	7.64135
1.679	3.17993	7.59161	9.40003	9.30279	7.37347		1.679	-0.00286	3.54663	8.16107	7.79518	7.65435	7.72476
1.68	3.18235	7.55063	9.34403	9.31612	7.32142		1.68	-0.00293	3.55876	8.09581	7.71734	7.62621	7.67178
1.681	3.12577	7.55965	9.37965	9.28462	7.32888		1.681	-0.00291	3.61693	8.08264	7.82922	7.49369	7.66146
1.682	3.22144	7.57215	9.39416	9.27425	7.35268		1.682	-0.00292	3.58464	8.12143	7.78513	7.56137	7.67325
1.683	3.18067	7.59377	9.3835	9.32271	7.38873		1.683	-0.00286	3.55666	8.04984	7.79554	7.63153	7.71354
1.684	3.14452	7.5692	9.38937	9.30644	7.38225		1.684	-0.00285	3.63259	8.05172	7.76023	7.61627	7.68825
1.685	3.18774	7.57608	9.38625	9.29296	7.31939		1.685	-0.00287	3.60755	8.07364	7.84064	7.53705	7.68884
1.686	3.19897	7.62622	9.39848	9.28615	7.36467		1.686	-0.00286	3.60532	8.09402	7.78579	7.55762	7.67171
1.687	3.19458	7.54833	9.42399	9.30197	7.28207		1.687	-0.00286	3.65638	8.15009	7.74916	7.60219	7.67568
1.688	3.22392	7.59395	9.34302	9.28573	7.39344		1.688	-0.00288	3.58438	8.13932	7.7779	7.58737	7.68264
1.689	3.17927	7.5983	9.40075	9.27374	7.37769		1.689	-0.00287	3.615	8.19994	7.84378	7.58677	7.71528
1.69	3.21998	7.62888	9.40421	9.2879	7.32205		1.69	-0.00287	3.57979	8.07996	7.79877	7.61322	7.70599
1.691	3.11054	7.57197	9.40066	9.26391	7.3201		1.691	-0.00289	3.54651	8.06988	7.8314	7.62398	7.72769
1.692	3.20056	7.61756	9.38834	9.29712	7.37289		1.692	-0.00287	3.61364	8.05004	7.84336	7.59386	7.71861
1.693	3.15542	7.58497	9.39991	9.25988	7.35761		1.693	-0.00287	3.5875	8.13362	7.79178	7.62586	7.70882
1.694	3.19283	7.58745	9.40398	9.27528	7.36331		1.694	-0.00288	3.59234	8.08651	7.74221	7.60046	7.67134
1.695	3.20258	7.6503	9.39442	9.31157	7.40156		1.695	-0.00291	3.5762	8.07137	7.80868	7.60697	7.70782
1.696	3.15979	7.58206	9.36421	9.31145	7.30428		1.696	-0.00284	3.58746	8.1009	7.82632	7.57675	7.70153
1.697	3.25066	7.60246	9.40004	9.29911	7.36628		1.697	-0.00287	3.61593	8.09007	7.77573	7.5196	7.64766
1.698	3.22041	7.62815	9.40857	9.26659	7.3573		1.698	-0.0029	3.58859	8.08495	7.82322	7.56442	7.69382
1.699	3.17943	7.6055	9.43775	9.29279	7.37521		1.699	-0.00287	3.6186	8.06151	7.80665	7.51883	7.66274
1.7	3.21662	7.58941	9.40395	9.28707	7.36475		1.7	-0.00289	3.59922	8.08234	7.87273	7.64893	7.76083
1.701	3.21082	7.5749	9.40171	9.28792	7.31251		1.701	-0.00292	3.59933	8.14363	7.78991	7.56512	7.67751
1.702	3.19086	7.6017	9.39825	9.28117	7.29317		1.702	-0.0029	3.64986	8.0648	7.85526	7.66415	7.75971
1.703	3.19863	7.59131	9.4195	9.29524	7.34413		1.703	-0.00287	3.56589	8.1713	7.73896	7.61741	7.67819
1.704	3.16327	7.5745	9.38574	9.28518	7.33139		1.704	-0.00288	3.6006	8.07475	7.80487	7.54754	7.67621
1.705	3.17843	7.60935	9.37702	9.3332	7.30046		1.705	-0.0029	3.57931	8.10423	7.78723	7.61018	7.69871
1.706	3.19499	7.61518	9.38403	9.29918	7.31397		1.706	-0.0029	3.56221	8.13701	7.73305	7.58473	7.65889
1.707	3.18702	7.60226	9.40095	9.28184	7.32043		1.707	-0.00288	3.61542	8.11814	7.75763	7.64709	7.70236
1.708	3.20684	7.61934	9.40826	9.32713	7.39114		1.708	-0.00285	3.59563	8.11154	7.79889	7.59096	7.69492
1.709	3.14294	7.62099	9.36283	9.30157	7.38473		1.709	-0.00286	3.58754	8.12857	7.76246	7.6451	7.70378
1.71	3.1647	7.55988	9.36259	9.29661	7.34932		1.71	-0.00289	3.61921	8.03965	7.79737	7.61579	7.70658
1.711	3.12731	7.57806	9.37148	9.29562	7.27805		1.711	-0.00291	3.5836	8.08459	7.76921	7.65155	7.71038
1.712	3.20547	7.63277	9.38446	9.28021	7.33619		1.712	-0.00288	3.62248	8.13852	7.79238	7.61389	7.70313
1.713	3.19223	7.66359	9.37896	9.30895	7.37824		1.713	-0.00292	3.55509	8.12262	7.85061	7.63801	7.74431
1.714	3.22662	7.61455	9.41039	9.27254	7.33294		1.714	-0.00291	3.60336	8.13371	7.75458	7.58825	7.67141
1.715	3.18366	7.59476	9.37188	9.30837	7.31849		1.715	-0.0029	3.61141	8.14531	7.75127	7.61009	7.68068
1.716	3.16821	7.60861	9.38961	9.29545	7.35283		1.716	-0.00287	3.56765	8.10538	7.7291	7.63078	7.67994
1.717	3.15493	7.6068	9.41214	9.33172	7.32653		1.717	-0.00285	3.60081	8.10203	7.76336	7.60441	7.68389
1.718	3.23276	7.52543	9.36615	9.28798	7.34909		1.718	-0.0029	3.58985	8.11502	7.77912	7.62186	7.70049
1.719	3.15082	7.56318	9.37982	9.26988	7.40808		1.719	-0.00287	3.63558	8.12253	7.77977	7.59345	7.68661
1.72	3.16361	7.58377	9.38132	9.30651	7.29115		1.72	-0.00289	3.60437	8.12891	7.83841	7.55091	7.69466
1.721	3.19919	7.59191	9.37464	9.31393	7.31806		1.721	-0.00289	3.62073	8.07595	7.77538	7.63342	7.7044
1.722	3.15255	7.58431	9.35511	9.28097	7.33682		1.722	-0.0029	3.58031	8.08118	7.81725	7.54453	7.68089
1.723	3.10255	7.61139	9.41634	9.27955	7.3127		1.723	-0.0029	3.62349	8.03521	7.76042	7.64476	7.70259
1.724	3.16716	7.57745	9.38278	9.29796	7.34165		1.724	-0.00294	3.60397	8.05067	7.83389	7.52405	7.67897
1.725	3.16231	7.55188	9.3712	9.30594	7.37933		1.725	-0.00289	3.62288	8.01511	7.80511	7.65325	7.72918
1.726	3.1695	7.59696	9.40405	9.30397	7.35771		1.726	-0.00287	3.60281	8.14118	7.86715	7.52814	7.69764
1.727	3.15725	7.61242	9.36608	9.29485	7.35724		1.727	-0.00292	3.63737	8.14022	7.84069	7.54482	7.69276
1.728	3.16959	7.54036	9.39918	9.29283	7.31152		1.728	-0.00287	3.58979	8.03033	7.76083	7.62945	7.69514
1.729	3.12595	7.57092	9.36552	9.29727	7.31665		1.729	-0.00288	3.59635	8.0485	7.84161	7.60925	7.72543
1.73	3.218	7.59724	9.41632	9.28116	7.33315		1.73	-0.0029	3.55448	8.05904	7.75767	7.61019	7.68393
1.731	3.18174	7.57355	9.40443	9.30152	7.35652		1.731	-0.00286	3.57677	8.06199	7.82417	7.52474	7.67446
1.732	3.18657	7.61428	9.38625	9.30409	7.27741		1.732	-0.00292	3.61821	8.05365	7.84641	7.62371	7.73506
1.733	3.20414	7.66508	9.41674	9.30384	7.32883		1.733	-0.00285	3.58203	8.14535	7.8245	7.59899	7.71174
1.734	3.14909	7.59465	9.36279	9.29209	7.32989		1.734	-0.00287	3.61584	8.08457	7.82286	7.58725	7.70505
1.735	3.18478	7.58374	9.39009	9.29309	7.33854		1.735	-0.00288	3.57244	8.06194	7.74388	7.59614	7.67001
1.736	3.14703	7.61466	9.42266	9.3028	7.28834		1.736	-0.00289	3.55121	8.10026	7.76658	7.65905	7.71281
1.737	3.18597	7.56666	9.40295	9.27234	7.28668		1.737	-0.00289	3.62127	8.05002	7.76897	7.61896	7.69397
1.738	3.18504	7.60895	9.3823	9.29211	7.32942		1.738	-0.00288	3.60103	8.09213	7.70342	7.57072	7.63707
1.739	3.15952	7.62717	9.42253	9.31103	7.32271		1.739	-0.00288	3.61741	8.10299	7.79937	7.58731	7.69334
1.74	3.17877	7.60274	9.43205	9.31892	7.34468		1.74	-0.00288	3.57582	8.13956	7.74481	7.60255	7.67368
1.741	3.14319	7.56366	9.4123	9.28498	7.3286		1.741	-0.0029	3.61882	8.13523	7.83968	7.5615	7.70059
1.742	3.16762	7.57585	9.39451	9.31689	7.3265		1.742	-0.00291	3.62029	8.04093	7.84138	7.6291	7.73524
1.743	3.22046	7.60884	9.33292	9.3137	7.36365		1.743	-0.00289	3.55715	8.12894	7.87365	7.59285	7.73325
1.744	3.20806	7.59345	9.39723	9.29796	7.32369		1.744	-0.00288	3.61041	8.0929	7.82021	7.61965	7.71993
1.745	3.16458	7.57179	9.40659	9.29711	7.32189		1.745	-0.0029	3.60524	8.07399	7.84955	7.56497	7.70726
1.746	3.15306	7.55424	9.40017	9.30572	7.29327		1.746	-0.00287	3.57693	8.13896	7.80836	7.56886	7.68861
1.747	3.16413	7.56355	9.40727	9.2968	7.3207		1.747	-0.0028	3.61669	8.17145	7.83452	7.66862	7.75157
1.748	3.18449	7.60732	9.41163	9.30635	7.27832		1.748	-0.00287	3.5988	8.18746	7.76201	7.66459	7.7133
1.749	3.17935	7.64582	9.40166	9.29926	7.32766		1.749	-0.00285	3.57451	8.0967	7.78474	7.5749	7.67982
1.75	3.16036	7.56614	9.42634	9.29738	7.34211		1.75	-0.00284	3.55768	8.12362	7.86979	7.60518	7.73749
1.751	3.18274	7.63102	9.40646	9.27802	7.31802		1.751	-0.00292	3.58708	8.00243	7.77596	7.64078	7.70837
1.752	3.17636	7.58977	9.3751	9.29637	7.33574		1.752	-0.00287	3.58371	8.07222	7.74336	7.58912	7.66624
1.753	3.18281	7.58733	9.40587	9.31848	7.31014		1.753	-0.0029	3.6085	8.02292	7.7189	7.6235	7.6712
1.754	3.17042	7.59919	9.38756	9.3125	7.28252		1.754	-0.00288	3.55884	8.04005	7.79466	7.62468	7.70967
1.755	3.16997	7.5843	9.39005	9.32954	7.30807		1.755	-0.00287	3.6142	8.02622	7.76084	7.62097	7.6909
1.756	3.22758	7.59253	9.42666	9.27879	7.34695		1.756	-0.00288	3.55392	8.15859	7.6909	7.557	7.62395
1.757	3.17843	7.58026	9.41221	9.29216	7.28834		1.757	-0.0029	3.59017	8.08794	7.79742	7.57395	7.68569
1.758	3.14765	7.57689	9.38659	9.31346	7.3187		1.758	-0.00295	3.60293	8.14906	7.80554	7.55759	7.68156
1.759	3.20286	7.61245	9.38055	9.29535	7.35785		1.759	-0.0029	3.60803	8.09263	7.8611	7.54483	7.70296
1.76	3.20908	7.6001	9.34963	9.29047	7.36066		1.76	-0.00286	3.60943	8.12596	7.81563	7.62949	7.72256
1.761	3.08304	7.63606	9.40838	9.28496	7.30235		1.761	-0.00291	3.61872	8.07691	7.78571	7.59061	7.68816
1.762	3.19466	7.60273	9.37721	9.30268	7.27461		1.762	-0.00292	3.57291	8.15118	7.83478	7.6344	7.73459
1.763	3.20558	7.60726	9.44835	9.28364	7.328		1.763	-0.00291	3.57317	8.08393	7.84216	7.66805	7.75511
1.764	3.10968	7.57604	9.38093	9.28363	7.32124		1.764	-0.00289	3.52066	8.13507	7.90323	7.59469	7.74896
1.765	3.24975	7.5837	9.36719	9.27803	7.30904		1.765	-0.0029	3.6237	8.10463	7.85716	7.62905	7.7431
1.766	3.18004	7.56719	9.38855	9.29093	7.33008		1.766	-0.00284	3.58928	8.1379	7.75302	7.60939	7.68121
1.767	3.2263	7.57606	9.38147	9.26954	7.32612		1.767	-0.00286	3.6285	8.16494	7.7887	7.5825	7.6856
1.768	3.18123	7.58315	9.322	9.29708	7.33092		1.768	-0.00284	3.58305	8.11579	7.68403	7.5595	7.62176
1.769	3.22002	7.61199	9.39971	9.28572	7.30037		1.769	-0.00286	3.59453	8.0947	7.82409	7.63134	7.72771
1.77	3.16032	7.5747	9.36342	9.24826	7.33409		1.77	-0.00288	3.61301	8.1814	7.7533	7.57248	7.66289
1.771	3.15221	7.55116	9.38483	9.2982	7.31139		1.771	-0.00288	3.55419	8.11088	7.8902	7.66779	7.779
1.772	3.15432	7.56967	9.39447	9.29757	7.30802		1.772	-0.00291	3.57808	8.09313	7.76851	7.66884	7.71868
1.773	3.17636	7.59557	9.42058	9.29813	7.34955		1.773	-0.00288	3.58187	8.14962	7.79149	7.6229	7.70719
1.774	3.15339	7.63846	9.37955	9.30133	7.32779		1.774	-0.00289	3.57674	8.10436	7.76979	7.62748	7.69864
1.775	3.18527	7.55061	9.37147	9.28922	7.34633		1.775	-0.0029	3.57702	8.08041	7.74139	7.63275	7.68707
1.776	3.19494	7.60671	9.37376	9.27786	7.29659		1.776	-0.00288	3.59466	8.09092	7.75909	7.58177	7.67043
1.777	3.12779	7.63206	9.43713	9.28355	7.30506		1.777	-0.00293	3.61223	8.12787	7.75581	7.6717	7.71375
1.778	3.17224	7.60372	9.4028	9.28881	7.28463		1.778	-0.00286	3.6327	8.15596	7.80651	7.64049	7.7235
1.779	3.16591	7.63471	9.36317	9.27884	7.27281		1.779	-0.00287	3.58701	8.12161	7.85121	7.60969	7.73045
1.78	3.17979	7.61478	9.39851	9.31121	7.29212		1.78	-0.00288	3.58717	8.10931	7.76985	7.53101	7.65043
1.781	3.17468	7.50475	9.39853	9.29804	7.31389		1.781	-0.00291	3.57618	8.06489	7.82631	7.67502	7.75066
1.782	3.15253	7.58172	9.35841	9.26221	7.29761		1.782	-0.00289	3.5449	8.10643	7.8666	7.59494	7.73077
1.783	3.14483	7.59605	9.3874	9.27257	7.29845		1.783	-0.0029	3.60871	8.07091	7.78179	7.57384	7.67781
1.784	3.20039	7.63525	9.39082	9.29246	7.29175		1.784	-0.00295	3.60635	8.10232	7.69334	7.63852	7.66593
1.785	3.15912	7.63878	9.39895	9.29013	7.38974		1.785	-0.00287	3.55293	8.13357	7.78327	7.58533	7.6843
1.786	3.17987	7.57034	9.40025	9.30208	7.29934		1.786	-0.00284	3.55017	8.16944	7.76447	7.56949	7.66698
1.787	3.19063	7.6285	9.3838	9.29226	7.26617		1.787	-0.00285	3.59526	8.05988	7.83259	7.61022	7.7214
1.788	3.20825	7.63592	9.41701	9.33978	7.26649		1.788	-0.00287	3.59093	8.10169	7.85193	7.62075	7.73634
1.789	3.20052	7.59059	9.39524	9.29492	7.31038		1.789	-0.00286	3.54919	8.14208	7.77292	7.58582	7.67937
1.79	3.18487	7.56047	9.37043	9.27993	7.35657		1.79	-0.00287	3.59261	8.13624	7.78552	7.62851	7.70702
1.791	3.15514	7.57872	9.37739	9.27569	7.30581		1.791	-0.00287	3.57336	8.06022	7.82123	7.57197	7.6966
1.792	3.09922	7.60949	9.41024	9.25813	7.28332		1.792	-0.00289	3.59466	8.11487	7.74236	7.59441	7.66838
1.793	3.17907	7.57026	9.42973	9.28651	7.31926		1.793	-0.00293	3.61928	8.10542	7.85907	7.65	7.75453
1.794	3.16917	7.57737	9.3907	9.28195	7.29266		1.794	-0.00289	3.58056	8.1076	7.77362	7.62877	7.7012
1.795	3.16523	7.5608	9.39211	9.27712	7.33592		1.795	-0.00291	3.5753	8.16331	7.7916	7.66357	7.72759
1.796	3.1817	7.60986	9.43151	9.28267	7.31081		1.796	-0.00289	3.52671	8.06052	7.81365	7.64654	7.7301
1.797	3.19146	7.62587	9.38015	9.29669	7.31464		1.797	-0.0029	3.59962	8.12424	7.801	7.61108	7.70604
1.798	3.1649	7.61083	9.39063	9.30164	7.33882		1.798	-0.00288	3.53217	8.15263	7.77312	7.60864	7.69088
1.799	3.18251	7.6125	9.38275	9.30595	7.32111		1.799	-0.0029	3.62312	8.1171	7.84547	7.5935	7.71948
1.8	3.18738	7.57524	9.40227	9.31039	7.26508		1.8	-0.00286	3.57838	8.04123	7.78139	7.55414	7.66777
1.801	3.14019	7.56229	9.40266	9.27368	7.29209		1.801	-0.00286	3.54789	8.08243	7.80261	7.51207	7.65734
1.802	3.18783	7.59984	9.38851	9.25879	7.3177		1.802	-0.00286	3.62717	8.11823	7.81869	7.59138	7.70503
1.803	3.21413	7.61372	9.38677	9.29227	7.33645		1.803	-0.00285	3.57398	8.07808	7.76074	7.64209	7.70141
[truncated: 8,197 more rows]
