# Supplementary material for: Yeast Rad52 is a homodecamer and possesses BRCA2-like bipartite Rad51 binding modes
Source: Nat Commun. 2023 Oct 5;14:6215. doi: 10.1038/s41467-023-41993-1 (PMC10556141; doi:10.1038/s41467-023-41993-1)
Supplement: Supplementary file 4 — Source Data [file 41467_2023_41993_MOESM4_ESM.zip › Source_Data/Source_Data_SupplementaryInformation.xlsx]

## Sheet: Figure S1
Figure S1 B) Sedimentation velocity analytical ultracentrifugation (AUCSV) analysis of full-length S. cerevisiae Rad52 was performed at various concentrations of protein (monomer concentrations noted).
	Rad52 15 mM	Rad52 10 mM	Rad52 5 mM
0	0.0023	0.000301	0.000517
0.083612	0.96181	0.072882	0.163983
0.167224	0.72786	0.037343	0.101907
0.250836	0.46859	0.020185	0.062654
0.334448	0.24705	0.011461	0.038429
0.41806	0.10475	0.006818	0.023694
0.501672	0.03608	0.00424	0.014774
0.585284	0.0103	0.002743	0.009374
0.668896	0.00252	0.001845	0.006079
0.752508	0.00056	0.001286	0.004037
0.83612	0.00012	0.000925	0.00276
0.919732	2.63e-05	0.000687	0.001946
1.00334	6.33e-06	0.000523	0.001414
1.08696	1.77e-06	0.000407	0.001062
1.17057	6.04e-07	0.000323	0.000823
1.25418	2.62e-07	0.000259	0.000658
1.33779	1.49e-07	0.000209	0.000543
1.4214	1.12e-07	0.000169	0.000461
1.50502	1.11e-07	0.000136	0.000402
1.58863	1.43e-07	0.000108	0.000359
1.67224	2.34e-07	8.41e-05	0.00033
1.75585	4.72e-07	6.4e-05	0.000308
1.83946	1.12e-06	4.74e-05	0.000294
1.92308	3.01e-06	3.39e-05	0.000285
2.00669	8.72e-06	2.35e-05	0.00028
2.0903	2.61e-05	1.56e-05	0.000279
2.17391	7.73e-05	1e-05	0.00028
2.25752	0.000219	6.16e-06	0.000283
2.34114	0.000572	3.64e-06	0.000288
2.42475	0.00135	2.07e-06	0.000293
2.50836	0.00284	1.13e-06	0.000298
2.59197	0.00522	5.97e-07	0.000303
2.67559	0.0084	3.04e-07	0.000306
2.7592	0.0119	1.5e-07	0.000308
2.84281	0.0149	7.22e-08	0.000307
2.92642	0.0167	3.39e-08	0.000303
3.01003	0.0171	1.57e-08	0.000296
3.09365	0.0163	7.18e-09	0.000286
3.17726	0.0147	3.29e-09	0.000273
3.26087	0.0129	1.52e-09	0.000258
3.34448	0.0112	7.16e-10	0.000241
3.42809	0.00973	3.5e-10	0.000222
3.51171	0.00864	1.79e-10	0.000203
3.59532	0.0079	9.78e-11	0.000185
3.67893	0.00747	5.79e-11	0.000167
3.76254	0.00735	3.78e-11	0.000151
3.84615	0.00749	2.76e-11	0.000136
3.92977	0.00788	2.29e-11	0.000123
4.01338	0.00849	2.19e-11	0.000112
4.09699	0.00932	2.44e-11	0.000102
4.1806	0.0103	3.17e-11	9.46e-05
4.26421	0.0114	4.83e-11	8.88e-05
4.34783	0.0124	8.58e-11	8.46e-05
4.43144	0.0134	1.76e-10	8.22e-05
4.51505	0.0141	4.13e-10	8.15e-05
4.59866	0.0145	1.08e-09	8.26e-05
4.68227	0.0146	3.13e-09	8.57e-05
4.76589	0.0143	9.66e-09	9.12e-05
4.8495	0.0138	3.12e-08	9.96e-05
4.93311	0.0131	1.03e-07	0.000112
5.01672	0.0123	3.41e-07	0.000129
5.10033	0.0115	1.1e-06	0.000152
5.18395	0.0108	3.41e-06	0.000185
5.26756	0.0104	1e-05	0.000231
5.35117	0.0101	2.77e-05	0.000296
5.43478	0.0101	7.13e-05	0.000389
5.51839	0.0105	0.000171	0.000522
5.60201	0.0113	0.000381	0.000717
5.68562	0.0128	0.000794	0.001004
5.76923	0.0151	0.00155	0.001428
5.85284	0.0186	0.002856	0.002058
5.93645	0.0237	0.004997	0.002995
6.02007	0.0314	0.008352	0.004382
6.10368	0.0426	0.013408	0.006419
6.18729	0.0586	0.020757	0.009368
6.2709	0.0808	0.031078	0.013554
6.35452	0.11	0.045058	0.019339
6.43813	0.148	0.063255	0.027073
6.52174	0.192	0.08587	0.036993
6.60535	0.238	0.112409	0.049099
6.68896	0.281	0.141528	0.06301
6.77258	0.313	0.170859	0.07786
6.85619	0.328	0.197213	0.092311
6.9398	0.323	0.216881	0.104704
7.02341	0.3	0.227072	0.113378
7.10702	0.264	0.225879	0.117053
7.19064	0.221	0.213863	0.115168
7.27425	0.178	0.192529	0.108042
7.35786	0.139	0.165291	0.09677
7.44147	0.107	0.135688	0.082936
7.52508	0.0809	0.107126	0.068219
7.6087	0.0614	0.081638	0.054057
7.69231	0.047	0.060476	0.041443
7.77592	0.0366	0.043849	0.030893
7.85953	0.0292	0.031338	0.022509
7.94314	0.02393	0.022209	0.016118
8.02676	0.02023	0.015731	0.011408
8.11037	0.0177	0.011224	0.008027
8.19398	0.01597	0.008113	0.005645
8.27759	0.01489	0.005973	0.00399
8.3612	0.01426	0.004506	0.002847
8.44482	0.01403	0.003503	0.002061
8.52843	0.01409	0.002811	0.00152
8.61204	0.0144	0.002336	0.001145
8.69565	0.0149	0.002014	0.000884
8.77926	0.01556	0.001804	0.000704
8.86288	0.01632	0.001676	0.000574
8.94649	0.01713	0.001615	0.000482
9.0301	0.01797	0.001613	0.000417
9.11371	0.01877	0.001663	0.000371
9.19732	0.01948	0.001767	0.00034
9.28094	0.02006	0.001927	0.00032
9.36455	0.02051	0.002148	0.000309
9.44816	0.02076	0.002442	0.000305
9.53177	0.02085	0.002816	0.000308
9.61539	0.02074	0.003277	0.000318
9.699	0.02046	0.003836	0.000333
9.78261	0.02003	0.004493	0.000354
9.86622	0.01946	0.005249	0.000381
9.94983	0.01877	0.00609	0.000414
10.0334	0.018	0.00699	0.000453
10.1171	0.01715	0.007916	0.000499
10.2007	0.01626	0.008812	0.000551
10.2843	0.01533	0.009631	0.00061
10.3679	0.01439	0.010316	0.000675
10.4515	0.01346	0.010816	0.000746
10.5351	0.01255	0.011102	0.000822
10.6187	0.01167	0.011156	0.000902
10.7023	0.01083	0.010983	0.000986
10.786	0.01005	0.010605	0.001072
10.8696	0.00933	0.010059	0.001159
10.9532	0.00867	0.009394	0.001246
11.0368	0.00807	0.008664	0.00133
11.1204	0.00755	0.007901	0.001413
11.204	0.00709	0.00715	0.00149
11.2876	0.0067	0.006434	0.001563
11.3712	0.00637	0.005775	0.001629
11.4548	0.0061	0.005181	0.00169
11.5385	0.00589	0.00466	0.001743
11.6221	0.00573	0.004205	0.001789
11.7057	0.00562	0.00382	0.001826
11.7893	0.00554	0.003493	0.001858
11.8729	0.00551	0.00322	0.001881
11.9565	0.00551	0.002995	0.001898
12.0401	0.00553	0.002812	0.001908
12.1237	0.00557	0.002666	0.001912
12.2074	0.00563	0.002551	0.00191
12.291	0.0057	0.002463	0.001902
12.3746	0.00577	0.002396	0.001889
12.4582	0.00584	0.002351	0.001872
12.5418	0.00589	0.002321	0.00185
12.6254	0.00594	0.002306	0.001823
12.709	0.00597	0.002303	0.001794
12.7926	0.00597	0.002308	0.001761
12.8763	0.00596	0.00232	0.001725
12.9599	0.00592	0.002341	0.001686
13.0435	0.00587	0.002365	0.001646
13.1271	0.00581	0.002393	0.001604
13.2107	0.00573	0.002424	0.001562
13.2943	0.00565	0.002457	0.001517
13.3779	0.00556	0.002492	0.001474
13.4615	0.00548	0.002528	0.001429
13.5452	0.00541	0.002566	0.001385
13.6288	0.00534	0.002607	0.001342
13.7124	0.00529	0.002648	0.0013
13.796	0.00525	0.00269	0.001259
13.8796	0.00522	0.002737	0.001219
13.9632	0.00521	0.002784	0.001181
14.0468	0.00521	0.002835	0.001144
14.1304	0.00523	0.002887	0.00111
14.214	0.00525	0.002942	0.001078
14.2977	0.00529	0.002997	0.001047
14.3813	0.00533	0.003054	0.001018
14.4649	0.00538	0.003108	0.000992
14.5485	0.00543	0.00316	0.000967
14.6321	0.00548	0.003207	0.000944
14.7157	0.00553	0.003247	0.000924
14.7993	0.00556	0.003279	0.000905
14.8829	0.00558	0.003298	0.000888
14.9666	0.0056	0.003305	0.000873
15.0502	0.00559	0.003296	0.000859
15.1338	0.00557	0.003271	0.000847
15.2174	0.00553	0.003228	0.000837
15.301	0.00547	0.00317	0.000828
15.3846	0.0054	0.003093	0.00082
15.4682	0.00531	0.003002	0.000813
15.5518	0.00521	0.002897	0.000807
15.6355	0.00509	0.002781	0.000803
15.7191	0.00497	0.002656	0.000799
15.8027	0.00483	0.002524	0.000796
15.8863	0.00469	0.002388	0.000793
15.9699	0.00454	0.00225	0.000791
16.0535	0.00439	0.002111	0.000789
16.1371	0.00425	0.001976	0.000788
16.2207	0.00409	0.001843	0.000787
16.3043	0.00395	0.001716	0.000786
16.388	0.00381	0.001594	0.000784
16.4716	0.00367	0.001479	0.000783
16.5552	0.00353	0.001372	0.000782
16.6388	0.0034	0.001271	0.000781
16.7224	0.00328	0.001178	0.000779
16.806	0.00317	0.001092	0.000778
16.8896	0.00306	0.001015	0.000776
16.9732	0.00296	0.000943	0.000774
17.0569	0.00286	0.000878	0.000772
17.1405	0.00278	0.00082	0.000769
17.2241	0.0027	0.000768	0.000766
17.3077	0.00263	0.00072	0.000763
17.3913	0.00257	0.000678	0.00076
17.4749	0.00252	0.000639	0.000756
17.5585	0.00247	0.000605	0.000752
17.6421	0.00243	0.000574	0.000747
17.7258	0.00239	0.000547	0.000742
17.8094	0.00237	0.000522	0.000736
17.893	0.00234	0.000499	0.00073
17.9766	0.00233	0.000479	0.000723
18.0602	0.00231	0.00046	0.000716
18.1438	0.00231	0.000443	0.000708
18.2274	0.0023	0.000428	0.0007
18.311	0.0023	0.000414	0.000691
18.3946	0.00231	0.000401	0.000681
18.4783	0.00231	0.00039	0.000671
18.5619	0.00232	0.00038	0.00066
18.6455	0.00233	0.000371	0.000649
18.7291	0.00234	0.000364	0.000638
18.8127	0.00235	0.000357	0.000627
18.8963	0.00236	0.000352	0.000615
18.9799	0.00237	0.000349	0.000604
19.0635	0.00238	0.000347	0.000592
19.1472	0.00239	0.000347	0.000581
19.2308	0.00239	0.000348	0.00057
19.3144	0.00239	0.000351	0.000559
19.398	0.00239	0.000356	0.000548
19.4816	0.00238	0.000363	0.000539
19.5652	0.00237	0.000372	0.000529
19.6488	0.00236	0.000383	0.000521
19.7324	0.00234	0.000396	0.000513
19.8161	0.00232	0.000412	0.000506
19.8997	0.00229	0.00043	0.0005
19.9833	0.00226	0.00045	0.000494
20.0669	0.00223	0.000472	0.00049
20.1505	0.0022	0.000497	0.000486
20.2341	0.00216	0.000523	0.000483
20.3177	0.00212	0.000552	0.000481
20.4013	0.00207	0.000583	0.000481
20.4849	0.00203	0.000615	0.000481
20.5686	0.00198	0.000648	0.000482
20.6522	0.00193	0.000683	0.000484
20.7358	0.00188	0.000717	0.000487
20.8194	0.00182	0.000753	0.000491
20.903	0.00177	0.000788	0.000496
20.9866	0.00171	0.000822	0.000502
21.0702	0.00165	0.000856	0.000509
21.1538	0.00159	0.000889	0.000517
21.2375	0.00152	0.00092	0.000527
21.3211	0.00145	0.00095	0.000537
21.4047	0.00139	0.000978	0.000549
21.4883	0.00132	0.001006	0.000562
21.5719	0.00125	0.001032	0.000577
21.6555	0.00118	0.001057	0.000593
21.7391	0.00111	0.001081	0.00061
21.8227	0.00104	0.001105	0.000629
21.9064	0.00097	0.001128	0.00065
21.99	0.00091	0.001151	0.000672
22.0736	0.00084	0.001176	0.000697
22.1572	0.00078	0.001201	0.000723
22.2408	0.00073	0.001228	0.000752
22.3244	0.00067	0.001256	0.000784
22.408	0.00062	0.001288	0.000818
22.4916	0.00058	0.001322	0.000855
22.5753	0.00054	0.001359	0.000896
22.6589	0.0005	0.0014	0.00094
22.7425	0.00047	0.001446	0.000989
22.8261	0.00045	0.001496	0.001042
22.9097	0.00043	0.001551	0.001101
22.9933	0.00041	0.001612	0.001166
23.0769	0.0004	0.00168	0.001237
23.1605	0.0004	0.001754	0.001316
23.2441	0.0004	0.001837	0.001403
23.3278	0.00041	0.001928	0.001501
23.4114	0.00042	0.00203	0.00161
23.495	0.00045	0.002143	0.001731
23.5786	0.00048	0.00227	0.001868
23.6622	0.00053	0.002413	0.002021
23.7458	0.0006	0.002574	0.002194
23.8294	0.0007	0.002758	0.002389
23.913	0.00084	0.002969	0.002612
23.9967	0.00103	0.003212	0.002863
24.0803	0.00131	0.003496	0.003149
24.1639	0.00171	0.003829	0.003477
24.2475	0.0023	0.00422	0.003849
24.3311	0.0032	0.004687	0.004277
24.4147	0.0046	0.005245	0.004767
24.4983	0.00682	0.005919	0.00533
24.5819	0.01048	0.006736	0.005979
24.6656	0.01664	0.007736	0.006722
24.7492	0.02731	0.008965	0.007581
24.8328	0.0463	0.010488	0.008574
24.9164	0.08117	0.012381	0.009716
25	0.29395	0.029513	0.022077

## Sheet: Figure S5B
Supplementary Figure 5 B) Analytical ultracentrifugation sedimentation velocity analysis of Rad52 in the absence or presence of short [(dT)45] or long [(dT)97] ssDNA substrates predominantly show a decamer forming 1:1 complex with DNA. The small fraction of double decamer species is also capable of binding to ssDNA.
Buffer	30 mM HEPES, pH 7.8, 100 mM KCl, 10 % glycerol, and 1 mM TCEP
	yRad52 (10μM)	yRad52 (10μM) + dT45 (1μM) (1:1)	yRad52 (10μM) + dT97(1μM) (1:1)
0	0.00463394	0.0112593	0.0172162
0.0400802	2.31697	5.62966	8.60808
0.0801603	2.31697	5.62966	8.60808
0.12024	0.801973	0.705982	1.57178
0.160321	0.219921	0.390894	0.917884
0.200401	0.0511568	0.235096	0.568409
0.240481	0.0109696	0.153102	0.374817
0.280561	0.00229886	0.10709	0.262877
0.320641	0.000492069	0.0796141	0.195303
0.360721	0.000111433	0.0621966	0.152845
0.400802	2.74899e-05	0.050494	0.1252
0.440882	7.57381e-06	0.0421696	0.106632
0.480962	2.38064e-06	0.0359171	0.0938155
0.521042	8.69235e-07	0.0309884	0.0847471
0.561122	3.74125e-07	0.0269528	0.0781754
0.601202	1.91938e-07	0.023565	0.0732934
0.641283	1.18233e-07	0.0206875	0.0695694
0.681363	8.77314e-08	0.0182428	0.0666487
0.721443	7.83392e-08	0.0161836	0.0642956
0.761523	8.3741e-08	0.0144765	0.0623563
0.801603	1.06163e-07	0.0130924	0.0607336
0.841683	1.57526e-07	0.0120041	0.0593682
0.881764	2.69072e-07	0.0111855	0.0582259
0.921844	5.18885e-07	0.0106126	0.057285
0.961924	1.10545e-06	0.0102647	0.056529
1.002	2.54215e-06	0.010124	0.0559392
1.04208	6.16085e-06	0.0101762	0.0554918
1.08216	1.53607e-05	0.0104081	0.055153
1.12224	3.84898e-05	0.0108064	0.0548791
1.16232	9.48019e-05	0.0113541	0.0546163
1.2024	0.000224898	0.0120275	0.0543027
1.24248	0.000504664	0.0127927	0.053871
1.28257	0.0010548	0.0136028	0.053254
1.32265	0.00202794	0.0143983	0.0523909
1.36273	0.00355271	0.0151088	0.0512321
1.40281	0.00563568	0.01566	0.0497461
1.44289	0.00806927	0.0159828	0.047923
1.48297	0.0104262	0.0160247	0.0457769
1.52305	0.0121883	0.0157593	0.0433437
1.56313	0.012956	0.0151914	0.0406782
1.60321	0.0126136	0.0143574	0.0378476
1.64329	0.0113484	0.0133179	0.0349254
1.68337	0.00953338	0.0121474	0.0319841
1.72345	0.00756214	0.0109221	0.0290895
1.76353	0.00573085	0.00971002	0.0262971
1.80361	0.00419845	0.00856441	0.0236502
1.84369	0.00300775	0.00752125	0.021179
1.88377	0.00213001	0.00660003	0.0189018
1.92385	0.00150598	0.00580702	0.0168267
1.96393	0.00107243	0.00513877	0.0149538
2.00401	0.000774975	0.00458585	0.0132774
2.04409	0.000571808	0.00413578	0.0117873
2.08417	0.000432843	0.00377884	0.0104714
2.12425	0.000337315	0.00349426	0.00931761
2.16433	0.00027123	0.00327413	0.00830837
2.20441	0.000225374	0.00310775	0.00743208
2.24449	0.000193442	0.00298569	0.00667544
2.28457	0.000171453	0.00289964	0.00602589
2.32465	0.00015674	0.0028423	0.00547191
2.36473	0.000147553	0.00280705	0.00500288
2.40481	0.000142751	0.0027879	0.00460914
2.44489	0.000141608	0.00277944	0.00428201
2.48497	0.000143683	0.00277671	0.00401358
2.52505	0.000148723	0.00277542	0.00379685
2.56513	0.000156604	0.00277191	0.00362547
2.60521	0.000167267	0.00276327	0.00349369
2.64529	0.000180669	0.0027474	0.00339625
2.68537	0.000196725	0.00272301	0.00332823
2.72545	0.000215253	0.0026896	0.00328494
2.76553	0.000235918	0.00264734	0.00326179
2.80561	0.000258185	0.00259695	0.00325422
2.84569	0.000281299	0.00253957	0.00325774
2.88577	0.00030429	0.00247661	0.00326784
2.92585	0.000326036	0.00240956	0.00328015
2.96593	0.000345369	0.00233999	0.00329057
3.00601	0.000361201	0.00226932	0.00329533
3.04609	0.000372686	0.00219891	0.0032914
3.08617	0.000379324	0.00212987	0.00327644
3.12625	0.00038104	0.00206324	0.00324902
3.16633	0.000378184	0.0019998	0.00320873
3.20641	0.000371458	0.00194021	0.00315602
3.24649	0.000361797	0.00188495	0.00309225
3.28657	0.000350256	0.00183437	0.00301944
3.32665	0.000337884	0.00178877	0.00294004
3.36673	0.000325637	0.00174827	0.00285683
3.40681	0.000314331	0.00171292	0.00277261
3.44689	0.000304604	0.00168273	0.00269005
3.48697	0.000296964	0.00165764	0.00261156
3.52705	0.000291738	0.00163758	0.00253941
3.56713	0.000289317	0.00162259	0.00247537
3.60721	0.000289887	0.00161233	0.00242097
3.64729	0.000293684	0.00160674	0.00237731
3.68737	0.000300857	0.00160568	0.0023453
3.72745	0.000311674	0.00160915	0.00232545
3.76753	0.000326412	0.001617	0.0023183
3.80762	0.000345387	0.00162921	0.00232408
3.8477	0.000368874	0.00164602	0.00234311
3.88778	0.000397267	0.00166739	0.00237535
3.92786	0.000431007	0.00169361	0.00242082
3.96794	0.000470426	0.0017251	0.00247943
4.00802	0.000515986	0.0017622	0.00255093
4.0481	0.000568146	0.00180556	0.00263503
4.08818	0.000627174	0.00185588	0.00273127
4.12826	0.000693465	0.00191399	0.00283891
4.16834	0.000767353	0.00198075	0.00295729
4.20842	0.00084904	0.00205735	0.00308544
4.2485	0.000938856	0.00214512	0.0032221
4.28858	0.00103704	0.00224541	0.00336612
4.32866	0.00114408	0.00235996	0.00351599
4.36874	0.00126042	0.00249058	0.00367042
4.40882	0.00138701	0.00263945	0.00382774
4.4489	0.00152483	0.00280873	0.00398673
4.48898	0.00167564	0.00300121	0.00414593
4.52906	0.00184143	0.0032195	0.00430466
4.56914	0.00202516	0.00346711	0.00446209
4.60922	0.00223037	0.00374774	0.00461847
4.6493	0.00246206	0.0040655	0.00477385
4.68938	0.00272599	0.00442515	0.00492966
4.72946	0.00302971	0.00483194	0.00508707
4.76954	0.0033824	0.00529224	0.00524901
4.80962	0.00379573	0.00581304	0.00541895
4.8497	0.00428386	0.00640265	0.00560049
4.88978	0.0048643	0.00707076	0.00579909
4.92986	0.00555841	0.00782831	0.00601998
4.96994	0.00639299	0.00868852	0.00627059
5.01002	0.0073997	0.00966716	0.00655954
5.0501	0.00861812	0.0107817	0.0068956
5.09018	0.0100955	0.0120537	0.00729064
5.13026	0.0118874	0.0135074	0.00775848
5.17034	0.0140602	0.0151723	0.00831437
5.21042	0.0166899	0.0170832	0.00897796
5.2505	0.0198626	0.0192778	0.00977298
5.29058	0.0236718	0.0218026	0.0107261
5.33066	0.0282179	0.0247118	0.0118717
5.37074	0.0335941	0.028061	0.0132511
5.41082	0.0398919	0.0319206	0.0149114
5.4509	0.0471807	0.0363674	0.0169123
5.49098	0.0554943	0.041487	0.0193247
5.53106	0.0648201	0.0473687	0.0222272
5.57114	0.0750796	0.0541142	0.0257165
5.61122	0.0861187	0.0618313	0.029904
5.6513	0.0976843	0.0706195	0.0349048
5.69138	0.109445	0.0805893	0.0408552
5.73146	0.120984	0.0918388	0.0478944
5.77154	0.131812	0.104458	0.0561691
5.81162	0.141421	0.118486	0.0658027
5.8517	0.149311	0.133984	0.0769202
5.89178	0.155041	0.150925	0.0896104
5.93186	0.158268	0.169252	0.103926
5.97194	0.158794	0.188818	0.119833
6.01202	0.156586	0.209426	0.137261
6.0521	0.151777	0.230791	0.156047
6.09218	0.144637	0.25255	0.175944
6.13226	0.135605	0.274193	0.196614
6.17234	0.12514	0.2952	0.217632
6.21242	0.113781	0.314967	0.238595
6.2525	0.10201	0.332852	0.258958
6.29259	0.0902882	0.348229	0.278257
6.33267	0.0790041	0.360464	0.296015
6.37275	0.0684345	0.369043	0.311725
6.41283	0.0587652	0.373555	0.325096
6.45291	0.0501075	0.373768	0.33589
6.49299	0.0424849	0.369539	0.343581
6.53307	0.0358966	0.361018	0.348672
6.57315	0.0302601	0.348494	0.350692
6.61323	0.025499	0.33243	0.350008
6.65331	0.0215118	0.313447	0.346575
6.69339	0.0181966	0.292172	0.340434
6.73347	0.015456	0.269374	0.33262
6.77355	0.0131997	0.24578	0.322723
6.81363	0.0113475	0.222064	0.310999
6.85371	0.00983034	0.198825	0.29829
6.89379	0.0085889	0.176558	0.284723
6.93387	0.0075738	0.155634	0.270223
6.97395	0.00674411	0.136321	0.255495
7.01403	0.00606588	0.118768	0.2406
7.05411	0.00551242	0.103036	0.225755
7.09419	0.00506114	0.0891057	0.211147
7.13427	0.00469413	0.0769046	0.196957
7.17435	0.0043969	0.0663101	0.183273
7.21443	0.00415767	0.0571846	0.170226
7.25451	0.00396657	0.0493761	0.157897
7.29459	0.00381679	0.0427299	0.146342
7.33467	0.00370142	0.037097	0.135595
7.37475	0.00361539	0.0323386	0.125671
7.41483	0.00355443	0.0283299	0.116581
7.45491	0.00351504	0.0249576	0.108291
7.49499	0.00349434	0.0221259	0.100776
7.53507	0.00348981	0.0197518	0.0940258
7.57515	0.00349985	0.0177613	0.0879829
7.61523	0.00352278	0.0160948	0.0826099
7.65531	0.0035572	0.0147024	0.0778675
7.69539	0.00360233	0.0135399	0.0736928
7.73547	0.00365755	0.0125728	0.0700489
7.77555	0.00372256	0.0117727	0.0668974
7.81563	0.00379722	0.0111154	0.0641815
7.85571	0.00388181	0.0105805	0.0618715
7.89579	0.00397671	0.010153	0.0599244
7.93587	0.0040826	0.0098204	0.0583039
7.97595	0.00420032	0.00957022	0.0569676
8.01603	0.004331	0.00939532	0.0558951
8.05611	0.0044759	0.0092877	0.0550287
8.09619	0.00463644	0.009243	0.0543717
8.13627	0.00481447	0.00925703	0.0538643
8.17635	0.00501099	0.00932564	0.0534987
8.21643	0.00522828	0.00944716	0.0532303
8.25651	0.00546816	0.00961881	0.0530393
8.29659	0.00573246	0.00984023	0.0529059
8.33667	0.00602317	0.0101099	0.052782
8.37675	0.00634216	0.0104308	0.0526447
8.41683	0.00669089	0.0107992	0.0524888
8.45691	0.00707102	0.0112171	0.0522863
8.49699	0.00748354	0.0116851	0.05202
8.53707	0.00792889	0.012204	0.0516806
8.57715	0.00840734	0.0127749	0.0512484
8.61723	0.00891806	0.0133984	0.0507244
8.65731	0.00946001	0.0140764	0.0501004
8.69739	0.0100307	0.0148087	0.0493896
8.73748	0.0106269	0.0155973	0.0485858
8.77756	0.0112441	0.016442	0.047697
8.81764	0.0118763	0.0173426	0.0467364
8.85772	0.0125177	0.018299	0.0457192
8.8978	0.0131577	0.0193104	0.0446579
8.93788	0.0137886	0.0203754	0.0435666
8.97796	0.0144002	0.0214918	0.0424597
9.01804	0.0149818	0.0226566	0.0413514
9.05812	0.0155226	0.0238519	0.0402546
9.0982	0.0160116	0.0251126	0.0391854
9.13828	0.0164384	0.0264108	0.0381447
9.17836	0.0167938	0.0276828	0.0371486
9.21844	0.0170699	0.0290332	0.0362044
9.25852	0.0172622	0.0303858	0.0353172
9.2986	0.0173616	0.0317269	0.0344924
9.33868	0.0173692	0.0330734	0.0337333
9.37876	0.0172852	0.0343572	0.033042
9.41884	0.0171122	0.0356583	0.0324199
9.45892	0.0168549	0.0369228	0.031867
9.499	0.01652	0.0380844	0.0313831
9.53908	0.0161156	0.0392403	0.030969
9.57916	0.0156515	0.0402769	0.0306178
9.61924	0.0151378	0.0412151	0.0303311
9.65932	0.0145852	0.0420892	0.0301052
9.6994	0.0140043	0.042857	0.0299376
9.73948	0.0134062	0.0434614	0.0298248
9.77956	0.0127987	0.0439801	0.0297633
9.81964	0.0121918	0.0443652	0.029749
9.85972	0.0115932	0.0445646	0.029778
9.8998	0.0110095	0.0446486	0.0298461
9.93988	0.0104462	0.0445991	0.0299487
9.97996	0.00990757	0.0443599	0.0300807
10.02	0.00939713	0.0439938	0.0302384
10.0601	0.00891718	0.0434976	0.0304179
10.1002	0.00846913	0.0428327	0.0306107
10.1403	0.00805372	0.0420104	0.030814
10.1804	0.00767114	0.0411103	0.0310228
10.2204	0.00732121	0.0400578	0.0312326
10.2605	0.00700362	0.0389296	0.0314386
10.3006	0.00671619	0.0376973	0.0316366
10.3407	0.00645854	0.036382	0.0318224
10.3808	0.00622918	0.034998	0.0319928
10.4208	0.00602684	0.0335984	0.032144
10.4609	0.00585053	0.0321495	0.0322743
10.501	0.0056975	0.0306763	0.0323818
10.5411	0.00556783	0.0291968	0.0324643
10.5812	0.00545897	0.0277517	0.0325213
10.6212	0.00536949	0.0263224	0.032553
10.6613	0.00529904	0.024922	0.0325588
10.7014	0.00524648	0.0235671	0.0325398
10.7415	0.00521025	0.0222548	0.0324976
10.7816	0.00518852	0.0210182	0.0324334
10.8216	0.00518044	0.019834	0.0323486
10.8617	0.00518613	0.0187225	0.0322458
10.9018	0.00520329	0.0176758	0.0321271
10.9419	0.00523045	0.0166907	0.0319936
10.982	0.00526783	0.015782	0.0318472
11.022	0.00531487	0.0149477	0.0316896
11.0621	0.00536699	0.0141841	0.031522
11.1022	0.00542643	0.0134769	0.0313453
11.1423	0.00549066	0.0128349	0.0311601
11.1824	0.00555895	0.0122495	0.0309668
11.2224	0.00562766	0.0117268	0.0307655
11.2625	0.00569927	0.0112567	0.0305555
11.3026	0.00576986	0.0108349	0.0303369
11.3427	0.0058381	0.0104639	0.0301093
11.3828	0.00590371	0.0101302	0.0298713
11.4228	0.00596552	0.00984468	0.0296226
11.4629	0.0060221	0.00959995	0.0293626
11.503	0.00607227	0.00938751	0.0290909
11.5431	0.00611401	0.00920586	0.0288071
11.5832	0.00614794	0.00905708	0.0285115
11.6232	0.00617297	0.00893487	0.0282042
11.6633	0.00618732	0.00884067	0.0278853
11.7034	0.00619223	0.00876533	0.0275566
11.7435	0.00618566	0.00871899	0.0272188
11.7836	0.00616987	0.00869237	0.0268727
11.8236	0.00614245	0.00868696	0.02652
11.8637	0.00610518	0.00869854	0.0261622
11.9038	0.00605794	0.00871559	0.0258007
11.9439	0.00600228	0.00875781	0.0254369
11.984	0.00593632	0.00881206	0.0250713
12.024	0.00586328	0.00887559	0.0247071
12.0641	0.00578367	0.00896039	0.0243441
12.1042	0.00569735	0.00904534	0.0239825
12.1443	0.00560786	0.00913738	0.0236236
12.1844	0.00551246	0.00923658	0.0232676
12.2244	0.00541464	0.00933808	0.0229141
12.2645	0.00531355	0.00945118	0.022563
12.3046	0.00521212	0.00956583	0.0222143
12.3447	0.00511208	0.00968257	0.0218677
12.3848	0.00501016	0.00978312	0.0215227
12.4248	0.0049114	0.00988642	0.0211792
12.4649	0.00481523	0.00998608	0.0208369
12.505	0.00472167	0.0100802	0.0204958
12.5451	0.00463076	0.010161	0.0201538
12.5852	0.00454416	0.010223	0.019819
12.6253	0.00446134	0.0102779	0.0194769
12.6653	0.00438429	0.0103216	0.0191485
12.7054	0.00431119	0.010343	0.0188178
12.7455	0.00424224	0.0103512	0.0184975
12.7856	0.00417938	0.0103499	0.0181835
12.8257	0.00412078	0.0103291	0.0178762
12.8657	0.00406799	0.0102866	0.0175747
12.9058	0.00401925	0.0102295	0.017295
12.9459	0.00397438	0.0101592	0.0170217
12.986	0.00393406	0.0100701	0.0167664
13.0261	0.00389829	0.00997451	0.0165285
13.0661	0.00386734	0.0098581	0.0163045
13.1062	0.0038386	0.00973262	0.0160981
13.1463	0.00381256	0.00959708	0.0159148
13.1864	0.00378909	0.00945307	0.0157478
13.2265	0.00377055	0.00930078	0.015602
13.2665	0.00375181	0.00914068	0.0154732
13.3066	0.00373535	0.00897871	0.0153646
13.3467	0.00371923	0.00881197	0.0152731
13.3868	0.00370561	0.00864364	0.0151941
13.4269	0.00369476	0.00846779	0.0151359
13.4669	0.00368271	0.00829708	0.0150814
13.507	0.00366956	0.00812909	0.0150482
13.5471	0.00365864	0.00795508	0.0150168
13.5872	0.00364768	0.00778584	0.0149933
13.6273	0.00363614	0.00761594	0.0149726
13.6673	0.00362632	0.00744596	0.0149579
13.7074	0.00361487	0.00727637	0.0149388
13.7475	0.00360391	0.00711211	0.0149204
13.7876	0.00359229	0.00695475	0.0148962
13.8277	0.003581	0.0067919	0.0148634
13.8677	0.00356785	0.00663622	0.0148301
13.9078	0.00355617	0.00648158	0.0147935
13.9479	0.00354522	0.00633267	0.0147382
13.988	0.00353424	0.00618596	0.0146807
14.0281	0.00352207	0.0060438	0.0146111
14.0681	0.00351103	0.00590496	0.0145495
14.1082	0.00349781	0.00576882	0.0144672
14.1483	0.00348761	0.00564511	0.0143913
14.1884	0.00347567	0.00552069	0.0143061
14.2285	0.00346485	0.00540702	0.0142282
14.2685	0.00345347	0.00529666	0.0141357
14.3086	0.00344178	0.00519319	0.0140452
14.3487	0.00343121	0.00509334	0.0139715
14.3888	0.00341825	0.00500494	0.013897
14.4289	0.00340651	0.00492239	0.0138215
14.4689	0.00339374	0.00484774	0.0137579
14.509	0.00338105	0.00478154	0.0137042
14.5491	0.00336698	0.00472126	0.0136467
14.5892	0.00335078	0.0046699	0.0136051
14.6293	0.00333512	0.00462409	0.0135624
14.6693	0.0033169	0.00458816	0.0135284
14.7094	0.00329738	0.00455681	0.0135011
14.7495	0.0032775	0.00453477	0.0134756
14.7896	0.00325429	0.00451622	0.0134483
14.8297	0.00323064	0.004507	0.0134233
14.8697	0.00320408	0.00450204	0.0133932
14.9098	0.00317654	0.00450301	0.0133592
14.9499	0.00314764	0.00450913	0.0133148
14.99	0.00311647	0.00451955	0.0132715
15.0301	0.00308492	0.00453263	0.0132088
15.0701	0.00305145	0.00454486	0.0131229
15.1102	0.00301845	0.0045648	0.0130379
15.1503	0.00298421	0.00458443	0.0129259
15.1904	0.00294844	0.00460274	0.0128012
15.2305	0.00291448	0.00462115	0.0126514
15.2705	0.00288071	0.00463865	0.0124872
15.3106	0.00284845	0.00465546	0.0123018
15.3507	0.0028158	0.00466789	0.0120999
15.3908	0.00278736	0.00467685	0.0118713
15.4309	0.00275867	0.00468339	0.0116407
15.4709	0.00273459	0.00468605	0.0113861
15.511	0.00271139	0.00468175	0.0111215
15.5511	0.00268969	0.00467092	0.0108622
15.5912	0.00267321	0.00465592	0.0105931
15.6313	0.00265904	0.00463672	0.0103065
15.6713	0.00264893	0.00461137	0.0100345
15.7114	0.00264332	0.00458087	0.00976253
15.7515	0.00263887	0.00454332	0.00949333
15.7916	0.00263919	0.00450141	0.00922705
15.8317	0.00264566	0.00445726	0.00897395
15.8717	0.00265267	0.00440583	0.00873416
15.9118	0.00266458	0.00435262	0.00849836
15.9519	0.00268012	0.00429757	0.00828275
15.992	0.00269954	0.00423615	0.00808099
16.0321	0.00271691	0.00417811	0.00789429
16.0721	0.00274004	0.0041144	0.00772658
16.1122	0.00276542	0.00405156	0.00757557
16.1523	0.00279106	0.00398804	0.0074371
16.1924	0.00281743	0.00392409	0.00731343
16.2325	0.00284513	0.00385967	0.00720972
16.2725	0.00286839	0.00379557	0.0071163
16.3126	0.00288898	0.00373284	0.00703785
16.3527	0.00290951	0.00367027	0.00697401
16.3928	0.00292615	0.00360822	0.00691483
16.4329	0.00293637	0.00354701	0.00686834
16.4729	0.00294046	0.0034842	0.00683292
16.513	0.00293571	0.0034235	0.00680745
16.5531	0.00292502	0.00336302	0.00677899
16.5932	0.00290475	0.00330271	0.00676312
16.6333	0.0028749	0.00323983	0.00673549
16.6733	0.00283483	0.00317839	0.00671279
16.7134	0.00278474	0.00311544	0.00668148
16.7535	0.00272337	0.00305074	0.00664792
16.7936	0.00265269	0.00298512	0.00661006
16.8337	0.00257085	0.0029183	0.00655626
16.8737	0.00248041	0.00284831	0.00649381
16.9138	0.00238034	0.00277852	0.00641047
16.9539	0.00227271	0.00270394	0.00632291
16.994	0.00215889	0.0026281	0.00621307
17.0341	0.00204	0.0025503	0.00608859
17.0741	0.00191774	0.00246975	0.00594756
17.1142	0.00179265	0.00238857	0.00579112
17.1543	0.00166694	0.00230266	0.00561879
17.1944	0.00154256	0.00221827	0.00543317
17.2345	0.0014194	0.00213117	0.00523363
17.2745	0.00129966	0.00204448	0.00502571
17.3146	0.00118443	0.00195705	0.00481014
17.3547	0.001074	0.00186861	0.00458463
17.3948	0.000969685	0.00178119	0.0043587
17.4349	0.000871335	0.00169418	0.00412723
17.475	0.000779848	0.00160892	0.00390106
17.515	0.000695509	0.00152516	0.00367635
17.5551	0.000617928	0.00144424	0.00345518
17.5952	0.000547027	0.0013643	0.00323731
17.6353	0.000483166	0.00128891	0.00303447
17.6754	0.000425495	0.00121478	0.00283939
17.7154	0.000373816	0.00114439	0.00265072
17.7555	0.000327901	0.00107879	0.00247379
17.7956	0.000287325	0.00101481	0.00230676
17.8357	0.000251434	0.000955508	0.00215572
17.8758	0.000219901	0.000899816	0.0020109
17.9158	0.000192401	0.000848075	0.00188181
17.9559	0.000168356	0.00079872	0.00176022
17.996	0.00014751	0.000753235	0.00165281
18.0361	0.000129358	0.000711736	0.00155455
18.0762	0.000113697	0.000674423	0.00146475
18.1162	0.000100177	0.000639597	0.00138858
18.1563	8.85657e-05	0.000607878	0.00131802
18.1964	7.8534e-05	0.000580483	0.00125692
18.2365	6.99441e-05	0.000554055	0.00120383
18.2766	6.26048e-05	0.000532466	0.001159
18.3166	5.63127e-05	0.000513187	0.00112092
18.3567	5.09509e-05	0.000496078	0.00108937
18.3968	4.64102e-05	0.000482151	0.00106702
18.4369	4.25622e-05	0.000470739	0.00105016
18.477	3.93315e-05	0.000461051	0.00104007
18.517	3.6654e-05	0.000455484	0.00103731
18.5571	3.44531e-05	0.000452466	0.00104191
18.5972	3.26931e-05	0.000451603	0.00105296
18.6373	3.13368e-05	0.000453306	0.00107273
18.6774	3.03548e-05	0.000458577	0.0010988
18.7174	2.97367e-05	0.000466459	0.00113423
18.7575	2.94758e-05	0.000478509	0.00118099
18.7976	2.95845e-05	0.000494073	0.00123634
18.8377	3.0082e-05	0.000513911	0.00130501
18.8778	3.10071e-05	0.000538823	0.00138643
18.9178	3.24134e-05	0.000569763	0.00148753
18.9579	3.43925e-05	0.000606959	0.00160329
18.998	3.70557e-05	0.000652666	0.00174271
19.0381	4.05588e-05	0.000706625	0.00190679
19.0782	4.51379e-05	0.000772393	0.00210268
19.1182	5.10949e-05	0.000851044	0.00233544
19.1583	5.88499e-05	0.000946496	0.0026112
19.1984	6.90338e-05	0.00106151	0.00294043
19.2385	8.24962e-05	0.00120148	0.00334006
19.2786	0.000100451	0.00137342	0.00381386
19.3186	0.000124763	0.00158253	0.00438506
19.3587	0.000158076	0.00184134	0.00508408
19.3988	0.000204361	0.00216153	0.00593023
19.4389	0.000269813	0.00256122	0.00696694
19.479	0.000363875	0.00306313	0.00823756
19.519	0.000501263	0.00369442	0.00980903
19.5591	0.000705924	0.00449926	0.0117619
19.5992	0.00101654	0.00553224	0.0142026
19.6393	0.00149685	0.00686014	0.017266
19.6794	0.00225413	0.00858331	0.0211502
19.7194	0.0034739	0.0108388	0.0260702
19.7595	0.00547836	0.0138068	0.0323557
19.7996	0.00884029	0.017741	0.0404461
19.8397	0.0146019	0.0229961	0.0509205
19.8798	0.0246881	0.0300886	0.0645343
19.9198	0.0427187	0.039665	0.0823673
19.9599	0.0756692	0.0527393	0.10587
20	0.274362	0.141468	0.274056

## Sheet: Figure S12
Supplementary Figure 12. Rad52 binds to ssDNA as a homodecamer
					Supp. Figure 12. A								Supp. Figure 12. B									Supp. Figure 12. D
				[(dT)84] nM		Rad52 Trp Quenching						[Rad52 decamer] / [ssDNA]		Fluorescence anisotropy								Rad52					Rad52ΔC
					n=1	n=2	n=3	Mean	St.Er.				n=1	n=2	n=3	Mean	St.Er.				n=1	n=2	Mean	St.Er.		n=1	n=2	Mean	St.Er.
				0	0	0	0	0	0			0	0.0451384	0.0434021	0.0425128	0.0436844	0.000770958			5' FAM (dT)70	0.038738	0.039464	0.039101	0.000296388		0.038747	0.041164	0.0399555	0.000986736
				4.95924	0.029306	0.051825	0.036517	0.039216	0.00663927			0.171111	0.112348	0.116071	0.108177	0.112199	0.00227978			5' FAM (dT)70 + Rad52	0.214628	0.195478	0.205053	0.00781795		0.2084	0.21445	0.211425	0.0024699
				9.90942	0.077688	0.107179	0.086769	0.0905453	0.00872019			0.343355	0.153139	0.156021	0.14264	0.1506	0.00406599			1X	0.206344	0.187101	0.196722	0.00785592		0.200904	0.204648	0.202776	0.00152848
				14.8506	0.163877	0.153173	0.145642	0.154231	0.00529049			0.516725	0.188389	0.189649	0.178388	0.185475	0.00356218			5X	0.165666	0.150242	0.157954	0.00629682		0.161744	0.162182	0.161963	0.000178813
				19.7827	0.185561	0.170833	0.181598	0.179331	0.00440016			0.691214	0.206134	0.209151	0.201406	0.205564	0.00225397			50X	0.071852	0.067421	0.0696365	0.00180895		0.070574	0.063966	0.06727	0.0026977
				24.7059	0.231221	0.254482	0.212097	0.2326	0.0122549			0.866813	0.217723	0.218341	0.215441	0.217168	0.000881901
				29.6202	0.280279	0.291943	0.270308	0.280843	0.00625186			1.04352	0.227129	0.226188	0.224962	0.226093	0.000627447
				34.5256	0.280927	0.29382	0.25074	0.275162	0.0127658			1.39912	0.235584	0.236415	0.234385	0.235461	0.000589399
				39.4221	0.306131	0.312402	0.28837	0.302301	0.0071969			1.75905	0.23604	0.238861	0.23917	0.238024	0.000996041
				44.3098	0.326232	0.318216	0.297634	0.314027	0.00851704			2.12326	0.23664	0.238516	0.237606	0.237587	0.000541798
				49.1887	0.294521	0.313735	0.264745	0.291	0.0142513			2.4917	0.236334	0.238247	0.239188	0.237923	0.00083972
				58.9115	0.320943	0.331201	0.293685	0.315276	0.0111944			3.23691	0.237856	0.239375	0.240614	0.239281	0.000797502
				68.5995	0.342406	0.335075	0.302169	0.32655	0.0123728			3.99843	0.236568	0.23894	0.239259	0.238256	0.00084869
				78.253	0.348174	0.347779	0.315629	0.337194	0.0107831			4.77586	0.234938	0.238259	0.239259	0.237485	0.00130602
				87.8722	0.349886	0.345346	0.303167	0.3328	0.0148742			5.56884	0.234998	0.237195	0.23674	0.236311	0.000669499
				97.4574	0.358365	0.35189	0.306418	0.338891	0.0163437
				116.493	0.359087	0.356581	0.311898	0.342522	0.0153291
				135.396	0.368547	0.357235	0.313272	0.346351	0.0168589
				172.682	0.357476	0.348215	0.307794	0.337828	0.0152533
				209.462	0.360844	0.373621	0.296293	0.343586	0.0239324
				245.749	0.372588	0.394459	0.355725	0.374257	0.0112127

## Sheet: Figure S14
Supplementary Figure 14. Rad52DC is also a homodecamer in solution. Analytical ultracentrifugation sedimentation velocity analysis of A) Rad52DC in the absence or presence of B) (dT)45 or C) (dT)97 show that the N-terminal half of the protein primarily behaves as a single higher order species corresponding to a homodecamer. A small fraction of the double-ring species is also observed. Both specie…
	Rad52ΔC (10 μM)	Rad52ΔC (10 μM) + dT45 (1 μM)	Rad52ΔC(10 μM) + dT97 (1 μM)
0	0.00343801	0.00934262	0.00906138
0.0400802	1.719	4.67131	4.53069
0.0801603	1.719	4.67131	4.53069
0.12024	0.0233111	4.67131	0.839407
0.160321	0.00513716	0.040064	0.399731
0.200401	0.00119811	0.0207931	0.177691
0.240481	0.000304577	0.0130819	0.0777544
0.280561	8.60386e-05	0.00982013	0.0350702
0.320641	2.73285e-05	0.00860815	0.0169395
0.360721	9.81951e-06	0.00859126	0.00903134
0.400802	3.99719e-06	0.00949892	0.00543476
0.440882	1.8393e-06	0.0113149	0.00374483
0.480962	9.51803e-07	0.0141316	0.00297437
0.521042	5.49811e-07	0.0180407	0.00272095
0.561122	3.51294e-07	0.0230063	0.00284456
0.601202	2.45701e-07	0.0287235	0.00335045
0.641283	1.8602e-07	0.0345159	0.00435854
0.681363	1.50692e-07	0.0393635	0.00610925
0.721443	1.29092e-07	0.0421269	0.0089663
0.761523	1.156e-07	0.0419313	0.0133516
0.801603	1.06997e-07	0.0385439	0.0195103
0.841683	1.01263e-07	0.032531	0.027037
0.881764	9.69947e-08	0.0250816	0.0343433
0.921844	9.3129e-08	0.0175793	0.0386919
0.961924	8.88286e-08	0.0111422	0.0374839
1.002	8.34671e-08	0.00634899	0.0303562
1.04208	7.66658e-08	0.00323012	0.0200454
1.08216	6.83423e-08	0.00145562	0.0105687
1.12224	5.87344e-08	0.000575723	0.00437541
1.16232	4.83674e-08	0.000197824	0.00140527
1.2024	3.79513e-08	5.83973e-05	0.000347607
1.24248	2.82278e-08	1.46361e-05	6.60671e-05
1.28257	1.981e-08	3.07674e-06	9.67283e-06
1.32265	1.30629e-08	5.3594e-07	1.099e-06
1.36273	8.06425e-09	7.64543e-08	9.80689e-08
1.40281	4.64646e-09	8.83445e-09	6.98675e-09
1.44289	2.49251e-09	8.18664e-10	4.056e-10
1.48297	1.24257e-09	6.0287e-11	1.96548e-11
1.52305	5.75035e-10	3.49534e-12	8.17015e-13
1.56313	2.46949e-10	1.57593e-13	8.00405e-14
1.60321	9.84618e-11	5.62143e-15	2.88312e-14
1.64329	3.64979e-11	1.55456e-16	3.40575e-14
1.68337	1.26064e-11	3.74552e-18	4.79135e-14
1.72345	4.07042e-12	2.495e-19	8.65271e-14
1.76353	1.23375e-12	2.495e-19	1.46337e-13
1.80361	3.52854e-13	2.495e-19	2.80164e-14
1.84369	2.21043e-13	2.495e-19	7.4492e-14
1.88377	9.33248e-14	2.495e-19	1.91268e-13
1.92385	4.16086e-14	2.495e-19	5.74166e-14
1.96393	2.33191e-13	8.75633e-14	1.80442e-13
2.00401	1.22905e-13	1.6598e-13	6.44535e-14
2.04409	6.03087e-14	3.19615e-14	2.46335e-13
2.08417	2.71328e-14	7.7607e-14	1.09317e-13
2.12425	1.49787e-13	1.7519e-13	4.77963e-14
2.16433	7.89319e-14	4.50341e-14	2.33719e-13
2.20441	3.95754e-14	1.32633e-13	1.30635e-13
2.24449	2.35604e-13	3.65941e-14	7.69214e-14
2.28457	1.40543e-13	1.37592e-13	4.88734e-14
2.32465	8.33416e-14	4.50584e-14	3.4312e-14
2.36473	4.96763e-14	1.69541e-13	2.71468e-14
2.40481	3.02031e-14	6.56075e-14	2.46314e-13
2.44489	2.02671e-13	2.45282e-13	2.5228e-14
2.48497	1.49453e-13	1.10704e-13	2.93961e-14
2.52505	1.17484e-13	4.70626e-14	3.80715e-14
2.56513	1.0005e-13	2.27868e-13	5.36074e-14
2.60521	9.34547e-14	1.17462e-13	8.02137e-14
2.64529	9.63523e-14	5.96941e-14	1.2492e-13
2.68537	1.09518e-13	3.01525e-14	1.98984e-13
2.72545	1.36086e-13	1.82665e-13	3.19731e-14
2.76553	1.82349e-13	1.13418e-13	6.03007e-14
2.80561	2.5911e-14	7.32373e-14	1.11518e-13
2.84569	4.32191e-14	5.00179e-14	2.0139e-13
2.88577	7.45023e-14	3.66894e-14	3.5435e-14
2.92585	1.30462e-13	2.93589e-14	7.54819e-14
2.96593	2.2897e-13	2.5921e-14	1.51538e-13
3.00601	3.98779e-14	2.53959e-14	2.89227e-14
3.04609	8.63095e-14	2.75864e-14	6.82383e-14
3.08617	1.77843e-13	3.29823e-14	1.47506e-13
3.12625	3.84546e-14	4.28716e-14	2.97659e-14
3.16633	9.50414e-14	5.96655e-14	7.61096e-14
3.20641	2.15013e-13	8.74811e-14	1.73848e-13
3.24649	4.6121e-14	1.33066e-13	4.14207e-14
3.28657	1.3031e-13	2.07164e-13	1.09078e-13
3.32665	3.08023e-18	3.36903e-14	2.54412e-14
3.36673	3.90629e-14	6.18741e-14	7.70987e-14
3.40681	1.61761e-13	1.12295e-13	1.98508e-13
3.44689	1.36024e-16	2.00404e-13	4.56416e-14
3.48697	7.55657e-14	3.50567e-14	1.41275e-13
3.52705	1.78473e-15	7.44332e-14	3.65826e-14
3.56713	7.1713e-14	1.49886e-13	1.26386e-13
3.60721	2.30294e-14	2.88251e-14	3.53396e-14
3.64729	9.57923e-14	6.89087e-14	1.32894e-13
3.68737	1.52643e-13	1.51386e-13	4.37905e-14
3.72745	5.3721e-13	3.11075e-14	1.69592e-13
3.76753	1.84212e-12	8.17579e-14	6.1589e-14
3.80762	6.13829e-12	1.91681e-13	2.43859e-13
3.8477	1.98329e-11	4.43019e-14	1.6409e-13
3.88778	6.20293e-11	1.23302e-13	2.35865e-13
3.92786	1.87585e-10	3.00063e-14	7.94904e-13
3.96794	5.48078e-10	9.6492e-14	2.56909e-12
4.00802	1.54675e-09	2.59814e-14	7.96503e-12
4.0481	4.21589e-09	9.30192e-14	2.36967e-11
4.08818	1.11028e-08	2.69991e-14	6.76869e-11
4.12826	2.82702e-08	1.05738e-13	1.85801e-10
4.16834	6.96571e-08	3.25768e-14	4.90622e-10
4.20842	1.66257e-07	1.38047e-13	1.24746e-09
4.2485	3.84862e-07	2.49501e-19	3.05878e-09
4.28858	8.65197e-07	8.99465e-14	7.24236e-09
4.32866	1.8913e-06	2.49499e-19	1.6587e-08
4.36874	4.02542e-06	1.12709e-13	3.68031e-08
4.40882	8.35227e-06	2.49501e-19	7.92376e-08
4.4489	1.6913e-05	1.85563e-13	1.65865e-07
4.48898	3.34576e-05	2.49501e-19	3.38075e-07
4.52906	6.47135e-05	2.49501e-19	6.72298e-07
4.56914	0.00012245	2.06702e-13	1.30623e-06
4.60922	0.000226768	5.8505e-18	2.48432e-06
4.6493	0.00041108	8.60204e-17	4.63078e-06
4.68938	0.00072939	1.18212e-15	8.47414e-06
4.72946	0.00126632	1.40273e-14	1.52384e-05
4.76954	0.00215013	1.48078e-13	2.69612e-05
4.80962	0.00356742	1.36431e-12	4.69832e-05
4.8497	0.00577886	1.10388e-11	8.06811e-05
4.88978	0.00912962	7.88005e-11	0.000136637
4.92986	0.0140505	4.98223e-10	0.000228233
4.96994	0.0210355	2.79943e-09	0.000376166
5.01002	0.0305992	1.40354e-08	0.000611592
5.0501	0.043195	6.30494e-08	0.000980832
5.09018	0.0590912	2.5489e-07	0.0015512
5.13026	0.0782646	9.31818e-07	0.00241717
5.17034	0.100253	3.09529e-06	0.00370946
5.21042	0.124116	9.39102e-06	0.00560229
5.2505	0.148444	2.61627e-05	0.00831771
5.29058	0.171461	6.72593e-05	0.0121318
5.33066	0.191305	0.00016045	0.0173602
5.37074	0.20622	0.000356863	0.0243523
5.41082	0.21496	0.000743904	0.03346
5.4509	0.216922	0.00146058	0.0449703
5.49098	0.212185	0.00271287	0.0590831
5.53106	0.20155	0.00478813	0.0758209
5.57114	0.186298	0.00806381	0.0949871
5.61122	0.167936	0.0130033	0.11608
5.6513	0.148023	0.0201488	0.138351
5.69138	0.127929	0.030097	0.160808
5.73146	0.108715	0.0434325	0.182224
5.77154	0.0911192	0.0607105	0.201394
5.81162	0.0755606	0.0823584	0.217172
5.8517	0.0621737	0.108628	0.22866
5.89178	0.0509212	0.13943	0.235211
5.93186	0.041635	0.174389	0.236646
5.97194	0.03408	0.212761	0.233185
6.01202	0.0279991	0.253188	0.225268
6.0521	0.0231453	0.294164	0.213718
6.09218	0.0192932	0.333766	0.199452
6.13226	0.0162478	0.369998	0.183447
6.17234	0.0138464	0.400658	0.166538
6.21242	0.0119574	0.424036	0.149539
6.2525	0.010475	0.438725	0.133065
6.29259	0.00931486	0.444046	0.117566
6.33267	0.00841262	0.439677	0.103343
6.37275	0.0077181	0.426316	0.0905246
6.41283	0.00719354	0.405121	0.0791775
6.45291	0.0068071	0.377768	0.0692655
6.49299	0.0065376	0.345917	0.0607142
6.53307	0.00636791	0.311586	0.053375
6.57315	0.00628558	0.276624	0.0471417
6.61323	0.00627994	0.24236	0.0418827
6.65331	0.00634553	0.209901	0.0374711
6.69339	0.00647624	0.180123	0.0337856
6.73347	0.00666798	0.153478	0.0307168
6.77355	0.00691797	0.130111	0.0281819
6.81363	0.00722164	0.11003	0.0260994
6.85371	0.00757754	0.0929631	0.0244061
6.89379	0.00798222	0.0786576	0.02305
6.93387	0.00843224	0.0667836	0.0219794
6.97395	0.00892551	0.0570044	0.0211594
7.01403	0.0094522	0.0489794	0.0205608
7.05411	0.0100093	0.0424603	0.020149
7.09419	0.0105898	0.0371738	0.0199257
7.13427	0.0111867	0.0329244	0.0198675
7.17435	0.0117909	0.0294885	0.019963
7.21443	0.012395	0.0267412	0.0201903
7.25451	0.0129866	0.0245607	0.0205499
7.29459	0.0135615	0.022854	0.0210353
7.33467	0.0141094	0.0215394	0.0216419
7.37475	0.0146235	0.020557	0.02237
7.41483	0.0150964	0.019857	0.0231986
7.45491	0.0155223	0.019405	0.0241462
7.49499	0.0158945	0.0191611	0.0252106
7.53507	0.0162119	0.0190931	0.0263723
7.57515	0.0164703	0.0192037	0.0276393
7.61523	0.016673	0.019463	0.0290037
7.65531	0.0168193	0.019866	0.0304532
7.69539	0.0169094	0.0203765	0.0320041
7.73547	0.0169475	0.0209902	0.0336238
7.77555	0.0169353	0.0216941	0.0353483
7.81563	0.0168792	0.0224712	0.0371809
7.85571	0.0167802	0.0233047	0.0390456
7.89579	0.0166431	0.0241879	0.0409873
7.93587	0.0164761	0.0251085	0.0429692
7.97595	0.0162791	0.0260333	0.0450533
8.01603	0.0160569	0.0269477	0.0471536
8.05611	0.0158164	0.0278509	0.0492948
8.09619	0.0155584	0.0287267	0.0514187
8.13627	0.0152853	0.0295715	0.0536361
8.17635	0.0150025	0.0303599	0.0558082
8.21643	0.0147158	0.0310977	0.0579981
8.25651	0.0144202	0.0317651	0.0601664
8.29659	0.0141177	0.0323857	0.0623136
8.33667	0.0138145	0.0329316	0.0644539
8.37675	0.0135092	0.0334664	0.0664562
8.41683	0.013207	0.0339237	0.0684636
8.45691	0.0128999	0.0343321	0.0703175
8.49699	0.0125979	0.0347282	0.0720355
8.53707	0.0122948	0.0351228	0.0737591
8.57715	0.0119974	0.0354998	0.0751838
8.61723	0.0116991	0.0358428	0.0766085
8.65731	0.0114043	0.036243	0.0776619
8.69739	0.0111125	0.0366303	0.078678
8.73748	0.0108251	0.0370371	0.0794405
8.77756	0.0105405	0.0374973	0.0799142
8.81764	0.010261	0.0379674	0.0803133
8.85772	0.00998147	0.0384738	0.080411
8.8978	0.00970981	0.0390565	0.0801389
8.93788	0.00944417	0.0396439	0.0797416
8.97796	0.00918109	0.0403062	0.079128
9.01804	0.00892742	0.0409643	0.078151
9.05812	0.00867774	0.0416929	0.0771463
9.0982	0.00843097	0.0424083	0.0758348
9.13828	0.00819365	0.043136	0.0743484
9.17836	0.00796321	0.043879	0.0726517
9.21844	0.00773963	0.0446285	0.0707656
9.25852	0.00752318	0.0453302	0.0688193
9.2986	0.00731392	0.0459877	0.0666858
9.33868	0.00711188	0.0465988	0.0645308
9.37876	0.00691703	0.0471625	0.0622908
9.41884	0.00672948	0.0475953	0.0600269
9.45892	0.0065488	0.0479275	0.0577368
9.499	0.00637497	0.0481378	0.055448
9.53908	0.00620779	0.0482122	0.0531737
9.57916	0.00604706	0.0481411	0.0509304
9.61924	0.00589269	0.0479173	0.0487317
9.65932	0.00574344	0.0475342	0.0465878
9.6994	0.00560024	0.0469921	0.0445099
9.73948	0.00546351	0.046293	0.0425036
9.77956	0.00533051	0.0454444	0.0405737
9.81964	0.00520198	0.0444578	0.0387256
9.85972	0.005078	0.0433407	0.0369646
9.8998	0.00495805	0.0421113	0.0352878
9.93988	0.00484071	0.0407868	0.0336936
9.97996	0.00472771	0.0393857	0.0321857
10.02	0.00461769	0.0379273	0.0307583
10.0601	0.00450893	0.0364309	0.0294118
10.1002	0.00440448	0.0349141	0.0281452
10.1403	0.00429988	0.0333945	0.0269518
10.1804	0.00420017	0.031888	0.0258294
10.2204	0.00409936	0.030409	0.0247748
10.2605	0.00400289	0.0289695	0.0237848
10.3006	0.00390703	0.0275797	0.0228548
10.3407	0.00381451	0.026248	0.0219847
10.3808	0.00372102	0.0249807	0.0211668
10.4208	0.00363213	0.0237818	0.0204017
10.4609	0.00354246	0.022655	0.0196851
10.501	0.00345683	0.0216016	0.0190145
10.5411	0.00337117	0.0206216	0.0183867
10.5812	0.00329017	0.0197145	0.0177997
10.6212	0.00320924	0.0188786	0.0172512
10.6613	0.00313338	0.0181119	0.0167391
10.7014	0.0030567	0.0174117	0.0162618
10.7415	0.00298527	0.0167751	0.0158175
10.7816	0.00291488	0.0161988	0.0154047
10.8216	0.00284915	0.0156779	0.0150217
10.8617	0.00278492	0.0152127	0.0146676
10.9018	0.00272543	0.0147978	0.0143413
10.9419	0.00266731	0.0144294	0.0140412
10.982	0.00261426	0.0141045	0.0137659
11.022	0.00256411	0.0138201	0.0135157
11.0621	0.00251554	0.0135728	0.0132872
11.1022	0.00247217	0.0133572	0.0130846
11.1423	0.00243024	0.0131812	0.0129009
11.1824	0.00239303	0.0130245	0.012736
11.2224	0.00235785	0.0129011	0.0125972
11.2625	0.00232641	0.0128005	0.0124723
11.3026	0.00229612	0.0127195	0.0123717
11.3427	0.00227031	0.0126574	0.0122789
11.3828	0.0022455	0.0126046	0.012207
11.4228	0.00222468	0.0125748	0.0121569
11.4629	0.00220493	0.0125425	0.0121131
11.503	0.00218682	0.0125435	0.0120854
11.5431	0.00217132	0.0125293	0.0120676
11.5832	0.00215594	0.0125334	0.0120551
11.6232	0.00214324	0.0125216	0.0120638
11.6633	0.00212909	0.0125372	0.0120705
11.7034	0.00211791	0.0125259	0.0120862
11.7435	0.00210667	0.0125435	0.0120953
11.7836	0.00209497	0.0125311	0.0121215
11.8236	0.00208396	0.0125137	0.0121501
11.8637	0.0020715	0.0125014	0.0121701
11.9038	0.00206074	0.0124673	0.0121905
11.9439	0.00204731	0.0124306	0.0122112
11.984	0.00203496	0.0123666	0.0122131
12.024	0.00202103	0.0123136	0.0122249
12.0641	0.00200581	0.0122192	0.0122292
12.1042	0.00198985	0.0121439	0.0122083
12.1443	0.00197219	0.0120426	0.0121857
12.1844	0.0019547	0.0119182	0.0121518
12.2244	0.00193537	0.0117929	0.0121037
12.2645	0.00191421	0.0116309	0.0120442
12.3046	0.00189342	0.0114865	0.011977
12.3447	0.0018702	0.0113254	0.0118881
12.3848	0.00184672	0.011137	0.0117892
12.4248	0.00182249	0.0109634	0.0116724
12.4649	0.00179666	0.0107477	0.0115476
12.505	0.00177043	0.0105554	0.0114016
12.5451	0.00174314	0.0103369	0.0112503
12.5852	0.00171574	0.0101351	0.011084
12.6253	0.00168803	0.0099187	0.0109078
12.6653	0.00165933	0.00969956	0.0107252
12.7054	0.00163021	0.00947886	0.0105362
12.7455	0.00160138	0.00925651	0.0103399
12.7856	0.00157229	0.00903941	0.0101366
12.8257	0.00154298	0.00883131	0.00993018
12.8657	0.00151333	0.00861195	0.00971861
12.9058	0.00148378	0.00841475	0.00951372
12.9459	0.00145419	0.00821414	0.00930152
12.986	0.0014253	0.00802022	0.00910025
13.0261	0.00139635	0.00782897	0.00889143
13.0661	0.00136728	0.00764485	0.00869466
13.1062	0.00133859	0.00747709	0.0085024
13.1463	0.00131031	0.00730486	0.00831007
13.1864	0.00128193	0.00714495	0.00813566
13.2265	0.00125443	0.00699171	0.0079614
13.2665	0.00122715	0.00685005	0.00780893
13.3066	0.00119987	0.00671185	0.00765605
13.3467	0.00117326	0.00657816	0.00750826
13.3868	0.00114729	0.00645447	0.00737455
13.4269	0.0011215	0.00634164	0.00724973
13.4669	0.00109651	0.00623139	0.00712819
13.507	0.00107218	0.00613001	0.0070204
13.5471	0.00104796	0.0060318	0.00692724
13.5872	0.00102457	0.00593994	0.00683239
13.6273	0.00100182	0.00585801	0.00674845
13.6673	0.000979701	0.00577442	0.00666919
13.7074	0.000958128	0.00570266	0.00659574
13.7475	0.000937534	0.00563346	0.00652919
13.7876	0.000917562	0.00556835	0.0064646
13.8277	0.000898374	0.00550792	0.0064137
13.8677	0.000879732	0.00545074	0.00635859
13.9078	0.000862098	0.00539831	0.00630995
13.9479	0.000845294	0.0053477	0.00626071
13.988	0.000829662	0.0053053	0.00620947
14.0281	0.00081457	0.00526013	0.00616459
14.0681	0.000800594	0.00522245	0.00611365
14.1082	0.000787471	0.00518375	0.00607437
14.1483	0.000775091	0.00514867	0.00603076
14.1884	0.000764107	0.00511378	0.00598129
14.2285	0.000753791	0.00508124	0.0059314
14.2685	0.000744391	0.00504797	0.00588354
14.3086	0.000736128	0.00501993	0.00583316
14.3487	0.00072897	0.00498874	0.00578385
14.3888	0.000722574	0.00496499	0.00573308
14.4289	0.000717316	0.00493326	0.0056851
14.4689	0.000712956	0.0049061	0.00563303
14.509	0.000709615	0.00487961	0.00557962
14.5491	0.000707182	0.00485334	0.00552636
14.5892	0.000705791	0.00482401	0.00548168
14.6293	0.000705464	0.00479497	0.00543183
14.6693	0.00070573	0.00476592	0.00538689
14.7094	0.000706881	0.00473718	0.00534157
14.7495	0.000709029	0.00470893	0.00530122
14.7896	0.000712105	0.00467383	0.00526226
14.8297	0.000715914	0.0046454	0.00522907
14.8697	0.00072073	0.00461176	0.00519577
14.9098	0.000725849	0.00457596	0.00516515
14.9499	0.00073166	0.00454566	0.00513909
14.99	0.000738258	0.0045097	0.00512119
15.0301	0.000745322	0.00446769	0.00509985
15.0701	0.000752978	0.0044319	0.00508587
15.1102	0.000761208	0.00438743	0.00507386
15.1503	0.000769276	0.00434878	0.00506512
15.1904	0.000777949	0.00430524	0.00505242
15.2305	0.000786838	0.00426231	0.0050499
15.2705	0.000795322	0.00421966	0.0050454
15.3106	0.000804419	0.0041712	0.00503976
15.3507	0.000813321	0.00412123	0.00503703
15.3908	0.000821874	0.00407384	0.00502568
15.4309	0.000830364	0.00402518	0.00501958
15.4709	0.000838554	0.00397306	0.00500806
15.511	0.000846059	0.00392001	0.00499627
15.5511	0.000853018	0.00386392	0.00497407
15.5912	0.000859342	0.00381376	0.00495576
15.6313	0.00086507	0.00375936	0.00492872
15.6713	0.000869706	0.00370275	0.00489415
15.7114	0.000873761	0.00364846	0.0048564
15.7515	0.000876506	0.00359277	0.00481098
15.7916	0.000878429	0.00353675	0.00475672
15.8317	0.000879217	0.00348327	0.00470004
15.8717	0.000878643	0.00342747	0.00463707
15.9118	0.000876684	0.00337362	0.00456521
15.9519	0.0008738	0.00331954	0.004484
15.992	0.000869671	0.00326661	0.00440367
16.0321	0.000863884	0.00321759	0.00431592
16.0721	0.000857187	0.00316247	0.00422653
16.1122	0.000848927	0.00311392	0.00412987
16.1523	0.000839286	0.00306751	0.00402961
16.1924	0.000828683	0.00301723	0.00392953
16.2325	0.000817019	0.00297278	0.0038307
16.2725	0.000803884	0.00292797	0.00372341
16.3126	0.000789426	0.0028847	0.00362537
16.3527	0.000774297	0.00284265	0.00352142
16.3928	0.000758141	0.0027991	0.00342449
16.4329	0.000740852	0.00275996	0.00332285
16.4729	0.000723122	0.00271681	0.00322989
16.513	0.000704761	0.00268021	0.00313474
16.5531	0.000685601	0.00264046	0.00304586
16.5932	0.000666019	0.00260006	0.00296217
16.6333	0.000645812	0.00256101	0.00288044
16.6733	0.000625635	0.00252202	0.00280135
16.7134	0.000604999	0.00248171	0.00272733
16.7535	0.000584751	0.00243827	0.00265503
16.7936	0.000563931	0.00239914	0.00258887
16.8337	0.000543477	0.00235376	0.00252489
16.8737	0.000523216	0.00230769	0.00246602
16.9138	0.00050339	0.00225949	0.00240795
16.9539	0.000483726	0.00221108	0.00235562
16.994	0.000464648	0.00215958	0.00230424
17.0341	0.0004464	0.00210525	0.00225685
17.0741	0.000428228	0.00204837	0.00220955
17.1142	0.000411079	0.00198884	0.00216574
17.1543	0.000394382	0.00192901	0.00212418
17.1944	0.000378035	0.00186513	0.00208296
17.2345	0.000362805	0.00180024	0.00204158
17.2745	0.000348352	0.0017333	0.00200209
17.3146	0.000334506	0.00166296	0.00196511
17.3547	0.000321758	0.0015926	0.00192632
17.3948	0.000309333	0.00152153	0.00188779
17.4349	0.000298191	0.00145088	0.00184875
17.475	0.000287585	0.00137756	0.00181143
17.515	0.0002777	0.00130566	0.00176874
17.5551	0.000268688	0.00123577	0.00172972
17.5952	0.000260224	0.00116555	0.00168806
17.6353	0.000252915	0.00109545	0.00164589
17.6754	0.000245993	0.00102889	0.00160333
17.7154	0.000239997	0.000963666	0.00156023
17.7555	0.000234625	0.000900782	0.00151718
17.7956	0.000229837	0.000840769	0.00147608
17.8357	0.000225928	0.000785645	0.00142996
17.8758	0.000222675	0.000730954	0.00138562
17.9158	0.000219949	0.000681356	0.00134094
17.9559	0.00021804	0.00063235	0.00130019
17.996	0.000216865	0.000587923	0.0012571
18.0361	0.000216358	0.000547364	0.00121626
18.0762	0.000216478	0.000509483	0.00117528
18.1162	0.000217383	0.000475121	0.00113617
18.1563	0.0002191	0.00044259	0.0010964
18.1964	0.000221521	0.00041262	0.00106184
18.2365	0.00022468	0.000386444	0.00102867
18.2766	0.000228803	0.000362139	0.00099547
18.3166	0.000233872	0.000340978	0.000968794
18.3567	0.000239872	0.000323155	0.000942586
18.3968	0.00024702	0.000305068	0.000917298
18.4369	0.000255212	0.000290512	0.000898239
18.477	0.000264822	0.000277567	0.000880846
18.517	0.000275678	0.000267091	0.00086477
18.5571	0.000288172	0.00025836	0.00085593
18.5972	0.00030231	0.000252047	0.000846365
18.6373	0.000318498	0.000246718	0.000843627
18.6774	0.000336772	0.000243695	0.000845118
18.7174	0.000357637	0.000241853	0.000850272
18.7575	0.000381431	0.000241984	0.000860222
18.7976	0.000408195	0.00024552	0.000875527
18.8377	0.000438603	0.000250191	0.000896292
18.8778	0.000473581	0.000258087	0.000924447
18.9178	0.000513229	0.000268179	0.000960768
18.9579	0.000558538	0.000281612	0.0010064
18.998	0.000610643	0.000298691	0.00106255
19.0381	0.00067046	0.000320972	0.0011288
19.0782	0.000739224	0.000348324	0.00121049
19.1182	0.000818611	0.000382542	0.0013099
19.1583	0.000911777	0.000424702	0.00142833
19.1984	0.00101879	0.000478015	0.00157092
19.2385	0.00114473	0.000544741	0.00174341
19.2786	0.00129182	0.000627175	0.00195349
19.3186	0.0014653	0.000735278	0.00220859
19.3587	0.00166984	0.000871033	0.00251973
19.3988	0.0019121	0.00104566	0.00289985
19.4389	0.00219998	0.00127392	0.00337086
19.479	0.00254369	0.00157181	0.00395196
19.519	0.00295565	0.00196614	0.0046769
19.5591	0.00345181	0.00249564	0.00558401
19.5992	0.00405116	0.00321388	0.006728
19.6393	0.00477655	0.00419316	0.00818117
19.6794	0.00566184	0.00556672	0.0100197
19.7194	0.00674127	0.00747718	0.0124055
19.7595	0.00806757	0.0102051	0.0154742
19.7996	0.00970148	0.0141265	0.0194564
19.8397	0.0117171	0.0198715	0.0246442
19.8798	0.0142245	0.0283254	0.0314563
19.9198	0.0173366	0.0409141	0.0405185
19.9599	0.0212232	0.0601081	0.0525617
20	0.0522296	0.178639	0.137284

## Sheet: Figure S15
Supplementary Figure 15. ssDNA length dependent change in Rad52 binding induced FRET
												Figure S15 A																										Figure S15 B
				[Rad52 decamer] nM		(dT)45						(dT)60					(dT)80							(dT)97						[Rad52ΔC decamer] nM	(dT)45					(dT)60					(dT)80					(dT)97
					n=1	n=2	n=3	Mean	St.Er.		n=1	n=2	n=3	Mean	St.Er.		n=1	n=2	n=3	Mean	St.Er.		n=1	n=2	n=3	Mean	St.Er.				n=1	n=2	Mean	St.Er.		n=1	n=2	Mean	St.Er.		n=1	n=2	Mean	St.Er.		n=1	n=2	Mean	St.Er.
				0	0.229826	0.230366	0.2246	0.228264	0.00183862		0.167635	0.159447	0.156494	0.161192	0.00333238		0.126108	0.107512	0.117452	0.117024	0.00537247		0.103675	0.10071	0.095971	0.100119	0.00224352			0	0.170596	0.213267	0.191932	0.0174204		0.158029	0.164549	0.161289	0.00266178		0.121849	0.126077	0.123963	0.00172607		0.104298	0.104699	0.104498	0.000163708
				3	0.262234	0.263729	0.273887	0.266617	0.0036607		0.204709	0.200668	0.202996	0.202791	0.00117103		0.168708	0.145242	0.154746	0.156232	0.00681468		0.128969	0.119416	0.121033	0.123139	0.00295197			3	0.259497	0.25664	0.258068	0.00116637		0.197285	0.211325	0.204305	0.00573181		0.148586	0.147389	0.147987	0.000488673		0.135805	0.129949	0.132877	0.0023907
				6	0.293678	0.307418	0.323719	0.308272	0.00868259		0.231921	0.247249	0.244371	0.24118	0.00470362		0.206279	0.187771	0.189258	0.194436	0.00593704		0.154525	0.143672	0.153492	0.150563	0.00345838			6	0.285277	0.290083	0.28768	0.00196204		0.226552	0.259603	0.243078	0.013493		0.18147	0.170021	0.175745	0.00467403		0.165874	0.15324	0.159557	0.00515781
				9	0.32057	0.330513	0.356827	0.33597	0.0108163		0.276249	0.274738	0.293064	0.28135	0.00587305		0.240262	0.227496	0.227094	0.231617	0.00432389		0.182055	0.166167	0.180992	0.176405	0.00512802			9	0.317449	0.316046	0.316747	0.000572772		0.25962	0.303388	0.281504	0.0178682		0.217083	0.203016	0.21005	0.00574283		0.187197	0.170693	0.178945	0.00673773
				12	0.341066	0.343587	0.368294	0.350982	0.00868637		0.311998	0.307996	0.324405	0.3148	0.00493966		0.27083	0.260661	0.254226	0.261906	0.00483339		0.207983	0.18892	0.199886	0.19893	0.00552375			12	0.346431	0.352702	0.349567	0.00256013		0.299282	0.34381	0.321546	0.0181785		0.246308	0.23847	0.242389	0.00319985		0.216175	0.196141	0.206158	0.00817885
				15	0.338916	0.355429	0.386954	0.360433	0.0140913		0.334158	0.33777	0.345467	0.339132	0.00333486		0.292013	0.292853	0.280614	0.288493	0.00394712		0.225567	0.212074	0.220031	0.219224	0.00391594			15	0.37158	0.376291	0.373935	0.00192326		0.333528	0.380737	0.357132	0.019273		0.288536	0.271693	0.280115	0.00687613		0.241501	0.223569	0.232535	0.00732071
				18	0.327681	0.34392	0.377386	0.349662	0.014633		0.352908	0.354954	0.36459	0.357484	0.00360176		0.314394	0.32177	0.301579	0.312581	0.00589871		0.249817	0.233793	0.246762	0.243457	0.00491198			18	0.386929	0.381843	0.384386	0.00207635		0.365583	0.395541	0.380562	0.0122303		0.319061	0.300871	0.309966	0.00742604		0.268026	0.249007	0.258516	0.00776447
				21	0.318755	0.326815	0.348771	0.331447	0.00896905		0.359672	0.349477	0.373446	0.360865	0.00694492		0.329924	0.342466	0.321878	0.331423	0.0059903		0.273258	0.253219	0.267589	0.264689	0.00596376			21	0.372055	0.362456	0.367256	0.00391878		0.383672	0.399722	0.391697	0.00655239		0.35112	0.34046	0.34579	0.00435193		0.287251	0.282934	0.285092	0.00176241
				24	0.298066	0.303944	0.324197	0.308736	0.0079147		0.356324	0.340486	0.361558	0.352789	0.0063345		0.340781	0.347534	0.339904	0.34274	0.0024105		0.298032	0.281025	0.282235	0.287097	0.00547848			24	0.333155	0.342444	0.3378	0.00379222		0.401495	0.404606	0.40305	0.00127006		0.37911	0.352471	0.365791	0.0108753		0.315046	0.295425	0.305235	0.00801024
				27	0.282385	0.289267	0.307781	0.293144	0.00758319		0.344232	0.338311	0.350412	0.344318	0.00349352		0.352909	0.363785	0.354448	0.357047	0.003398		0.30884	0.294229	0.292199	0.298423	0.00524153			27	0.318108	0.314197	0.316153	0.00159666		0.393391	0.398236	0.395813	0.00197796		0.391275	0.382874	0.387074	0.00342969		0.327032	0.319249	0.32314	0.0031774
				30	0.26678	0.271524	0.286572	0.274959	0.00596597		0.339811	0.336293	0.329153	0.335086	0.00313536		0.365356	0.366956	0.362985	0.365099	0.00115351		0.294248	0.30197	0.308192	0.30147	0.00403304			30	0.297693	0.293888	0.29579	0.00155338		0.391783	0.392423	0.392103	0.000261279		0.378669	0.383849	0.381259	0.00211473		0.319479	0.323039	0.321259	0.00145336
				33	0.249997	0.26651	0.274366	0.263624	0.00718116		0.335385	0.32078	0.310412	0.322192	0.00724359		0.364411	0.365785	0.365975	0.36539	0.000492729		0.289975	0.306741	0.316886	0.304534	0.00784652			33	0.293358	0.286032	0.289695	0.00299083		0.395415	0.384089	0.389752	0.00462382		0.370769	0.37678	0.373775	0.00245398		0.316389	0.308139	0.312264	0.00336805
				36	0.248364	0.255119	0.266175	0.256553	0.00519132		0.328403	0.317995	0.292443	0.312947	0.0106832		0.365902	0.363201	0.363436	0.36418	0.000863835		0.286469	0.303909	0.323857	0.304745	0.0108011			36	0.284989	0.279887	0.282438	0.00208288		0.383059	0.374827	0.378943	0.0033607		0.368206	0.374156	0.371181	0.00242908		0.309179	0.305814	0.307496	0.00137376
				39	0.239549	0.237502	0.250199	0.242417	0.00393578		0.334279	0.330202	0.277033	0.313838	0.0184401		0.349577	0.35906	0.354767	0.354468	0.00274159		0.281347	0.300758	0.31762	0.299908	0.0104797			39	0.269397	0.272885	0.271141	0.00142397		0.384207	0.370283	0.377245	0.00568445		0.368982	0.366796	0.367889	0.000892431		0.304033	0.302643	0.303338	0.000567465
				42	0.236275	0.236061	0.24274	0.238359	0.00219154		0.331636	0.32183	0.265287	0.306251	0.0206767				0.361216	0.361216	#DIV/0!		0.280901	0.291978	0.312044	0.294974	0.00911419			42	0.267096	0.263577	0.265336	0.00143663		0.377985	0.361297	0.369641	0.00681285		0.35948	0.359159	0.35932	0.000131048		0.302224	0.299183	0.300704	0.00124148
				45	0.239789	0.233205	0.240009	0.237668	0.00223224		0.327054	0.317509	0.258946	0.30117	0.0212909				0.35907	0.35907	#DIV/0!		0.275721	0.293881	0.31308	0.294227	0.010786			45	0.263412	0.264439	0.263925	0.000419271		0.382391	0.359545	0.370968	0.00932684		0.355774	0.353114	0.354444	0.00108594		0.298449	0.300018	0.299234	0.000640542

## Sheet: Figre S16
Supplementary Figure 16. Additional single-molecule FRET trajectories for Rad52
							Figure 16 A											Figure 16 B											Figure 16 C											Figure 16 D
			Time (s)	Idealized	Idealized	Acceptor	Donor		Time (s)	Idealized fret	fret			Time (s)	Idealized	Idealized	Acceptor	Donor		Time (s)	Idealized fret	fret			Time (s)	Idealized	Idealized	Acceptor	Donor		Time (s)	Idealized fret	fret			Time (s)	Idealized	Idealized	Acceptor	Donor		Time (s)	Idealized fret	fret			Time (s)	Idealized	Idealized
			0.15	1736.24	7420.3	1078.31	6598.55		0.15	0.18758	0.140462			0.15	1198.33	4840.84	2076.3	5321.55		0.15	0.196727	0.280663			0.15	1247.28	4434.39	1951.31	4705.55		0.15	0.215504	0.293127			0.15	5316.06	8374.39	5381.31	10340.5		0.15	0.368008	0.342282			0.15	3614.12	7782.99
			0.3	1736.24	7420.3	1577.31	7813.55		0.3	0.18758	0.167962			0.3	1198.33	4840.84	1103.31	4026.55		0.3	0.196727	0.215075			0.3	1247.28	4434.39	2066.3	5002.55		0.3	0.215504	0.292311			0.3	2848.25	10724.1	3251.3	11195.5		0.3	0.209183	0.225053			0.3	3614.12	7782.99
			0.45	1736.24	7420.3	1137.31	7642.55		0.45	0.18758	0.129536			0.45	1198.33	4840.84	1484.31	2397.55		0.45	0.196727	0.38237			0.45	1247.28	4434.39	527.305	4606.55		0.45	0.215504	0.102711			0.45	2848.25	10724.1	2575.3	11885.5		0.45	0.209183	0.178088			0.45	3614.12	7782.99
			0.6	1736.24	7420.3	1754.31	5676.55		0.6	0.18758	0.236084			0.6	1198.33	4840.84	829.305	6472.55		0.6	0.196727	0.113575			0.6	1247.28	4434.39	1525.31	3329.55		0.6	0.215504	0.314181			0.6	2848.25	10724.1	2013.31	12902.5		0.6	0.209183	0.134977			0.6	3614.12	7782.99
			0.75	1736.24	7420.3	1282.31	8268.55		0.75	0.18758	0.134261			0.75	1198.33	4840.84	1385.31	5478.55		0.75	0.196727	0.201826			0.75	1247.28	4434.39	1322.31	3307.55		0.75	0.215504	0.285604			0.75	2848.25	10724.1	2283.3	9761.55		0.75	0.209183	0.189567			0.75	3614.12	7782.99
			0.9	1736.24	7420.3	1204.31	8870.55		0.9	0.18758	0.119536			0.9	1198.33	4840.84	783.305	4974.55		0.9	0.196727	0.136041			0.9	1247.28	4434.39	2059.3	4379.55		0.9	0.215504	0.319825			0.9	2848.25	10724.1	3572.3	10094.5		0.9	0.209183	0.261385			0.9	3614.12	7782.99
			1.05	1736.24	7420.3	2517.3	7868.55		1.05	0.18758	0.242378			1.05	1198.33	4840.84	1235.31	4252.55		1.05	0.196727	0.225098			1.05	1247.28	4434.39	3501.3	4737.55		1.05	0.215504	0.424975			1.05	5316.06	8374.39	6536.31	8361.55		1.05	0.368008	0.438741			1.05	3614.12	7782.99
			1.2	3953.42	6057.69	-430.695	5590.55		1.2	0.366183	-0.08347			1.2	1198.33	4840.84	859.305	4178.55		1.2	0.196727	0.17057			1.2	1247.28	4434.39	2039.31	4313.55		1.2	0.215504	0.321006			1.2	5316.06	8374.39	5664.31	8156.55		1.2	0.368008	0.409837			1.2	3614.12	7782.99
			1.35	1736.24	7420.3	1320.31	5196.55		1.35	0.18758	0.202598			1.35	1198.33	4840.84	1353.31	5701.55		1.35	0.196727	0.191826			1.35	1247.28	4434.39	711.305	2697.55		1.35	0.215504	0.208664			1.35	2848.25	10724.1	3275.3	11597.5		1.35	0.209183	0.22022			1.35	3614.12	7782.99
			1.5	1736.24	7420.3	1500.31	7171.55		1.5	0.18758	0.173008			1.5	1198.33	4840.84	1742.31	5425.55		1.5	0.196727	0.243072			1.5	1247.28	4434.39	1742.31	3496.55		1.5	0.215504	0.332573			1.5	2848.25	10724.1	2779.3	9577.55		1.5	0.209183	0.22492			1.5	3614.12	7782.99
			1.65	1736.24	7420.3	225.305	6498.55		1.65	0.18758	0.033508			1.65	1198.33	4840.84	290.305	6142.55		1.65	0.196727	0.045128			1.65	1247.28	4434.39	1144.31	4960.55		1.65	0.215504	0.187442			1.65	2848.25	10724.1	2424.3	9400.55		1.65	0.209183	0.205018			1.65	3614.12	7782.99
			1.8	1736.24	7420.3	2592.3	5915.55		1.8	0.18758	0.304695			1.8	1198.33	4840.84	2003.31	3857.55		1.8	0.196727	0.341811			1.8	1247.28	4434.39	979.305	5245.55		1.8	0.215504	0.157322			1.8	2848.25	10724.1	2776.3	10613.5		1.8	0.209183	0.207344			1.8	3614.12	7782.99
			1.95	1736.24	7420.3	1721.31	7187.55		1.95	0.18758	0.193213			1.95	1198.33	4840.84	848.305	4172.55		1.95	0.196727	0.168956			1.95	1247.28	4434.39	1271.31	5260.55		1.95	0.215504	0.194631			1.95	2848.25	10724.1	3129.3	12392.5		1.95	0.209183	0.201606			1.95	4648.06	5760.68
			2.1	1736.24	7420.3	1620.31	5770.55		2.1	0.18758	0.219231			2.1	1198.33	4840.84	909.305	5943.55		2.1	0.196727	0.13269			2.1	1247.28	4434.39	1073.31	3357.55		2.1	0.215504	0.242234			2.1	2848.25	10724.1	2854.3	10408.5		2.1	0.209183	0.21521			2.1	4648.06	5760.68
			2.25	1736.24	7420.3	1963.31	6548.55		2.25	0.18758	0.230655			2.25	1198.33	4840.84	896.305	5018.55		2.25	0.196727	0.151534			2.25	1247.28	4434.39	1422.31	3712.55		2.25	0.215504	0.27699			2.25	2848.25	10724.1	3720.3	8574.55		2.25	0.209183	0.30259			2.25	4648.06	5760.68
			2.4	1736.24	7420.3	889.305	8254.55		2.4	0.18758	0.097257			2.4	1198.33	4840.84	152.305	5123.55		2.4	0.196727	0.028868			2.4	1247.28	4434.39	934.305	4341.55		2.4	0.215504	0.177091			2.4	2848.25	10724.1	2643.3	10998.5		2.4	0.209183	0.193764			2.4	4648.06	5760.68
			2.55	1736.24	7420.3	1507.31	6730.55		2.55	0.18758	0.182973			2.55	1198.33	4840.84	1045.31	5265.55		2.55	0.196727	0.165636			2.55	1247.28	4434.39	790.305	3723.55		2.55	0.215504	0.175084			2.55	2848.25	10724.1	2574.3	10415.5		2.55	0.209183	0.198178			2.55	3614.12	7782.99
			2.7	1736.24	7420.3	1683.31	6468.55		2.7	0.18758	0.206493			2.7	1198.33	4840.84	491.305	3663.55		2.7	0.196727	0.118248			2.7	1247.28	4434.39	1115.31	4122.55		2.7	0.215504	0.212932			2.7	2848.25	10724.1	3244.3	11523.5		2.7	0.209183	0.219687			2.7	3614.12	7782.99
			2.85	1736.24	7420.3	2038.31	6876.55		2.85	0.18758	0.228641			2.85	1198.33	4840.84	619.305	5213.55		2.85	0.196727	0.106175			2.85	1247.28	4434.39	1251.31	4111.55		2.85	0.215504	0.233328			2.85	2848.25	10724.1	2873.3	12885.5		2.85	0.209183	0.18233			2.85	3614.12	7782.99
			3	1736.24	7420.3	767.305	8159.55		3	0.18758	0.085955			3	1198.33	4840.84	2284.3	4182.55		3	0.196727	0.353233			3	1247.28	4434.39	1801.31	3304.55		3	0.215504	0.352792			3	2848.25	10724.1	3633.3	8914.55		3	0.209183	0.289556			3	3614.12	7782.99
			3.15	1736.24	7420.3	1886.31	8497.55		3.15	0.18758	0.181657			3.15	1198.33	4840.84	1003.3	4925.55		3.15	0.196727	0.169224			3.15	1247.28	4434.39	1984.31	4175.55		3.15	0.215504	0.322135			3.15	2848.25	10724.1	2405.3	11297.5		3.15	0.209183	0.175533			3.15	3614.12	7782.99
			3.3	1736.24	7420.3	1351.31	7508.55		3.3	0.18758	0.15252			3.3	1198.33	4840.84	1958.31	5394.55		3.3	0.196727	0.266333			3.3	1247.28	4434.39	2571.3	4658.55		3.3	0.215504	0.355651			3.3	2848.25	10724.1	2911.3	10687.5		3.3	0.209183	0.214085			3.3	3614.12	7782.99
			3.45	1736.24	7420.3	1884.31	6002.55		3.45	0.18758	0.238917			3.45	1198.33	4840.84	983.305	4088.55		3.45	0.196727	0.193875			3.45	1247.28	4434.39	1132.31	3788.55		3.45	0.215504	0.230103			3.45	2848.25	10724.1	3230.3	12690.5		3.45	0.209183	0.202898			3.45	3614.12	7782.99
			3.6	1736.24	7420.3	1241.31	6555.55		3.6	0.18758	0.159206			3.6	1198.33	4840.84	1953.31	4045.55		3.6	0.196727	0.325613			3.6	1247.28	4434.39	526.305	3916.55		3.6	0.215504	0.118461			3.6	2848.25	10724.1	3489.3	10547.5		3.6	0.209183	0.248582			3.6	3614.12	7782.99
			3.75	1736.24	7420.3	2345.3	8892.55		3.75	0.18758	0.208697			3.75	1198.33	4840.84	633.305	7308.55		3.75	0.196727	0.079743			3.75	1247.28	4434.39	1559.31	3719.55		3.75	0.215504	0.295387			3.75	5316.06	8374.39	4742.31	8839.55		3.75	0.368008	0.349165			3.75	3614.12	7782.99
			3.9	1736.24	7420.3	2128.3	7043.55		3.9	0.18758	0.232047			3.9	1198.33	4840.84	998.305	3493.55		3.9	0.196727	0.222248			3.9	1247.28	4434.39	1304.31	4629.55		3.9	0.215504	0.219807			3.9	5316.06	8374.39	5240.31	7356.55		3.9	0.368008	0.416001			3.9	3614.12	7782.99
			4.05	1736.24	7420.3	1864.31	7823.55		4.05	0.18758	0.192437			4.05	1198.33	4840.84	603.305	3569.55		4.05	0.196727	0.144578			4.05	1247.28	4434.39	2072.3	4282.55		4.05	0.215504	0.326098			4.05	5316.06	8374.39	3887.3	11189.5		4.05	0.368008	0.257833			4.05	3614.12	7782.99
			4.2	1736.24	7420.3	1434.31	6328.55		4.2	0.18758	0.184765			4.2	1198.33	4840.84	1062.31	4535.55		4.2	0.196727	0.18977			4.2	1247.28	4434.39	1375.31	3353.55		4.2	0.215504	0.290832			4.2	5316.06	8374.39	6756.31	11048.5		4.2	0.368008	0.379464			4.2	3614.12	7782.99
			4.35	1736.24	7420.3	1947.31	6082.55		4.35	0.18758	0.242508			4.35	1198.33	4840.84	1105.31	4604.55		4.35	0.196727	0.193578			4.35	1247.28	4434.39	443.305	3745.55		4.35	0.215504	0.10583			4.35	5316.06	8374.39	5139.31	8323.55		4.35	0.368008	0.38174			4.35	3614.12	7782.99
			4.5	1736.24	7420.3	1391.31	5986.55		4.5	0.18758	0.188578			4.5	1198.33	4840.84	150.305	5079.55		4.5	0.196727	0.02874			4.5	1247.28	4434.39	1083.31	2375.55		4.5	0.215504	0.313197			4.5	2848.25	10724.1	3222.3	9213.55		4.5	0.209183	0.259114			4.5	3614.12	7782.99
			4.65	1736.24	7420.3	2369.3	7127.55		4.65	0.18758	0.249483			4.65	1198.33	4840.84	112.305	5076.55		4.65	0.196727	0.021643			4.65	1247.28	4434.39	725.305	5288.55		4.65	0.215504	0.120606			4.65	2848.25	10724.1	3259.3	10850.5		4.65	0.209183	0.230995			4.65	3614.12	7782.99
			4.8	1736.24	7420.3	2174.3	6891.55		4.8	0.18758	0.239834			4.8	1198.33	4840.84	576.305	3823.55		4.8	0.196727	0.130983			4.8	1247.28	4434.39	1838.31	4590.55		4.8	0.215504	0.285946			4.8	2848.25	10724.1	2690.3	9960.55		4.8	0.209183	0.212658			4.8	3614.12	7782.99
			4.95	1736.24	7420.3	1191.31	6689.55		4.95	0.18758	0.151164			4.95	1198.33	4840.84	1098.31	5407.55		4.95	0.196727	0.168818			4.95	1247.28	4434.39	2524.3	4775.55		4.95	0.215504	0.345802			4.95	2848.25	10724.1	2307.3	11822.5		4.95	0.209183	0.163293			4.95	3614.12	7782.99
			5.1	1736.24	7420.3	1581.31	5995.55		5.1	0.18758	0.208702			5.1	1198.33	4840.84	2110.3	5528.55		5.1	0.196727	0.276259			5.1	1247.28	4434.39	1108.31	4624.55		5.1	0.215504	0.193325			5.1	2848.25	10724.1	2260.3	10962.5		5.1	0.209183	0.170939			5.1	3614.12	7782.99
			5.25	1736.24	7420.3	268.305	7751.55		5.25	0.18758	0.033455			5.25	1198.33	4840.84	-268.695	4941.55		5.25	0.196727	-0.0575			5.25	1247.28	4434.39	1632.31	4126.55		5.25	0.215504	0.283443			5.25	2848.25	10724.1	1608.31	10594.5		5.25	0.209183	0.131797			5.25	3614.12	7782.99
			5.4	1736.24	7420.3	1591.31	8231.55		5.4	0.18758	0.162			5.4	1198.33	4840.84	1744.31	5808.55		5.4	0.196727	0.230946			5.4	1247.28	4434.39	1871.31	4058.55		5.4	0.215504	0.315573			5.4	2848.25	10724.1	1147.31	11136.5		5.4	0.209183	0.093399			5.4	2084.4	8416.62
			5.55	1736.24	7420.3	1553.31	8217.55		5.55	0.18758	0.158973			5.55	1198.33	4840.84	2486.3	3736.55		5.55	0.196727	0.399544			5.55	1247.28	4434.39	191.305	4451.55		5.55	0.215504	0.041204			5.55	2848.25	10724.1	3101.3	9304.55		5.55	0.209183	0.249987			5.55	2084.4	8416.62
			5.7	1736.24	7420.3	1370.31	6966.55		5.7	0.18758	0.164367			5.7	1198.33	4840.84	1250.31	4586.55		5.7	0.196727	0.214209			5.7	1247.28	4434.39	369.305	3879.55		5.7	0.215504	0.086919			5.7	2848.25	10724.1	3740.3	11714.5		5.7	0.209183	0.242015			5.7	2084.4	8416.62
			5.85	1736.24	7420.3	2503.3	6324.55		5.85	0.18758	0.283569			5.85	1198.33	4840.84	330.305	5991.55		5.85	0.196727	0.052248			5.85	1247.28	4434.39	1486.31	2567.55		5.85	0.215504	0.36664			5.85	2848.25	10724.1	3165.3	9572.55		5.85	0.209183	0.248496			5.85	2084.4	8416.62
			6	1736.24	7420.3	1365.31	9464.55		6	0.18758	0.126069			6	1198.33	4840.84	452.305	3813.55		6	0.196727	0.106029			6	1247.28	4434.39	745.305	3536.55		6	0.215504	0.174061			6	2848.25	10724.1	2208.3	9466.55		6	0.209183	0.18915			6	2084.4	8416.62
			6.15	1736.24	7420.3	1499.31	5887.55		6.15	0.18758	0.202969			6.15	1198.33	4840.84	1757.31	4955.55		6.15	0.196727	0.261782			6.15	1247.28	4434.39	237.305	3478.55		6.15	0.215504	0.063863			6.15	2848.25	10724.1	2776.3	9950.55		6.15	0.209183	0.218145			6.15	2084.4	8416.62
			6.3	1736.24	7420.3	1788.31	6948.55		6.3	0.18758	0.204685			6.3	1198.33	4840.84	1214.31	4271.55		6.3	0.196727	0.221352			6.3	1247.28	4434.39	859.305	4192.55		6.3	0.215504	0.170097			6.3	2848.25	10724.1	3191.3	10150.5		6.3	0.209183	0.239195			6.3	2084.4	8416.62
			6.45	1736.24	7420.3	1031.31	6275.55		6.45	0.18758	0.141142			6.45	1198.33	4840.84	440.305	4467.55		6.45	0.196727	0.089714			6.45	1247.28	4434.39	766.305	4461.55		6.45	0.215504	0.146581			6.45	2848.25	10724.1	2439.3	12207.5		6.45	0.209183	0.166541			6.45	2084.4	8416.62
			6.6	1736.24	7420.3	1847.31	6259.55		6.6	0.18758	0.227869			6.6	1198.33	4840.84	1300.31	6436.55		6.6	0.196727	0.168066			6.6	1247.28	4434.39	1337.31	3205.55		6.6	0.215504	0.294375			6.6	2848.25	10724.1	2040.31	9353.55		6.6	0.209183	0.179071			6.6	2084.4	8416.62
			6.75	1736.24	7420.3	1104.31	7098.55		6.75	0.18758	0.134624			6.75	1198.33	4840.84	1806.31	4000.55		6.75	0.196727	0.311064			6.75	1247.28	4434.39	1440.31	4647.55		6.75	0.215504	0.236587			6.75	2848.25	10724.1	3997.3	13736.5		6.75	0.209183	0.225405			6.75	2084.4	8416.62
			6.9	1736.24	7420.3	1038.31	6744.55		6.9	0.18758	0.133409			6.9	1198.33	4840.84	1180.31	5224.55		6.9	0.196727	0.184283			6.9	1247.28	4434.39	1875.31	3484.55		6.9	0.215504	0.34988			6.9	2848.25	10724.1	2397.3	10159.5		6.9	0.209183	0.190916			6.9	2084.4	8416.62
			7.05	1736.24	7420.3	1258.31	6652.55		7.05	0.18758	0.15906			7.05	1198.33	4840.84	421.305	5128.55		7.05	0.196727	0.075913			7.05	1247.28	4434.39	1183.31	8118.55		7.05	0.215504	0.127212			7.05	2848.25	10724.1	2567.3	12498.5		7.05	0.209183	0.170405			7.05	2084.4	8416.62
			7.2	1736.24	7420.3	1000.3	7056.55		7.2	0.18758	0.124156			7.2	1198.33	4840.84	1967.31	4577.55		7.2	0.196727	0.300588			7.2	1247.28	4434.39	3172.3	8103.55		7.2	0.215504	0.281336			7.2	2848.25	10724.1	1854.31	11537.5		7.2	0.209183	0.138465			7.2	2084.4	8416.62
			7.35	1736.24	7420.3	1065.31	5822.55		7.35	0.18758	0.154664			7.35	1198.33	4840.84	570.305	4471.55		7.35	0.196727	0.113114			7.35	1247.28	4434.39	1849.31	7031.55		7.35	0.215504	0.208235			7.35	2848.25	10724.1	1920.31	10068.5		7.35	0.209183	0.160174			7.35	2084.4	8416.62
			7.5	1736.24	7420.3	1485.31	6797.55		7.5	0.18758	0.179323			7.5	1198.33	4840.84	498.305	4917.55		7.5	0.196727	0.092008			7.5	1247.28	4434.39	1892.31	6557.55		7.5	0.215504	0.223945			7.5	2848.25	10724.1	1808.31	11089.5		7.5	0.209183	0.140202			7.5	2084.4	8416.62
			7.65	1736.24	7420.3	1640.31	6678.55		7.65	0.18758	0.197179			7.65	1198.33	4840.84	1281.31	4676.55		7.65	0.196727	0.215061			7.65	1247.28	4434.39	1091.31	6414.55		7.65	0.215504	0.145394			7.65	2848.25	10724.1	3090.3	8484.55		7.65	0.209183	0.266984			7.65	2084.4	8416.62
			7.8	1736.24	7420.3	1538.31	6359.55		7.8	0.18758	0.194775			7.8	1198.33	4840.84	282.305	3799.55		7.8	0.196727	0.069161			7.8	1247.28	4434.39	1059.31	6111.55		7.8	0.215504	0.147724			7.8	2848.25	10724.1	3293.3	11301.5		7.8	0.209183	0.225648			7.8	2084.4	8416.62
			7.95	1736.24	7420.3	787.305	5842.55		7.95	0.18758	0.118751			7.95	1198.33	4840.84	251.305	4688.55		7.95	0.196727	0.050873			7.95	1247.28	4434.39	1119.31	8154.55		7.95	0.215504	0.120695			7.95	2848.25	10724.1	2389.3	11403.5		7.95	0.209183	0.173228			7.95	2084.4	8416.62
			8.1	1736.24	7420.3	1704.31	7210.55		8.1	0.18758	0.191176			8.1	1198.33	4840.84	1761.31	3027.55		8.1	0.196727	0.367792			8.1	1247.28	4434.39	423.305	5909.55		8.1	0.215504	0.066843			8.1	2848.25	10724.1	3074.3	12236.5		8.1	0.209183	0.200792			8.1	2084.4	8416.62
			8.25	1736.24	7420.3	1199.31	7111.55		8.25	0.18758	0.144306			8.25	1198.33	4840.84	1470.31	5674.55		8.25	0.196727	0.205785			8.25	1247.28	4434.39	1013.3	7080.55		8.25	0.215504	0.125194			8.25	2848.25	10724.1	2772.3	9909.55		8.25	0.209183	0.218604			8.25	2084.4	8416.62
			8.4	1736.24	7420.3	948.305	6899.55		8.4	0.18758	0.120836			8.4	1198.33	4840.84	984.305	5572.55		8.4	0.196727	0.150118			8.4	1247.28	4434.39	1055.31	6000.55		8.4	0.215504	0.149564			8.4	2848.25	10724.1	2143.3	10056.5		8.4	0.209183	0.175683			8.4	2084.4	8416.62
			8.55	1736.24	7420.3	1446.31	5760.55		8.55	0.18758	0.200685			8.55	1198.33	4840.84	906.305	5145.55		8.55	0.196727	0.149756			8.55	1247.28	4434.39	3625.3	8533.55		8.55	0.215504	0.298162			8.55	2848.25	10724.1	1006.3	10715.5		8.55	0.209183	0.085849			8.55	2084.4	8416.62
			8.7	1736.24	7420.3	2354.3	7210.55		8.7	0.18758	0.246141			8.7	1198.33	4840.84	607.305	4584.55		8.7	0.196727	0.116973			8.7	1247.28	4434.39	1271.31	5174.55		8.7	0.215504	0.197228			8.7	2848.25	10724.1	1734.31	10468.5		8.7	0.209183	0.142123			8.7	2084.4	8416.62
			8.85	1736.24	7420.3	2478.3	4989.55		8.85	0.18758	0.331863			8.85	1198.33	4840.84	1842.31	3687.55		8.85	0.196727	0.333156			8.85	1247.28	4434.39	1163.31	5230.55		8.85	0.215504	0.181941			8.85	2848.25	10724.1	2188.3	9361.55		8.85	0.209183	0.189466			8.85	2084.4	8416.62
			9	1736.24	7420.3	3037.3	8473.55		9	0.18758	0.263864			9	1198.33	4840.84	1446.31	6880.55		9	0.196727	0.173692			9	1247.28	4434.39	1300.31	5554.55		9	0.215504	0.189691			9	2848.25	10724.1	2990.3	9303.55		9	0.209183	0.243236			9	2084.4	8416.62
			9.15	1736.24	7420.3	-43.6953	5978.55		9.15	0.18758	-0.00736			9.15	1198.33	4840.84	1436.31	5487.55		9.15	0.196727	0.207443			9.15	1247.28	4434.39	2916.3	5855.55		9.15	0.215504	0.332462			9.15	5316.06	8374.39	4622.31	8403.55		9.15	0.368008	0.354856			9.15	2084.4	8416.62
			9.3	1736.24	7420.3	1964.31	7743.55		9.3	0.18758	0.202342			9.3	1198.33	4840.84	346.305	5385.55		9.3	0.196727	0.060418			9.3	1247.28	4434.39	1678.31	5778.55		9.3	0.215504	0.225069			9.3	2848.25	10724.1	2429.3	10101.5		9.3	0.209183	0.193866			9.3	2084.4	8416.62
			9.45	1736.24	7420.3	719.305	5623.55		9.45	0.18758	0.113404			9.45	1198.33	4840.84	1070.31	5328.55		9.45	0.196727	0.167265			9.45	1247.28	4434.39	1887.31	5145.55		9.45	0.215504	0.268355			9.45	2848.25	10724.1	2606.3	13171.5		9.45	0.209183	0.165188			9.45	2084.4	8416.62
			9.6	1736.24	7420.3	2134.3	8846.55		9.6	0.18758	0.194366			9.6	1198.33	4840.84	1291.31	4474.55		9.6	0.196727	0.223957			9.6	1247.28	4434.39	2042.31	6883.55		9.6	0.215504	0.228808			9.6	2848.25	10724.1	3674.3	9608.55		9.6	0.209183	0.27662			9.6	2084.4	8416.62
			9.75	1736.24	7420.3	1484.31	6867.55		9.75	0.18758	0.177722			9.75	1198.33	4840.84	733.305	4718.55		9.75	0.196727	0.134506			9.75	1247.28	4434.39	1418.31	6929.55		9.75	0.215504	0.1699			9.75	5316.06	8374.39	8019.31	8577.55		9.75	0.368008	0.483182			9.75	3614.12	7782.99
			9.9	1736.24	7420.3	2297.3	7114.55		9.9	0.18758	0.244086			9.9	1198.33	4840.84	1529.31	4507.55		9.9	0.196727	0.253328			9.9	1247.28	4434.39	965.305	7398.55		9.9	0.215504	0.115414			9.9	5316.06	8374.39	4104.31	11193.5		9.9	0.368008	0.268293			9.9	3614.12	7782.99
			10.05	1736.24	7420.3	938.305	7659.55		10.05	0.18758	0.109132			10.05	1198.33	4840.84	1627.31	3530.55		10.05	0.196727	0.3155			10.05	1247.28	4434.39	1537.31	3863.55		10.05	0.215504	0.284641			10.05	5316.06	8374.39	6894.31	8329.55		10.05	0.368008	0.452862			10.05	3614.12	7782.99
			10.2	1736.24	7420.3	1616.31	6713.55		10.2	0.18758	0.194038			10.2	1198.33	4840.84	994.305	4352.55		10.2	0.196727	0.185961			10.2	1247.28	4434.39	1806.31	3903.55		10.2	0.215504	0.316349			10.2	2848.25	10724.1	3492.3	9769.55		10.2	0.209183	0.263335			10.2	3614.12	7782.99
			10.35	1736.24	7420.3	1593.31	6075.55		10.35	0.18758	0.207763			10.35	1198.33	4840.84	1060.31	4708.55		10.35	0.196727	0.183798			10.35	1247.28	4434.39	597.305	3870.55		10.35	0.215504	0.133689			10.35	2848.25	10724.1	2668.3	11727.5		10.35	0.209183	0.185352			10.35	3614.12	7782.99
			10.5	1736.24	7420.3	1884.31	9382.55		10.5	0.18758	0.167243			10.5	1198.33	4840.84	912.305	4257.55		10.5	0.196727	0.176466			10.5	1247.28	4434.39	1010.3	3464.55		10.5	0.215504	0.225774			10.5	2848.25	10724.1	3411.3	9769.55		10.5	0.209183	0.258808			10.5	3614.12	7782.99
			10.65	1736.24	7420.3	1508.31	6850.55		10.65	0.18758	0.180444			10.65	1198.33	4840.84	875.305	4450.55		10.65	0.196727	0.16435			10.65	1247.28	4434.39	635.305	5229.55		10.65	0.215504	0.108324			10.65	2848.25	10724.1	2807.3	8788.55		10.65	0.209183	0.242096			10.65	3614.12	7782.99
			10.8	1736.24	7420.3	924.305	7149.55		10.8	0.18758	0.114481			10.8	1198.33	4840.84	1102.31	3310.55		10.8	0.196727	0.249794			10.8	1247.28	4434.39	2182.3	4154.55		10.8	0.215504	0.344383			10.8	5316.06	8374.39	4158.31	9500.55		10.8	0.368008	0.30444			10.8	3614.12	7782.99
			10.95	1736.24	7420.3	1948.31	5635.55		10.95	0.18758	0.256902			10.95	1198.33	4840.84	1606.31	10321.5		10.95	0.196727	0.134668			10.95	1247.28	4434.39	-101.695	4124.55		10.95	0.215504	-0.02528			10.95	5316.06	8374.39	6770.31	6573.55		10.95	0.368008	0.507372			10.95	3614.12	7782.99
			11.1	1736.24	7420.3	1074.31	5870.55		11.1	0.18758	0.154691			11.1	1198.33	4840.84	3644.3	21468.5		11.1	0.196727	0.145117			11.1	1247.28	4434.39	1381.31	3608.55		11.1	0.215504	0.276823			11.1	5316.06	8374.39	7040.31	7046.55		11.1	0.368008	0.499778			11.1	3614.12	7782.99
			11.25	1736.24	7420.3	1623.31	6370.55		11.25	0.18758	0.203069			11.25	1198.33	4840.84	695.305	13804.5		11.25	0.196727	0.047953			11.25	1247.28	4434.39	-414.695	3576.55		11.25	0.215504	-0.13116			11.25	5316.06	8374.39	4951.31	6684.55		11.25	0.368008	0.425521			11.25	3614.12	7782.99
			11.4	1736.24	7420.3	1168.31	5417.55		11.4	0.18758	0.177396			11.4	1198.33	4840.84	1677.31	5637.55		11.4	0.196727	0.229301			11.4	1247.28	4434.39	-144.695	3307.55		11.4	0.215504	-0.04575			11.4	5316.06	8374.39	5375.31	8503.55		11.4	0.368008	0.387302			11.4	2084.4	8416.62
			11.55	1736.24	7420.3	1582.31	8960.55		11.55	0.18758	0.150083			11.55	1198.33	4840.84	2556.3	4649.55		11.55	0.196727	0.354754			11.55	1247.28	4434.39	2209.3	4506.55		11.55	0.215504	0.328968			11.55	2848.25	10724.1	2202.3	10604.5		11.55	0.209183	0.171963			11.55	2084.4	8416.62
			11.7	1736.24	7420.3	1813.31	5204.55		11.7	0.18758	0.258384			11.7	1198.33	4840.84	690.305	4091.55		11.7	0.196727	0.144359			11.7	1247.28	4434.39	1696.31	3746.55		11.7	0.215504	0.311657			11.7	2848.25	10724.1	2419.3	14386.5		11.7	0.209183	0.143956			11.7	2084.4	8416.62
			11.85	1736.24	7420.3	2310.3	8656.55		11.85	0.18758	0.210662			11.85	1198.33	4840.84	2467.3	3745.55		11.85	0.196727	0.397129			11.85	1247.28	4434.39	907.305	4350.55		11.85	0.215504	0.172562			11.85	2848.25	10724.1	2563.3	12294.5		11.85	0.209183	0.172522			11.85	2084.4	8416.62
			12	1736.24	7420.3	721.305	6818.55		12	0.18758	0.095666			12	1198.33	4840.84	2609.3	5247.55		12	0.196727	0.332105			12	1247.28	4434.39	982.305	4233.55		12	0.215504	0.18833			12	2848.25	10724.1	3127.3	8208.55		12	0.209183	0.275877			12	2084.4	8416.62
			12.15	1736.24	7420.3	1677.31	6837.55		12.15	0.18758	0.196986			12.15	1198.33	4840.84	1134.31	4038.55		12.15	0.196727	0.21928			12.15	1247.28	4434.39	1903.31	4181.55		12.15	0.215504	0.312794			12.15	2848.25	10724.1	2275.3	9414.55		12.15	0.209183	0.194639			12.15	2084.4	8416.62
			12.3	1736.24	7420.3	789.305	6625.55		12.3	0.18758	0.106449			12.3	1198.33	4840.84	2400.3	3779.55		12.3	0.196727	0.388408			12.3	1247.28	4434.39	1415.31	4055.55		12.3	0.215504	0.258699			12.3	2848.25	10724.1	3628.3	10487.5		12.3	0.209183	0.257038			12.3	2084.4	8416.62
			12.45	1736.24	7420.3	1994.31	6346.55		12.45	0.18758	0.239101			12.45	1198.33	4840.84	1552.31	3173.55		12.45	0.196727	0.328471			12.45	1247.28	4434.39	1238.31	3436.55		12.45	0.215504	0.264886			12.45	2848.25	10724.1	1957.31	12334.5		12.45	0.209183	0.136952			12.45	2084.4	8416.62
			12.6	1736.24	7420.3	2552.3	6068.55		12.6	0.18758	0.296062			12.6	1198.33	4840.84	1140.31	3912.55		12.6	0.196727	0.225675			12.6	1247.28	4434.39	1692.31	2691.55		12.6	0.215504	0.386031			12.6	2848.25	10724.1	1813.31	10877.5		12.6	0.209183	0.142883			12.6	2084.4	8416.62
			12.75	1736.24	7420.3	1221.31	7612.55		12.75	0.18758	0.138253			12.75	1198.33	4840.84	2011.31	4019.55		12.75	0.196727	0.333502			12.75	1247.28	4434.39	1286.31	3684.55		12.75	0.215504	0.258769			12.75	2848.25	10724.1	3040.3	8910.55		12.75	0.209183	0.254401			12.75	2084.4	8416.62
			12.9	1736.24	7420.3	2133.3	7321.55		12.9	0.18758	0.225631			12.9	1198.33	4840.84	1431.31	4560.55		12.9	0.196727	0.238875			12.9	1247.28	4434.39	1860.31	4692.55		12.9	0.215504	0.283892			12.9	2848.25	10724.1	2075.3	8886.55		12.9	0.209183	0.189321			12.9	2084.4	8416.62
			13.05	1736.24	7420.3	1422.31	6396.55		13.05	0.18758	0.181907			13.05	1198.33	4840.84	2485.3	4824.55		13.05	0.196727	0.339994			13.05	1247.28	4434.39	1018.3	4691.55		13.05	0.215504	0.178342			13.05	2848.25	10724.1	2640.3	11864.5		13.05	0.209183	0.182029			13.05	2084.4	8416.62
			13.2	1736.24	7420.3	1709.31	5789.55		13.2	0.18758	0.227942			13.2	1198.33	4840.84	1206.31	3008.55		13.2	0.196727	0.286203			13.2	1247.28	4434.39	322.305	3722.55		13.2	0.215504	0.079683			13.2	2848.25	10724.1	2301.3	12387.5		13.2	0.209183	0.15667			13.2	2084.4	8416.62
			13.35	1736.24	7420.3	1365.31	7297.55		13.35	0.18758	0.157604			13.35	1198.33	4840.84	1527.31	4876.55		13.35	0.196727	0.238498			13.35	1247.28	4434.39	1178.31	3687.55		13.35	0.215504	0.242158			13.35	2848.25	10724.1	2999.3	12270.5		13.35	0.209183	0.19642			13.35	3614.12	7782.99
			13.5	1736.24	7420.3	1156.31	5969.55		13.5	0.18758	0.162269			13.5	1198.33	4840.84	1533.31	5676.55		13.5	0.196727	0.212668			13.5	1247.28	4434.39	1461.31	2743.55		13.5	0.215504	0.347528			13.5	2848.25	10724.1	2152.3	9658.55		13.5	0.209183	0.182231			13.5	3614.12	7782.99
			13.65	1736.24	7420.3	1873.31	7457.55		13.65	0.18758	0.200765			13.65	1198.33	4840.84	1171.31	5215.55		13.65	0.196727	0.183393			13.65	1247.28	4434.39	514.305	3605.55		13.65	0.215504	0.124836			13.65	2848.25	10724.1	3155.3	10579.5		13.65	0.209183	0.22973			13.65	4648.06	5760.68
			13.8	1736.24	7420.3	1584.31	7569.55		13.8	0.18758	0.173075			13.8	1198.33	4840.84	1229.31	5347.55		13.8	0.196727	0.186914			13.8	1247.28	4434.39	1208.31	4443.55		13.8	0.215504	0.213789			13.8	2848.25	10724.1	2261.3	9896.55		13.8	0.209183	0.185995			13.8	4648.06	5760.68
			13.95	1736.24	7420.3	502.305	5662.55		13.95	0.18758	0.081479			13.95	1198.33	4840.84	445.305	5135.55		13.95	0.196727	0.079791			13.95	1247.28	4434.39	1410.31	4073.55		13.95	0.215504	0.257174			13.95	2848.25	10724.1	1873.31	12968.5		13.95	0.209183	0.126218			13.95	2084.4	8416.62
			14.1	1736.24	7420.3	1723.31	7919.55		14.1	0.18758	0.178713			14.1	1198.33	4840.84	1550.31	5075.55		14.1	0.196727	0.233978			14.1	1247.28	4434.39	989.305	3809.55		14.1	0.215504	0.206154			14.1	2848.25	10724.1	2729.3	9292.55		14.1	0.209183	0.227029			14.1	2084.4	8416.62
			14.25	1736.24	7420.3	2577.3	6844.55		14.25	0.18758	0.273545			14.25	1198.33	4840.84	426.305	5198.55		14.25	0.196727	0.075789			14.25	1247.28	4434.39	2845.3	2951.55		14.25	0.215504	0.490836			14.25	2848.25	10724.1	2551.3	10024.5		14.25	0.209183	0.202873			14.25	2084.4	8416.62
			14.4	1736.24	7420.3	2010.31	5924.55		14.4	0.18758	0.253351			14.4	1198.33	4840.84	1633.31	3952.55		14.4	0.196727	0.2924			14.4	1247.28	4434.39	388.305	4756.55		14.4	0.215504	0.075474			14.4	2848.25	10724.1	1912.31	11215.5		14.4	0.209183	0.145668			14.4	2084.4	8416.62
			14.55	1736.24	7420.3	464.305	6729.55		14.55	0.18758	0.064542			14.55	1198.33	4840.84	678.305	4342.55		14.55	0.196727	0.135097			14.55	1247.28	4434.39	-506.695	4391.55		14.55	0.215504	-0.13043			14.55	2848.25	10724.1	1874.31	10510.5		14.55	0.209183	0.151338			14.55	2084.4	8416.62
			14.7	1736.24	7420.3	1003.3	6787.55		14.7	0.18758	0.12878			14.7	1198.33	4840.84	437.305	4414.55		14.7	0.196727	0.090131			14.7	1247.28	4434.39	2068.3	4934.55		14.7	0.215504	0.295352			14.7	2848.25	10724.1	2418.3	12516.5		14.7	0.209183	0.161924			14.7	2084.4	8416.62
			14.85	1736.24	7420.3	1773.31	6429.55		14.85	0.18758	0.216181			14.85	1198.33	4840.84	1761.31	5674.55		14.85	0.196727	0.236866			14.85	1247.28	4434.39	1607.31	3511.55		14.85	0.215504	0.313997			14.85	2848.25	10724.1	2529.3	11516.5		14.85	0.209183	0.180075			14.85	2084.4	8416.62
			15	1736.24	7420.3	1149.31	6558.55		15	0.18758	0.149108			15	1198.33	4840.84	1540.31	4356.55		15	0.196727	0.261208			15	1247.28	4434.39	108.305	4309.55		15	0.215504	0.024515			15	2848.25	10724.1	3631.3	7621.55		15	0.209183	0.322701			15	2084.4	8416.62
			15.15	1736.24	7420.3	1789.31	6409.55		15.15	0.18758	0.218238			15.15	1198.33	4840.84	1337.31	6301.55		15.15	0.196727	0.175066			15.15	1247.28	4434.39	1624.31	3206.55		15.15	0.215504	0.336235			15.15	2848.25	10724.1	3455.3	10426.5		15.15	0.209183	0.248908			15.15	2084.4	8416.62
			15.3	1736.24	7420.3	1537.31	5930.55		15.3	0.18758	0.205856			15.3	1198.33	4840.84	827.305	6943.55		15.3	0.196727	0.106462			15.3	1247.28	4434.39	1039.31	4661.55		15.3	0.215504	0.182307			15.3	2848.25	10724.1	3427.3	11697.5		15.3	0.209183	0.226601			15.3	2084.4	8416.62
			15.45	1736.24	7420.3	984.305	6284.55		15.45	0.18758	0.135414			15.45	1198.33	4840.84	770.305	5009.55		15.45	0.196727	0.133274			15.45	1247.28	4434.39	1828.31	4247.55		15.45	0.215504	0.300913			15.45	2848.25	10724.1	2538.3	10063.5		15.45	0.209183	0.201423			15.45	2084.4	8416.62
			15.6	1736.24	7420.3	1504.31	5384.55		15.6	0.18758	0.218368			15.6	1198.33	4840.84	62.3047	4580.55		15.6	0.196727	0.013419			15.6	1247.28	4434.39	675.305	4052.55		15.6	0.215504	0.142835			15.6	5316.06	8374.39	4863.31	6802.55		15.6	0.368008	0.416884			15.6	2084.4	8416.62
			15.75	1736.24	7420.3	734.305	6460.55		15.75	0.18758	0.10206			15.75	1198.33	4840.84	660.305	5230.55		15.75	0.196727	0.11209			15.75	1247.28	4434.39	1494.31	3978.55		15.75	0.215504	0.273039			15.75	5316.06	8374.39	6032.31	7321.55		15.75	0.368008	0.451728			15.75	2084.4	8416.62
			15.9	1736.24	7420.3	1435.31	6350.55		15.9	0.18758	0.184348			15.9	1198.33	4840.84	650.305	5038.55		15.9	0.196727	0.114312			15.9	1247.28	4434.39	1182.31	3449.55		15.9	0.215504	0.255255			15.9	5316.06	8374.39	4512.31	8244.55		15.9	0.368008	0.353716			15.9	3614.12	7782.99
			16.05	1736.24	7420.3	1507.31	6017.55		16.05	0.18758	0.20031			16.05	1198.33	4840.84	643.305	3568.55		16.05	0.196727	0.152737			16.05	1247.28	4434.39	1226.31	4606.55		16.05	0.215504	0.210241			16.05	5316.06	8374.39	6617.31	9443.55		16.05	0.368008	0.412014			16.05	3614.12	7782.99
			16.2	1736.24	7420.3	741.305	5532.55		16.2	0.18758	0.118158			16.2	1198.33	4840.84	1037.31	4176.55		16.2	0.196727	0.198952			16.2	1247.28	4434.39	1210.31	4678.55		16.2	0.215504	0.205525			16.2	2848.25	10724.1	1514.31	11015.5		16.2	0.209183	0.120856			16.2	3614.12	7782.99
			16.35	1736.24	7420.3	1448.31	6331.55		16.35	0.18758	0.186161			16.35	1198.33	4840.84	740.305	4895.55		16.35	0.196727	0.131356			16.35	1247.28	4434.39	1583.31	4602.55		16.35	0.215504	0.255956			16.35	2848.25	10724.1	2886.3	9976.55		16.35	0.209183	0.224391			16.35	3614.12	7782.99
			16.5	1736.24	7420.3	1649.31	8108.55		16.5	0.18758	0.169023			16.5	1198.33	4840.84	368.305	5827.55		16.5	0.196727	0.059444			16.5	1247.28	4434.39	955.305	3600.55		16.5	0.215504	0.209687			16.5	2848.25	10724.1	3723.3	9145.55		16.5	0.209183	0.289327			16.5	3614.12	7782.99
			16.65	1736.24	7420.3	2204.3	7023.55		16.65	0.18758	0.238875			16.65	1198.33	4840.84	1184.31	4725.55		16.65	0.196727	0.200395			16.65	1247.28	4434.39	2234.3	4851.55		16.65	0.215504	0.315319			16.65	2848.25	10724.1	2934.3	9503.55		16.65	0.209183	0.235917			16.65	3614.12	7782.99
			16.8	1736.24	7420.3	1513.31	6557.55		16.8	0.18758	0.187502			16.8	1198.33	4840.84	567.305	5457.55		16.8	0.196727	0.094161			16.8	1247.28	4434.39	1072.31	3879.55		16.8	0.215504	0.216546			16.8	2848.25	10724.1	2076.3	9341.55		16.8	0.209183	0.181847			16.8	3614.12	7782.99
			16.95	1736.24	7420.3	1960.31	5073.55		16.95	0.18758	0.278696			16.95	1198.33	4840.84	1999.31	4097.55		16.95	0.196727	0.327924			16.95	1247.28	4434.39	1196.31	4071.55		16.95	0.215504	0.227095			16.95	2848.25	10724.1	2357.3	12947.5		16.95	0.209183	0.154023			16.95	3614.12	7782.99
			17.1	1736.24	7420.3	1974.31	5081.55		17.1	0.18758	0.279811			17.1	1198.33	4840.84	839.305	4795.55		17.1	0.196727	0.148949			17.1	1247.28	4434.39	1999.31	3754.55		17.1	0.215504	0.347472			17.1	2848.25	10724.1	3227.3	12199.5		17.1	0.209183	0.2092			17.1	3614.12	7782.99
			17.25	1736.24	7420.3	847.305	6204.55		17.25	0.18758	0.120153			17.25	1198.33	4840.84	1564.31	5264.55		17.25	0.196727	0.229073			17.25	1247.28	4434.39	284.305	3719.55		17.25	0.215504	0.071008			17.25	2848.25	10724.1	3082.3	9312.55		17.25	0.209183	0.248676			17.25	3614.12	7782.99
			17.4	1736.24	7420.3	2465.3	5855.55		17.4	0.18758	0.29628			17.4	1198.33	4840.84	1243.31	8558.55		17.4	0.196727	0.126844			17.4	1247.28	4434.39	2271.3	4079.55		17.4	0.215504	0.357638			17.4	2848.25	10724.1	3358.3	9882.55		17.4	0.209183	0.253632			17.4	3614.12	7782.99
			17.55	1736.24	7420.3	1254.31	6332.55		17.55	0.18758	0.165326			17.55	1198.33	4840.84	1305.31	3471.55		17.55	0.196727	0.273256			17.55	1247.28	4434.39	845.305	5224.55		17.55	0.215504	0.139263			17.55	2848.25	10724.1	2755.3	8567.55		17.55	0.209183	0.24334			17.55	3614.12	7782.99
			17.7	1736.24	7420.3	591.305	4372.55		17.7	0.18758	0.119122			17.7	1198.33	4840.84	967.305	6545.55		17.7	0.196727	0.128753			17.7	1247.28	4434.39	1297.31	5320.55		17.7	0.215504	0.196031			17.7	2848.25	10724.1	2350.3	10591.5		17.7	0.209183	0.181605			17.7	3614.12	7782.99
			17.85	1736.24	7420.3	1098.31	5330.55		17.85	0.18758	0.17084			17.85	1198.33	4840.84	71.3047	3526.55		17.85	0.196727	0.019819			17.85	1247.28	4434.39	526.305	3907.55		17.85	0.215504	0.118701			17.85	2848.25	10724.1	4670.31	8839.55		17.85	0.209183	0.345696			17.85	3614.12	7782.99
			18	1736.24	7420.3	2066.3	6032.55		18	0.18758	0.255135			18	1198.33	4840.84	192.305	4232.55		18	0.196727	0.04346			18	1247.28	4434.39	1938.31	5241.55		18	0.215504	0.269964			18	2848.25	10724.1	1710.31	11794.5		18	0.209183	0.126644			18	3614.12	7782.99
			18.15	1736.24	7420.3	1840.31	6248.55		18.15	0.18758	0.227511			18.15	1198.33	4840.84	1086.31	7882.55		18.15	0.196727	0.12112			18.15	1247.28	4434.39	955.305	3935.55		18.15	0.215504	0.195325			18.15	2848.25	10724.1	2402.3	11066.5		18.15	0.209183	0.17836			18.15	3614.12	7782.99
			18.3	1736.24	7420.3	1888.31	6939.55		18.3	0.18758	0.213903			18.3	1198.33	4840.84	1371.31	4600.55		18.3	0.196727	0.229628			18.3	1247.28	4434.39	1452.31	4914.55		18.3	0.215504	0.228104			18.3	2848.25	10724.1	1069.31	12127.5		18.3	0.209183	0.081027			18.3	3614.12	7782.99
			18.45	1736.24	7420.3	2162.3	6643.55		18.45	0.18758	0.245553			18.45	1198.33	4840.84	367.305	4583.55		18.45	0.196727	0.07419			18.45	1247.28	4434.39	523.305	4744.55		18.45	0.215504	0.099339			18.45	2848.25	10724.1	3098.3	10425.5		18.45	0.209183	0.229099			18.45	3614.12	7782.99
			18.6	1736.24	7420.3	3269.3	6579.55		18.6	0.18758	0.331948			18.6	1198.33	4840.84	2050.3	5292.55		18.6	0.196727	0.279224			18.6	1247.28	4434.39	559.305	2521.55		18.6	0.215504	0.181542			18.6	2848.25	10724.1	2615.3	9200.55		18.6	0.209183	0.221339			18.6	3614.12	7782.99
			18.75	1736.24	7420.3	2004.31	7264.55		18.75	0.18758	0.216241			18.75	1198.33	4840.84	1948.31	6900.55		18.75	0.196727	0.220176			18.75	1247.28	4434.39	382.305	3356.55		18.75	0.215504	0.102252			18.75	2848.25	10724.1	2422.3	9672.55		18.75	0.209183	0.200276			18.75	3614.12	7782.99
			18.9	1736.24	7420.3	1373.31	6912.55		18.9	0.18758	0.165741			18.9	1198.33	4840.84	1465.31	3835.55		18.9	0.196727	0.276428			18.9	1247.28	4434.39	403.305	4459.55		18.9	0.215504	0.082936			18.9	2848.25	10724.1	3673.3	9302.55		18.9	0.209183	0.283088			18.9	3614.12	7782.99
			19.05	1736.24	7420.3	2414.3	6369.55		19.05	0.18758	0.274857			19.05	1198.33	4840.84	1425.31	3593.55		19.05	0.196727	0.28399			19.05	1247.28	4434.39	816.305	5003.55		19.05	0.215504	0.140262			19.05	2848.25	10724.1	3486.3	9988.55		19.05	0.209183	0.258727			19.05	3614.12	7782.99
			19.2	1736.24	7420.3	797.305	5949.55		19.2	0.18758	0.118174			19.2	1198.33	4840.84	812.305	4700.55		19.2	0.196727	0.147347			19.2	1247.28	4434.39	1202.31	5359.55		19.2	0.215504	0.183226			19.2	2848.25	10724.1	1209.31	11092.5		19.2	0.209183	0.098303			19.2	3614.12	7782.99
			19.35	1736.24	7420.3	666.305	6023.55		19.35	0.18758	0.099599			19.35	1198.33	4840.84	1777.31	5074.55		19.35	0.196727	0.25939			19.35	1247.28	4434.39	269.305	4278.55		19.35	0.215504	0.059216			19.35	2848.25	10724.1	2938.3	10300.5		19.35	0.209183	0.221946			19.35	3614.12	7782.99
			19.5	1736.24	7420.3	1329.31	6244.55		19.5	0.18758	0.175512			19.5	1198.33	4840.84	1318.31	5812.55		19.5	0.196727	0.184873			19.5	1247.28	4434.39	991.305	3599.55		19.5	0.215504	0.21593			19.5	2848.25	10724.1	2689.3	9845.55		19.5	0.209183	0.214546			19.5	3614.12	7782.99
			19.65	1736.24	7420.3	2258.3	7520.55		19.65	0.18758	0.230938			19.65	1198.33	4840.84	1165.31	4592.55		19.65	0.196727	0.202385			19.65	1247.28	4434.39	1219.31	4136.55		19.65	0.215504	0.227658			19.65	2848.25	10724.1	2644.3	10995.5		19.65	0.209183	0.193866			19.65	3614.12	7782.99
			19.8	1736.24	7420.3	2371.3	6516.55		19.8	0.18758	0.266803			19.8	1198.33	4840.84	1485.31	4170.55		19.8	0.196727	0.262614			19.8	1247.28	4434.39	866.305	4663.55		19.8	0.215504	0.15666			19.8	2848.25	10724.1	2211.3	10742.5		19.8	0.209183	0.170706			19.8	3614.12	7782.99
			19.95	1736.24	7420.3	904.305	5967.55		19.95	0.18758	0.131595			19.95	1198.33	4840.84	1249.31	4603.55		19.95	0.196727	0.213452			19.95	1247.28	4434.39	1582.31	4423.55		19.95	0.215504	0.26346			19.95	2848.25	10724.1	1592.31	11686.5		19.95	0.209183	0.119913			19.95	3614.12	7782.99
			20.1	1736.24	7420.3	1444.31	6174.55		20.1	0.18758	0.18957			20.1	1198.33	4840.84	1137.31	4646.55		20.1	0.196727	0.196634			20.1	1247.28	4434.39	1908.31	2678.55		20.1	0.215504	0.416038			20.1	2848.25	10724.1	2466.3	10930.5		20.1	0.209183	0.184096			20.1	3614.12	7782.99
			20.25	1736.24	7420.3	1343.31	6235.55		20.25	0.18758	0.177244			20.25	1198.33	4840.84	1152.31	4130.55		20.25	0.196727	0.218122			20.25	1247.28	4434.39	2182.3	3836.55		20.25	0.215504	0.362578			20.25	2848.25	10724.1	2635.3	10698.5		20.25	0.209183	0.19764			20.25	3614.12	7782.99
			20.4	1736.24	7420.3	2515.3	6355.55		20.4	0.18758	0.283547			20.4	1198.33	4840.84	1247.31	3788.55		20.4	0.196727	0.247685			20.4	1247.28	4434.39	957.305	3600.55		20.4	0.215504	0.210034			20.4	2848.25	10724.1	2467.3	11087.5		20.4	0.209183	0.182024			20.4	3614.12	7782.99
			20.55	1736.24	7420.3	1898.31	6235.55		20.55	0.18758	0.233383			20.55	1198.33	4840.84	1816.31	5012.55		20.55	0.196727	0.265975			20.55	1247.28	4434.39	718.305	4455.55		20.55	0.215504	0.138834			20.55	2848.25	10724.1	3118.3	8726.55		20.55	0.209183	0.263262			20.55	3614.12	7782.99
			20.7	1736.24	7420.3	1414.31	6002.55		20.7	0.18758	0.190688			20.7	1198.33	4840.84	1577.31	4575.55		20.7	0.196727	0.256353			20.7	1247.28	4434.39	1794.31	3732.55		20.7	0.215504	0.324652			20.7	2848.25	10724.1	2566.3	9803.55		20.7	0.209183	0.207464			20.7	3614.12	7782.99
			20.85	1736.24	7420.3	1585.31	7313.55		20.85	0.18758	0.178147			20.85	1198.33	4840.84	2103.3	4756.55		20.85	0.196727	0.306611			20.85	1247.28	4434.39	768.305	3209.55		20.85	0.215504	0.193145			20.85	2848.25	10724.1	3589.3	11994.5		20.85	0.209183	0.230322			20.85	3614.12	7782.99
			21	1736.24	7420.3	1611.31	6652.55		21	0.18758	0.194982			21	1198.33	4840.84	908.305	4850.55		21	0.196727	0.157723			21	1247.28	4434.39	1486.31	3345.55		21	0.215504	0.307605			21	2848.25	10724.1	4225.31	11192.5		21	0.209183	0.274053			21	3614.12	7782.99
			21.15	1736.24	7420.3	1187.31	7650.55		21.15	0.18758	0.134343			21.15	1198.33	4840.84	1441.31	4501.55		21.15	0.196727	0.242527			21.15	1247.28	4434.39	1213.31	3712.55		21.15	0.215504	0.246313			21.15	2848.25	10724.1	1329.31	8545.55		21.15	0.209183	0.134615			21.15	3614.12	7782.99
			21.3	1736.24	7420.3	1890.31	6440.55		21.3	0.18758	0.226904			21.3	1198.33	4840.84	1138.31	3712.55		21.3	0.196727	0.234661			21.3	1247.28	4434.39	1361.31	5758.55		21.3	0.215504	0.191198			21.3	2848.25	10724.1	2636.3	11062.5		21.3	0.209183	0.192447			21.3	3614.12	7782.99
			21.45	1736.24	7420.3	1433.31	5272.55		21.45	0.18758	0.213739			21.45	1198.33	4840.84	627.305	5416.55		21.45	0.196727	0.103792			21.45	1247.28	4434.39	1034.31	4028.55		21.45	0.215504	0.204293			21.45	2848.25	10724.1	2928.3	11873.5		21.45	0.209183	0.197834			21.45	3614.12	7782.99
			21.6	1736.24	7420.3	1912.31	5812.55		21.6	0.18758	0.247552			21.6	1198.33	4840.84	1023.3	5445.55		21.6	0.196727	0.158189			21.6	1247.28	4434.39	134.305	3510.55		21.6	0.215504	0.036848			21.6	2848.25	10724.1	4412.31	11441.5		21.6	0.209183	0.278311			21.6	3614.12	7782.99
			21.75	1736.24	7420.3	1219.31	6493.55		21.75	0.18758	0.158087			21.75	1198.33	4840.84	744.305	5735.55		21.75	0.196727	0.114864			21.75	1247.28	4434.39	1027.31	4819.55		21.75	0.215504	0.175702			21.75	2848.25	10724.1	3042.3	10786.5		21.75	0.209183	0.219997			21.75	3614.12	7782.99
			21.9	1736.24	7420.3	3005.3	6351.55		21.9	0.18758	0.321187			21.9	1198.33	4840.84	1977.31	4768.55		21.9	0.196727	0.293114			21.9	1247.28	4434.39	693.305	3737.55		21.9	0.215504	0.156472			21.9	2848.25	10724.1	3091.3	8630.55		21.9	0.209183	0.263721			21.9	3614.12	7782.99
			22.05	1736.24	7420.3	1512.31	5958.55		22.05	0.18758	0.202427			22.05	1198.33	4840.84	829.305	6159.55		22.05	0.196727	0.118661			22.05	1247.28	4434.39	1568.31	5916.55		22.05	0.215504	0.20953			22.05	2848.25	10724.1	2697.3	11803.5		22.05	0.209183	0.18601			22.05	3614.12	7782.99
			22.2	1736.24	7420.3	2324.3	7087.55		22.2	0.18758	0.246955			22.2	1198.33	4840.84	189.305	3133.55		22.2	0.196727	0.05697			22.2	1247.28	4434.39	1874.31	5046.55		22.2	0.215504	0.27082			22.2	2848.25	10724.1	3604.3	10513.5		22.2	0.209183	0.255301			22.2	3614.12	7782.99
			22.35	1736.24	7420.3	1439.31	6467.55		22.35	0.18758	0.182032			22.35	1198.33	4840.84	1214.31	4166.55		22.35	0.196727	0.225671			22.35	1247.28	4434.39	2086.3	3297.55		22.35	0.215504	0.387511			22.35	2848.25	10724.1	1279.31	11468.5		22.35	0.209183	0.100354			22.35	3614.12	7782.99
			22.5	1736.24	7420.3	1884.31	7501.55		22.5	0.18758	0.20076			22.5	1198.33	4840.84	1661.31	5249.55		22.5	0.196727	0.240391			22.5	1247.28	4434.39	-3.69532	4278.55		22.5	0.215504	-0.00086			22.5	2848.25	10724.1	2191.3	9435.55		22.5	0.209183	0.188469			22.5	3614.12	7782.99
			22.65	1736.24	7420.3	2032.31	6312.55		22.65	0.18758	0.24354			22.65	1198.33	4840.84	197.305	3984.55		22.65	0.196727	0.047181			22.65	1247.28	4434.39	704.305	5287.55		22.65	0.215504	0.117544			22.65	2848.25	10724.1	3543.3	8092.55		22.65	0.209183	0.304516			22.65	3614.12	7782.99
			22.8	1736.24	7420.3	1339.31	6377.55		22.8	0.18758	0.173556			22.8	1198.33	4840.84	801.305	4896.55		22.8	0.196727	0.140633			22.8	1247.28	4434.39	764.305	5762.55		22.8	0.215504	0.117102			22.8	2848.25	10724.1	3230.3	9318.55		22.8	0.209183	0.257418			22.8	3614.12	7782.99
			22.95	1736.24	7420.3	2160.3	6223.55		22.95	0.18758	0.257674			22.95	1198.33	4840.84	1910.31	4504.55		22.95	0.196727	0.297794			22.95	1247.28	4434.39	903.305	5587.55		22.95	0.215504	0.139166			22.95	2848.25	10724.1	3608.3	10884.5		22.95	0.209183	0.248971			22.95	3614.12	7782.99
			23.1	1736.24	7420.3	1993.31	5442.55		23.1	0.18758	0.268067			23.1	1198.33	4840.84	1911.31	4681.55		23.1	0.196727	0.289905			23.1	1247.28	4434.39	2467.3	4131.55		23.1	0.215504	0.373899			23.1	2848.25	10724.1	3177.3	11542.5		23.1	0.209183	0.215852			23.1	3614.12	7782.99
			23.25	1736.24	7420.3	1335.31	7166.55		23.25	0.18758	0.15706			23.25	1198.33	4840.84	1578.31	4722.55		23.25	0.196727	0.250491			23.25	1247.28	4434.39	6.30468	3511.55		23.25	0.215504	0.001792			23.25	2848.25	10724.1	1717.31	9313.55		23.25	0.209183	0.155682			23.25	3614.12	7782.99
			23.4	1736.24	7420.3	1080.31	7791.55		23.4	0.18758	0.121768			23.4	1198.33	4840.84	713.305	4925.55		23.4	0.196727	0.126498			23.4	1247.28	4434.39	1088.31	4183.55		23.4	0.215504	0.206437			23.4	2848.25	10724.1	1354.31	9871.55		23.4	0.209183	0.120642			23.4	3614.12	7782.99
			23.55	1736.24	7420.3	2359.3	7440.55		23.55	0.18758	0.240749			23.55	1198.33	4840.84	691.305	3132.55		23.55	0.196727	0.180787			23.55	1247.28	4434.39	1452.31	4556.55		23.55	0.215504	0.241694			23.55	2848.25	10724.1	3741.3	10056.5		23.55	0.209183	0.271151			23.55	3614.12	7782.99
			23.7	1736.24	7420.3	2978.3	7031.55		23.7	0.18758	0.297537			23.7	1198.33	4840.84	934.305	3499.55		23.7	0.196727	0.210721			23.7	1247.28	4434.39	418.305	3887.55		23.7	0.215504	0.097148			23.7	2848.25	10724.1	2830.3	10012.5		23.7	0.209183	0.22038			23.7	3614.12	7782.99
			23.85	1736.24	7420.3	2594.3	6519.55		23.85	0.18758	0.284655			23.85	1198.33	4840.84	547.305	4142.55		23.85	0.196727	0.1167			23.85	1247.28	4434.39	1477.31	4000.55		23.85	0.215504	0.269687			23.85	2848.25	10724.1	2131.3	11390.5		23.85	0.209183	0.157619			23.85	3614.12	7782.99
			24	1736.24	7420.3	1921.31	6269.55		24	0.18758	0.234567			24	1198.33	4840.84	971.305	5627.55		24	0.196727	0.147193			24	1247.28	4434.39	1503.31	4449.55		24	0.215504	0.252535			24	2848.25	10724.1	2139.3	10384.5		24	0.209183	0.170818			24	3614.12	7782.99
			24.15	1736.24	7420.3	2007.31	8608.55		24.15	0.18758	0.189086			24.15	1198.33	4840.84	1207.31	4533.55		24.15	0.196727	0.2103			24.15	1247.28	4434.39	1926.31	4660.55		24.15	0.215504	0.292447			24.15	2848.25	10724.1	1135.31	11055.5		24.15	0.209183	0.093128			24.15	3614.12	7782.99
			24.3	1736.24	7420.3	1483.31	8937.55		24.3	0.18758	0.14234			24.3	1198.33	4840.84	1252.31	4311.55		24.3	0.196727	0.225079			24.3	1247.28	4434.39	542.305	5342.55		24.3	0.215504	0.092153			24.3	5316.06	8374.39	4718.31	9012.55		24.3	0.368008	0.343628			24.3	3614.12	7782.99
			24.45	1736.24	7420.3	2385.3	5200.55		24.45	0.18758	0.314441			24.45	1198.33	4840.84	912.305	5388.55		24.45	0.196727	0.144791			24.45	1247.28	4434.39	782.305	3975.55		24.45	0.215504	0.164424			24.45	5316.06	8374.39	3638.3	11458.5		24.45	0.368008	0.240998			24.45	3614.12	7782.99
			24.6	1736.24	7420.3	2062.3	6631.55		24.6	0.18758	0.237214			24.6	1198.33	4840.84	1119.31	4231.55		24.6	0.196727	0.209182			24.6	1247.28	4434.39	545.305	3278.55		24.6	0.215504	0.142606			24.6	5316.06	8374.39	8080.31	5123.55		24.6	0.368008	0.611966			24.6	3614.12	7782.99
			24.75	1736.24	7420.3	2377.3	5990.55		24.75	0.18758	0.2841			24.75	1198.33	4840.84	1413.31	6211.55		24.75	0.196727	0.185355			24.75	1247.28	4434.39	327.305	4101.55		24.75	0.215504	0.073903			24.75	5316.06	8374.39	5853.31	6898.55		24.75	0.368008	0.459016			24.75	3614.12	7782.99
			24.9	1736.24	7420.3	1880.31	8100.55		24.9	0.18758	0.188391			24.9	1198.33	4840.84	1423.31	4975.55		24.9	0.196727	0.222431			24.9	1247.28	4434.39	240.305	3998.55		24.9	0.215504	0.056691			24.9	5316.06	8374.39	7181.31	4403.55		24.9	0.368008	0.619887			24.9	3614.12	7782.99
			25.05	1736.24	7420.3	661.305	6643.55		25.05	0.18758	0.090529			25.05	1198.33	4840.84	416.305	4181.55		25.05	0.196727	0.090543			25.05	1247.28	4434.39	871.305	5072.55		25.05	0.215504	0.146589			25.05	5316.06	8374.39	8509.31	4383.55		25.05	0.368008	0.660002			25.05	3614.12	7782.99
			25.2	1736.24	7420.3	1452.31	6379.55		25.2	0.18758	0.185436			25.2	1198.33	4840.84	1239.31	4691.55		25.2	0.196727	0.208959			25.2	1247.28	4434.39	157.305	4587.55		25.2	0.215504	0.033153			25.2	2848.25	10724.1	2572.3	11424.5		25.2	0.209183	0.183777			25.2	3614.12	7782.99
			25.35	1736.24	7420.3	2584.3	5907.55		25.35	0.18758	0.304327			25.35	1198.33	4840.84	1987.31	4793.55		25.35	0.196727	0.293076			25.35	1247.28	4434.39	-59.6953	3601.55		25.35	0.215504	-0.01685			25.35	2848.25	10724.1	2254.3	10861.5		25.35	0.209183	0.171876			25.35	3614.12	7782.99
			25.5	1736.24	7420.3	1405.31	6919.55		25.5	0.18758	0.168808			25.5	1198.33	4840.84	848.305	4429.55		25.5	0.196727	0.160729			25.5	1247.28	4434.39	1749.31	3513.55		25.5	0.215504	0.332387			25.5	2848.25	10724.1	3209.3	8923.55		25.5	0.209183	0.264514			25.5	3614.12	7782.99
			25.65	1736.24	7420.3	1938.31	7589.55		25.65	0.18758	0.203436			25.65	1198.33	4840.84	540.305	4331.55		25.65	0.196727	0.110903			25.65	1247.28	4434.39	971.305	4589.55		25.65	0.215504	0.174668			25.65	2848.25	10724.1	3858.3	12632.5		25.65	0.209183	0.233966			25.65	3614.12	7782.99
			25.8	1736.24	7420.3	1333.31	6609.55		25.8	0.18758	0.167862			25.8	1198.33	4840.84	1148.31	4341.55		25.8	0.196727	0.209168			25.8	1247.28	4434.39	1596.31	5672.55		25.8	0.215504	0.219609			25.8	2848.25	10724.1	1790.31	14541.5		25.8	0.209183	0.10962			25.8	3614.12	7782.99
			25.95	1736.24	7420.3	1433.31	5956.55		25.95	0.18758	0.193956			25.95	1198.33	4840.84	594.305	5320.55		25.95	0.196727	0.100477			25.95	1247.28	4434.39	950.305	4107.55		25.95	0.215504	0.187887			25.95	2848.25	10724.1	3282.3	13410.5		25.95	0.209183	0.196629			25.95	3614.12	7782.99
			26.1	1736.24	7420.3	3533.3	6235.55		26.1	0.18758	0.361691			26.1	1198.33	4840.84	1867.31	5135.55		26.1	0.196727	0.266649			26.1	1247.28	4434.39	750.305	4488.55		26.1	0.215504	0.143219			26.1	2848.25	10724.1	3005.3	11009.5		26.1	0.209183	0.214437			26.1	3614.12	7782.99
			26.25	1736.24	7420.3	798.305	7478.55		26.25	0.18758	0.09645			26.25	1198.33	4840.84	784.305	5402.55		26.25	0.196727	0.12677			26.25	1247.28	4434.39	2197.3	3120.55		26.25	0.215504	0.413194			26.25	2848.25	10724.1	2479.3	9925.55		26.25	0.209183	0.199866			26.25	3614.12	7782.99
			26.4	1736.24	7420.3	2723.3	7450.55		26.4	0.18758	0.267677			26.4	1198.33	4840.84	1315.31	4575.55		26.4	0.196727	0.223279			26.4	1247.28	4434.39	1601.31	3016.55		26.4	0.215504	0.346764			26.4	5316.06	8374.39	3767.3	8835.55		26.4	0.368008	0.298925			26.4	3614.12	7782.99
			26.55	1736.24	7420.3	2175.3	6475.55		26.55	0.18758	0.251455			26.55	1198.33	4840.84	-6.69532	5788.55		26.55	0.196727	-0.00116			26.55	1247.28	4434.39	1508.31	5187.55		26.55	0.215504	0.225259			26.55	5316.06	8374.39	6822.31	7180.55		26.55	0.368008	0.487208			26.55	3614.12	7782.99
			26.7	1736.24	7420.3	1483.31	6375.55		26.7	0.18758	0.188743			26.7	1198.33	4840.84	1051.31	3583.55		26.7	0.196727	0.226826			26.7	1247.28	4434.39	1565.31	4368.55		26.7	0.215504	0.263792			26.7	2848.25	10724.1	4028.3	11192.5		26.7	0.209183	0.264657			26.7	3614.12	7782.99
			26.85	1736.24	7420.3	2010.31	6134.55		26.85	0.18758	0.246819			26.85	1198.33	4840.84	295.305	4108.55		26.85	0.196727	0.067056			26.85	1247.28	4434.39	1523.31	4427.55		26.85	0.215504	0.255981			26.85	2848.25	10724.1	2059.3	10912.5		26.85	0.209183	0.158752			26.85	3614.12	7782.99
			27	1736.24	7420.3	1639.31	6274.55		27	0.18758	0.207144			27	1198.33	4840.84	968.305	5479.55		27	0.196727	0.150175			27	1247.28	4434.39	2817.3	3868.55		27	0.215504	0.421383			27	2848.25	10724.1	1917.31	9457.55		27	0.209183	0.168556			27	3614.12	7782.99
			27.15	1736.24	7420.3	1405.31	7468.55		27.15	0.18758	0.158365			27.15	1198.33	4840.84	1809.31	5351.55		27.15	0.196727	0.252666			27.15	1247.28	4434.39	1473.31	3850.55		27.15	0.215504	0.276736			27.15	2848.25	10724.1	1761.31	8938.55		27.15	0.209183	0.16461			27.15	3614.12	7782.99
			27.3	1736.24	7420.3	1796.31	8413.55		27.3	0.18758	0.175938			27.3	1198.33	4840.84	417.305	4940.55		27.3	0.196727	0.077887			27.3	1247.28	4434.39	1182.31	5061.55		27.3	0.215504	0.189355			27.3	2848.25	10724.1	2751.3	12038.5		27.3	0.209183	0.186026			27.3	3614.12	7782.99
			27.45	1736.24	7420.3	1656.31	6084.55		27.45	0.18758	0.213969			27.45	1198.33	4840.84	980.305	3253.55		27.45	0.196727	0.231539			27.45	1247.28	4434.39	1950.31	4380.55		27.45	0.215504	0.308063			27.45	2848.25	10724.1	2261.3	11723.5		27.45	0.209183	0.161697			27.45	3614.12	7782.99
			27.6	1736.24	7420.3	1740.31	5127.55		27.6	0.18758	0.253399			27.6	1198.33	4840.84	2189.3	4456.55		27.6	0.196727	0.329424			27.6	1247.28	4434.39	847.305	3518.55		27.6	0.215504	0.194075			27.6	2848.25	10724.1	2624.3	10426.5		27.6	0.209183	0.201083			27.6	4648.06	5760.68
			27.75	1736.24	7420.3	2297.3	6873.55		27.75	0.18758	0.250501			27.75	1198.33	4840.84	583.305	5441.55		27.75	0.196727	0.096816			27.75	1247.28	4434.39	1615.31	2642.55		27.75	0.215504	0.37937			27.75	2848.25	10724.1	4014.3	9322.55		27.75	0.209183	0.300993			27.75	4648.06	5760.68
			27.9	1736.24	7420.3	1987.31	7442.55		27.9	0.18758	0.210746			27.9	1198.33	4840.84	1358.31	3974.55		27.9	0.196727	0.254705			27.9	1247.28	4434.39	1933.31	5435.55		27.9	0.215504	0.262362			27.9	2848.25	10724.1	2064.3	10409.5		27.9	0.209183	0.16549			27.9	4648.06	5760.68
			28.05	1736.24	7420.3	1234.31	5256.55		28.05	0.18758	0.190161			28.05	1198.33	4840.84	1088.31	4797.55		28.05	0.196727	0.184902			28.05	1247.28	4434.39	2138.3	5758.55		28.05	0.215504	0.270779			28.05	2848.25	10724.1	3166.3	11389.5		28.05	0.209183	0.217528			28.05	3614.12	7782.99
			28.2	1736.24	7420.3	785.305	6221.55		28.2	0.18758	0.112077			28.2	1198.33	4840.84	1082.31	5500.55		28.2	0.196727	0.164413			28.2	1247.28	4434.39	696.305	4730.55		28.2	0.215504	0.128307			28.2	2848.25	10724.1	2754.3	14703.5		28.2	0.209183	0.157769			28.2	3614.12	7782.99
			28.35	1736.24	7420.3	2830.3	6383.55		28.35	0.18758	0.307179			28.35	1198.33	4840.84	1759.31	4484.55		28.35	0.196727	0.281766			28.35	1247.28	4434.39	1371.31	4327.55		28.35	0.215504	0.240628			28.35	2848.25	10724.1	2068.3	10441.5		28.35	0.209183	0.165334			28.35	3614.12	7782.99
			28.5	1736.24	7420.3	1887.31	6841.55		28.5	0.18758	0.216214			28.5	1198.33	4840.84	1104.31	5537.55		28.5	0.196727	0.166264			28.5	1247.28	4434.39	1824.31	4191.55		28.5	0.215504	0.303249			28.5	2848.25	10724.1	3182.3	12102.5		28.5	0.209183	0.2082			28.5	3614.12	7782.99
			28.65	1736.24	7420.3	2269.3	6601.55		28.65	0.18758	0.255816			28.65	1198.33	4840.84	1009.3	5179.55		28.65	0.196727	0.163084			28.65	1247.28	4434.39	2436.3	4277.55		28.65	0.215504	0.362877			28.65	2848.25	10724.1	3473.3	8474.55		28.65	0.209183	0.290705			28.65	3614.12	7782.99
			28.8	1736.24	7420.3	1393.31	6305.55		28.8	0.18758	0.180976			28.8	1198.33	4840.84	516.305	5776.55		28.8	0.196727	0.082046			28.8	1247.28	4434.39	1872.31	4316.55		28.8	0.215504	0.302528			28.8	2848.25	10724.1	1603.31	11100.5		28.8	0.209183	0.126206			28.8	3614.12	7782.99
			28.95	1736.24	7420.3	1312.31	6185.55		28.95	0.18758	0.175024			28.95	1198.33	4840.84	364.305	4482.55		28.95	0.196727	0.075163			28.95	1247.28	4434.39	65.3047	4063.55		28.95	0.215504	0.015817			28.95	2848.25	10724.1	3409.3	10110.5		28.95	0.209183	0.25217			28.95	3614.12	7782.99
			29.1	1736.24	7420.3	1764.31	5752.55		29.1	0.18758	0.234713			29.1	1198.33	4840.84	1373.31	4908.55		29.1	0.196727	0.218614			29.1	1247.28	4434.39	762.305	3600.55		29.1	0.215504	0.174726			29.1	2848.25	10724.1	2702.3	9585.55		29.1	0.209183	0.219917			29.1	3614.12	7782.99
			29.25	1736.24	7420.3	1166.31	7206.55		29.25	0.18758	0.139296			29.25	1198.33	4840.84	1347.31	5122.55		29.25	0.196727	0.208243			29.25	1247.28	4434.39	-359.695	4464.55		29.25	0.215504	-0.08763			29.25	2848.25	10724.1	3400.3	11322.5		29.25	0.209183	0.230954			29.25	3614.12	7782.99
			29.4	1736.24	7420.3	1707.31	6499.55		29.4	0.18758	0.208034			29.4	1198.33	4840.84	1638.31	4630.55		29.4	0.196727	0.26134			29.4	1247.28	4434.39	1167.31	3350.55		29.4	0.215504	0.258376			29.4	2848.25	10724.1	2947.3	10833.5		29.4	0.209183	0.213869			29.4	3614.12	7782.99
			29.55	1736.24	7420.3	2413.3	6295.55		29.55	0.18758	0.277109			29.55	1198.33	4840.84	919.305	4316.55		29.55	0.196727	0.175579			29.55	1247.28	4434.39	2126.3	4336.55		29.55	0.215504	0.329004			29.55	2848.25	10724.1	2538.3	11647.5		29.55	0.209183	0.178932			29.55	3614.12	7782.99
			29.7	1736.24	7420.3	751.305	6377.55		29.7	0.18758	0.105389			29.7	1198.33	4840.84	1456.31	4775.55		29.7	0.196727	0.233687			29.7	1247.28	4434.39	883.305	4790.55		29.7	0.215504	0.15568			29.7	2848.25	10724.1	1646.31	11843.5		29.7	0.209183	0.12204			29.7	3614.12	7782.99
			29.85	1736.24	7420.3	406.305	6252.55		29.85	0.18758	0.061017			29.85	1198.33	4840.84	1926.31	3891.55		29.85	0.196727	0.331102			29.85	1247.28	4434.39	985.305	3631.55		29.85	0.215504	0.213415			29.85	2848.25	10724.1	2618.3	11254.5		29.85	0.209183	0.188736			29.85	3614.12	7782.99
			30	1736.24	7420.3	2196.3	7197.55		30	0.18758	0.233802			30	1198.33	4840.84	1165.31	5596.55		30	0.196727	0.172335			30	1247.28	4434.39	1320.31	4299.55		30	0.215504	0.234936			30	2848.25	10724.1	2834.3	9247.55		30	0.209183	0.234592			30	3614.12	7782.99
			30.15	1736.24	7420.3	1872.31	7615.55		30.15	0.18758	0.197337			30.15	1198.33	4840.84	1606.31	3693.55		30.15	0.196727	0.303085			30.15	1247.28	4434.39	1005.3	5249.55		30.15	0.215504	0.160724			30.15	2848.25	10724.1	2259.3	12095.5		30.15	0.209183	0.15739			30.15	3614.12	7782.99
			30.3	1736.24	7420.3	1081.31	6130.55		30.3	0.18758	0.149934			30.3	1198.33	4840.84	1282.31	4227.55		30.3	0.196727	0.232729			30.3	1247.28	4434.39	1206.31	4599.55		30.3	0.215504	0.207774			30.3	2848.25	10724.1	3181.3	9796.55		30.3	0.209183	0.245133			30.3	3614.12	7782.99
			30.45	1736.24	7420.3	2846.3	5322.55		30.45	0.18758	0.348434			30.45	1198.33	4840.84	113.305	4196.55		30.45	0.196727	0.02629			30.45	1247.28	4434.39	1382.31	5409.55		30.45	0.215504	0.203524			30.45	2848.25	10724.1	3394.3	9981.55		30.45	0.209183	0.253764			30.45	3614.12	7782.99
			30.6	1736.24	7420.3	1992.31	6772.55		30.6	0.18758	0.227306			30.6	1198.33	4840.84	1500.31	5462.55		30.6	0.196727	0.215473			30.6	1247.28	4434.39	921.305	3142.55		30.6	0.215504	0.226707			30.6	2848.25	10724.1	3898.3	11546.5		30.6	0.209183	0.252401			30.6	3614.12	7782.99
			30.75	1736.24	7420.3	1470.31	7296.55		30.75	0.18758	0.167712			30.75	1198.33	4840.84	1633.31	4110.55		30.75	0.196727	0.284357			30.75	1247.28	4434.39	836.305	5537.55		30.75	0.215504	0.131209			30.75	2848.25	10724.1	2692.3	10784.5		30.75	0.209183	0.199772			30.75	3614.12	7782.99
			30.9	1736.24	7420.3	591.305	6250.55		30.9	0.18758	0.086425			30.9	1198.33	4840.84	1177.31	4506.55		30.9	0.196727	0.207131			30.9	1247.28	4434.39	830.305	4072.55		30.9	0.215504	0.169351			30.9	2848.25	10724.1	3189.3	9384.55		30.9	0.209183	0.253646			30.9	3614.12	7782.99
			31.05	1736.24	7420.3	905.305	6121.55		31.05	0.18758	0.128835			31.05	1198.33	4840.84	1440.31	4132.55		31.05	0.196727	0.25845			31.05	1247.28	4434.39	675.305	4573.55		31.05	0.215504	0.128657			31.05	2848.25	10724.1	3047.3	10707.5		31.05	0.209183	0.221544			31.05	3614.12	7782.99
			31.2	1736.24	7420.3	1781.31	6020.55		31.2	0.18758	0.228318			31.2	1198.33	4840.84	2549.3	4069.55		31.2	0.196727	0.385158			31.2	1247.28	4434.39	1371.31	4410.55		31.2	0.215504	0.237174			31.2	5316.06	8374.39	4543.31	9078.55		31.2	0.368008	0.333531			31.2	3614.12	7782.99
			31.35	1736.24	7420.3	1344.31	5806.55		31.35	0.18758	0.187992			31.35	1198.33	4840.84	1480.31	4349.55		31.35	0.196727	0.253918			31.35	1247.28	4434.39	973.305	3460.55		31.35	0.215504	0.219517			31.35	5316.06	8374.39	3048.3	10046.5		31.35	0.368008	0.232786			31.35	3614.12	7782.99
			31.5	1736.24	7420.3	1471.31	7042.55		31.5	0.18758	0.172813			31.5	1198.33	4840.84	1184.31	6388.55		31.5	0.196727	0.156388			31.5	1247.28	4434.39	805.305	4857.55		31.5	0.215504	0.142208			31.5	5316.06	8374.39	5153.31	8268.55		31.5	0.368008	0.383949			31.5	3614.12	7782.99
			31.65	1736.24	7420.3	1110.31	7485.55		31.65	0.18758	0.129167			31.65	1198.33	4840.84	890.305	5170.55		31.65	0.196727	0.146894			31.65	1247.28	4434.39	2235.3	6008.55		31.65	0.215504	0.271148			31.65	5316.06	8374.39	4671.31	12205.5		31.65	0.368008	0.276788			31.65	3614.12	7782.99
			31.8	1736.24	7420.3	992.305	6952.55		31.8	0.18758	0.124899			31.8	1198.33	4840.84	1416.31	3581.55		31.8	0.196727	0.283382			31.8	1247.28	4434.39	372.305	4188.55		31.8	0.215504	0.08163			31.8	5316.06	8374.39	4691.31	7771.55		31.8	0.368008	0.376423			31.8	3614.12	7782.99
			31.95	1736.24	7420.3	474.305	5898.55		31.95	0.18758	0.074426			31.95	1198.33	4840.84	750.305	3471.55		31.95	0.196727	0.177719			31.95	1247.28	4434.39	1636.31	5127.55		31.95	0.215504	0.241919			31.95	5316.06	8374.39	2607.3	9341.55		31.95	0.368008	0.218205			31.95	3614.12	7782.99
			32.1	1736.24	7420.3	2223.3	5811.55		32.1	0.18758	0.276707			32.1	1198.33	4840.84	1097.31	5544.55		32.1	0.196727	0.165211			32.1	1247.28	4434.39	2855.3	4796.55		32.1	0.215504	0.373152			32.1	5316.06	8374.39	4293.31	8579.55		32.1	0.368008	0.333516			32.1	3614.12	7782.99
			32.25	1736.24	7420.3	1862.31	7912.55		32.25	0.18758	0.19052			32.25	1198.33	4840.84	341.305	3911.55		32.25	0.196727	0.080253			32.25	1247.28	4434.39	1416.31	4009.55		32.25	0.215504	0.261029			32.25	5316.06	8374.39	5018.31	8357.55		32.25	0.368008	0.375176			32.25	3614.12	7782.99
			32.4	1736.24	7420.3	1792.31	7517.55		32.4	0.18758	0.192517			32.4	1198.33	4840.84	650.305	4351.55		32.4	0.196727	0.130013			32.4	1247.28	4434.39	1053.31	4919.55		32.4	0.215504	0.176349			32.4	5316.06	8374.39	3691.3	8689.55		32.4	0.368008	0.298146			32.4	3614.12	7782.99
			32.55	1736.24	7420.3	2426.3	6305.55		32.55	0.18758	0.277868			32.55	1198.33	4840.84	1216.31	4211.55		32.55	0.196727	0.224086			32.55	1247.28	4434.39	1781.31	4790.55		32.55	0.215504	0.27105			32.55	2848.25	10724.1	2536.3	9885.55		32.55	0.209183	0.204181			32.55	3614.12	7782.99
			32.7	1736.24	7420.3	1192.31	5730.55		32.7	0.18758	0.172227			32.7	1198.33	4840.84	531.305	3986.55		32.7	0.196727	0.117601			32.7	1247.28	4434.39	1145.31	3231.55		32.7	0.215504	0.261673			32.7	2848.25	10724.1	3630.3	11987.5		32.7	0.209183	0.232446			32.7	3614.12	7782.99
			32.85	1736.24	7420.3	1780.31	5512.55		32.85	0.18758	0.244116			32.85	1198.33	4840.84	2219.3	5933.55		32.85	0.196727	0.272212			32.85	1247.28	4434.39	955.305	3889.55		32.85	0.215504	0.197179			32.85	2848.25	10724.1	2199.3	9653.55		32.85	0.209183	0.185551			32.85	3614.12	7782.99
			33	1736.24	7420.3	1137.31	7039.55		33	0.18758	0.139088			33	1198.33	4840.84	1792.31	4932.55		33	0.196727	0.266519			33	1247.28	4434.39	1199.31	4149.55		33	0.215504	0.224217			33	2848.25	10724.1	1931.31	9195.55		33	0.209183	0.173571			33	3614.12	7782.99
			33.15	1736.24	7420.3	1609.31	6656.55		33.15	0.18758	0.194693			33.15	1198.33	4840.84	941.305	4736.55		33.15	0.196727	0.165785			33.15	1247.28	4434.39	1133.31	4699.55		33.15	0.215504	0.194297			33.15	2848.25	10724.1	3125.3	9891.55		33.15	0.209183	0.240097			33.15	3614.12	7782.99
			33.3	1736.24	7420.3	1941.31	5509.55		33.3	0.18758	0.260548			33.3	1198.33	4840.84	465.305	4666.55		33.3	0.196727	0.09067			33.3	1247.28	4434.39	2022.31	6234.55		33.3	0.215504	0.244924			33.3	2848.25	10724.1	2615.3	12148.5		33.3	0.209183	0.177142			33.3	3614.12	7782.99
			33.45	1736.24	7420.3	2268.3	5561.55		33.45	0.18758	0.289699			33.45	1198.33	4840.84	635.305	4437.55		33.45	0.196727	0.125236			33.45	1247.28	4434.39	647.305	4543.55		33.45	0.215504	0.124701			33.45	2848.25	10724.1	4044.3	9211.55		33.45	0.209183	0.305096			33.45	3614.12	7782.99
			33.6	1736.24	7420.3	1993.31	6216.55		33.6	0.18758	0.242794			33.6	1198.33	4840.84	1595.31	5216.55		33.6	0.196727	0.234195			33.6	1247.28	4434.39	953.305	2398.55		33.6	0.215504	0.284411			33.6	2848.25	10724.1	3726.3	8284.55		33.6	0.209183	0.310245			33.6	3614.12	7782.99
			33.75	1736.24	7420.3	1675.31	6672.55		33.75	0.18758	0.200687			33.75	1198.33	4840.84	555.305	5647.55		33.75	0.196727	0.089524			33.75	1247.28	4434.39	1889.31	5202.55		33.75	0.215504	0.266405			33.75	2848.25	10724.1	2587.3	8734.55		33.75	0.209183	0.228523			33.75	3614.12	7782.99
			33.9	1736.24	7420.3	2059.3	7690.55		33.9	0.18758	0.211214			33.9	1198.33	4840.84	1709.31	5976.55		33.9	0.196727	0.222396			33.9	1247.28	4434.39	1453.31	4091.55		33.9	0.215504	0.2621			33.9	2848.25	10724.1	3201.3	10897.5		33.9	0.209183	0.227061			33.9	3614.12	7782.99
			34.05	1736.24	7420.3	1758.31	7097.55		34.05	0.18758	0.198547			34.05	1198.33	4840.84	1162.31	4442.55		34.05	0.196727	0.207375			34.05	1247.28	4434.39	541.305	5500.55		34.05	0.215504	0.089592			34.05	2848.25	10724.1	2562.3	9982.55		34.05	0.209183	0.204251			34.05	2084.4	8416.62
			34.2	1736.24	7420.3	1549.31	5899.55		34.2	0.18758	0.207992			34.2	1198.33	4840.84	1827.31	3214.55		34.2	0.196727	0.362427			34.2	1247.28	4434.39	1403.31	3789.55		34.2	0.215504	0.270238			34.2	2848.25	10724.1	2336.3	11247.5		34.2	0.209183	0.171991			34.2	2084.4	8416.62
			34.35	1736.24	7420.3	1629.31	4977.55		34.35	0.18758	0.246608			34.35	1198.33	4840.84	341.305	5143.55		34.35	0.196727	0.062227			34.35	1247.28	4434.39	2052.3	4239.55		34.35	0.215504	0.326184			34.35	2848.25	10724.1	3618.3	11120.5		34.35	0.209183	0.245494			34.35	2084.4	8416.62
			34.5	1736.24	7420.3	3046.3	6606.55		34.5	0.18758	0.315586			34.5	1198.33	4840.84	146.305	4518.55		34.5	0.196727	0.031363			34.5	1247.28	4434.39	671.305	5116.55		34.5	0.215504	0.115985			34.5	2848.25	10724.1	2589.3	9676.55		34.5	0.209183	0.211099			34.5	2084.4	8416.62
			34.65	1736.24	7420.3	2361.3	7002.55		34.65	0.18758	0.252172			34.65	1198.33	4840.84	1597.31	4890.55		34.65	0.196727	0.246199			34.65	1247.28	4434.39	1606.31	4217.55		34.65	0.215504	0.275815			34.65	2848.25	10724.1	2603.3	12438.5		34.65	0.209183	0.173071			34.65	2084.4	8416.62
			34.8	1736.24	7420.3	1298.31	6430.55		34.8	0.18758	0.167981			34.8	1198.33	4840.84	442.305	4199.55		34.8	0.196727	0.095286			34.8	1247.28	4434.39	1497.31	4836.55		34.8	0.215504	0.236397			34.8	2848.25	10724.1	2725.3	10243.5		34.8	0.209183	0.210142			34.8	2084.4	8416.62
			34.95	1736.24	7420.3	1906.31	5683.55		34.95	0.18758	0.251165			34.95	1198.33	4840.84	756.305	3297.55		34.95	0.196727	0.186564			34.95	1247.28	4434.39	3084.3	2722.55		34.95	0.215504	0.531149			34.95	2848.25	10724.1	2977.3	11756.5		34.95	0.209183	0.202072			34.95	2084.4	8416.62
			35.1	1736.24	7420.3	1342.31	7955.55		35.1	0.18758	0.144367			35.1	1198.33	4840.84	1837.31	5474.55		35.1	0.196727	0.251277			35.1	1247.28	4434.39	1566.31	3565.55		35.1	0.215504	0.305212			35.1	2848.25	10724.1	3199.3	10102.5		35.1	0.209183	0.240516			35.1	2084.4	8416.62
			35.25	1736.24	7420.3	831.305	7050.55		35.25	0.18758	0.105471			35.25	1198.33	4840.84	2252.3	4031.55		35.25	0.196727	0.358427			35.25	1247.28	4434.39	2195.3	3237.55		35.25	0.215504	0.404079			35.25	2848.25	10724.1	3025.3	9424.55		35.25	0.209183	0.242999			35.25	2084.4	8416.62
			35.4	1736.24	7420.3	1603.31	7440.55		35.4	0.18758	0.177281			35.4	1198.33	4840.84	1293.31	4548.55		35.4	0.196727	0.221386			35.4	1247.28	4434.39	1788.31	4229.55		35.4	0.215504	0.297166			35.4	2848.25	10724.1	3515.3	10112.5		35.4	0.209183	0.25795			35.4	2084.4	8416.62
			35.55	1736.24	7420.3	898.305	6029.55		35.55	0.18758	0.129666			35.55	1198.33	4840.84	1326.31	4507.55		35.55	0.196727	0.227346			35.55	1247.28	4434.39	1553.31	4292.55		35.55	0.215504	0.26571			35.55	5316.06	8374.39	5889.31	4888.55		35.55	0.368008	0.546426			35.55	3614.12	7782.99
			35.7	1736.24	7420.3	1793.31	5888.55		35.7	0.18758	0.233447			35.7	1198.33	4840.84	716.305	4768.55		35.7	0.196727	0.130597			35.7	1247.28	4434.39	1933.31	3896.55		35.7	0.215504	0.331621			35.7	5316.06	8374.39	6130.31	7064.55		35.7	0.368008	0.464598			35.7	3614.12	7782.99
			35.85	1736.24	7420.3	1313.31	5593.55		35.85	0.18758	0.190145			35.85	1198.33	4840.84	841.305	5167.55		35.85	0.196727	0.140011			35.85	1247.28	4434.39	1604.31	3518.55		35.85	0.215504	0.313166			35.85	2848.25	10724.1	1514.31	10594.5		35.85	0.209183	0.125058			35.85	3614.12	7782.99
			36	1736.24	7420.3	1811.31	8035.55		36	0.18758	0.183948			36	1198.33	4840.84	256.305	3755.55		36	0.196727	0.063887			36	1247.28	4434.39	166.305	3059.55		36	0.215504	0.051554			36	2848.25	10724.1	2646.3	10248.5		36	0.209183	0.205222			36	3614.12	7782.99
			36.15	1736.24	7420.3	1076.31	6913.55		36.15	0.18758	0.134709			36.15	1198.33	4840.84	1171.31	3750.55		36.15	0.196727	0.23798			36.15	1247.28	4434.39	243.305	2478.55		36.15	0.215504	0.089389			36.15	2848.25	10724.1	2877.3	12064.5		36.15	0.209183	0.192567			36.15	3614.12	7782.99
			36.3	1736.24	7420.3	1449.31	6362.55		36.3	0.18758	0.185526			36.3	1198.33	4840.84	833.305	4432.55		36.3	0.196727	0.158247			36.3	1247.28	4434.39	1698.31	3917.55		36.3	0.215504	0.302412			36.3	2848.25	10724.1	2011.31	11230.5		36.3	0.209183	0.15189			36.3	3614.12	7782.99
			36.45	1736.24	7420.3	445.305	5462.55		36.45	0.18758	0.075375			36.45	1198.33	4840.84	1103.31	4582.55		36.45	0.196727	0.194044			36.45	1247.28	4434.39	1909.31	4108.55		36.45	0.215504	0.317273			36.45	2848.25	10724.1	3280.3	11181.5		36.45	0.209183	0.226825			36.45	3614.12	7782.99
			36.6	1736.24	7420.3	1607.31	6407.55		36.6	0.18758	0.200541			36.6	1198.33	4840.84	1212.31	4725.55		36.6	0.196727	0.204165			36.6	1247.28	4434.39	647.305	3691.55		36.6	0.215504	0.149188			36.6	2848.25	10724.1	2535.3	9527.55		36.6	0.209183	0.210174			36.6	3614.12	7782.99
			36.75	1736.24	7420.3	1016.3	8319.55		36.75	0.18758	0.10886			36.75	1198.33	4840.84	887.305	4403.55		36.75	0.196727	0.167705			36.75	1247.28	4434.39	1167.31	3672.55		36.75	0.215504	0.241186			36.75	5316.06	8374.39	6015.31	6375.55		36.75	0.368008	0.485463			36.75	3614.12	7782.99
			36.9	1736.24	7420.3	2433.3	6788.55		36.9	0.18758	0.263863			36.9	1198.33	4840.84	1718.31	3842.55		36.9	0.196727	0.309			36.9	1247.28	4434.39	1748.31	4510.55		36.9	0.215504	0.279333			36.9	5316.06	8374.39	5081.31	7936.55		36.9	0.368008	0.390333			36.9	3614.12	7782.99
			37.05	1736.24	7420.3	2583.3	6055.55		37.05	0.18758	0.299033			37.05	1198.33	4840.84	1050.31	3577.55		37.05	0.196727	0.226953			37.05	1247.28	4434.39	1639.31	4351.55		37.05	0.215504	0.273634			37.05	2848.25	10724.1	1139.31	11060.5		37.05	0.209183	0.093387			37.05	3614.12	7782.99
			37.2	1736.24	7420.3	222.305	6302.55		37.2	0.18758	0.03407			37.2	1198.33	4840.84	808.305	5421.55		37.2	0.196727	0.129747			37.2	1247.28	4434.39	1950.31	3046.55		37.2	0.215504	0.390306			37.2	2848.25	10724.1	1682.31	11837.5		37.2	0.209183	0.124432			37.2	3614.12	7782.99
			37.35	1736.24	7420.3	565.305	6690.55		37.35	0.18758	0.07791			37.35	1198.33	4840.84	533.305	4480.55		37.35	0.196727	0.106366			37.35	1247.28	4434.39	1304.31	2644.55		37.35	0.215504	0.330299			37.35	5316.06	8374.39	6402.31	9153.55		37.35	0.368008	0.411569			37.35	3614.12	7782.99
			37.5	1736.24	7420.3	1391.31	7532.55		37.5	0.18758	0.155908			37.5	1198.33	4840.84	1048.31	4706.55		37.5	0.196727	0.18216			37.5	1247.28	4434.39	803.305	4416.55		37.5	0.215504	0.153894			37.5	2848.25	10724.1	2865.3	11010.5		37.5	0.209183	0.206496			37.5	3614.12	7782.99
			37.65	1736.24	7420.3	1939.31	6811.55		37.65	0.18758	0.221613			37.65	1198.33	4840.84	1534.31	4164.55		37.65	0.196727	0.26923			37.65	1247.28	4434.39	2304.3	5176.55		37.65	0.215504	0.308027			37.65	2848.25	10724.1	1567.31	11743.5		37.65	0.209183	0.117746			37.65	3614.12	7782.99
			37.8	1736.24	7420.3	2727.3	7076.55		37.8	0.18758	0.278187			37.8	1198.33	4840.84	2048.3	4123.55		37.8	0.196727	0.331878			37.8	1247.28	4434.39	361.305	3206.55		37.8	0.215504	0.101267			37.8	2848.25	10724.1	2992.3	10280.5		37.8	0.209183	0.225445			37.8	3614.12	7782.99
			37.95	1736.24	7420.3	743.305	7621.55		37.95	0.18758	0.08886			37.95	1198.33	4840.84	1691.31	4836.55		37.95	0.196727	0.25909			37.95	1247.28	4434.39	1602.31	3829.55		37.95	0.215504	0.294983			37.95	2848.25	10724.1	2084.3	12106.5		37.95	0.209183	0.146877			37.95	3614.12	7782.99
			38.1	1736.24	7420.3	1259.31	5208.55		38.1	0.18758	0.194702			38.1	1198.33	4840.84	1844.31	5612.55		38.1	0.196727	0.24733			38.1	1247.28	4434.39	597.305	4745.55		38.1	0.215504	0.111795			38.1	2848.25	10724.1	2857.3	10906.5		38.1	0.209183	0.207595			38.1	3614.12	7782.99
			38.25	1736.24	7420.3	2461.3	7806.55		38.25	0.18758	0.23971			38.25	1198.33	4840.84	925.305	5983.55		38.25	0.196727	0.13393			38.25	1247.28	4434.39	2210.3	2065.55		38.25	0.215504	0.516927			38.25	2848.25	10724.1	2344.3	8240.55		38.25	0.209183	0.221477			38.25	3614.12	7782.99
			38.4	1736.24	7420.3	1800.31	6909.55		38.4	0.18758	0.206697			38.4	1198.33	4840.84	-22.6953	4283.55		38.4	0.196727	-0.00533			38.4	1247.28	4434.39	1286.31	4592.55		38.4	0.215504	0.218802			38.4	2848.25	10724.1	2356.3	10544.5		38.4	0.209183	0.182647			38.4	3614.12	7782.99
			38.55	1736.24	7420.3	1386.31	5788.55		38.55	0.18758	0.193217			38.55	1198.33	4840.84	1654.31	3971.55		38.55	0.196727	0.294054			38.55	1247.28	4434.39	1559.31	4662.55		38.55	0.215504	0.250617			38.55	2848.25	10724.1	2799.3	11327.5		38.55	0.209183	0.198155			38.55	3614.12	7782.99
			38.7	1736.24	7420.3	2489.3	6295.55		38.7	0.18758	0.283363			38.7	1198.33	4840.84	1522.31	4186.55		38.7	0.196727	0.266657			38.7	1247.28	4434.39	904.305	2828.55		38.7	0.215504	0.242255			38.7	2848.25	10724.1	1953.31	10612.5		38.7	0.209183	0.155445			38.7	3614.12	7782.99
			38.85	1736.24	7420.3	1574.31	6803.55		38.85	0.18758	0.187913			38.85	1198.33	4840.84	1018.3	4186.55		38.85	0.196727	0.195645			38.85	1247.28	4434.39	1722.31	2256.55		38.85	0.215504	0.432864			38.85	5316.06	8374.39	4016.3	7006.55		38.85	0.368008	0.364362			38.85	3614.12	7782.99
			39	1736.24	7420.3	1486.31	6734.55		39	0.18758	0.180797			39	1198.33	4840.84	935.305	5662.55		39	0.196727	0.141759			39	1247.28	4434.39	1565.31	3997.55		39	0.215504	0.281385			39	5316.06	8374.39	5942.31	5047.55		39	0.368008	0.540708			39	3614.12	7782.99
			39.15	1736.24	7420.3	1529.31	7379.55		39.15	0.18758	0.171661			39.15	1198.33	4840.84	1411.31	4775.55		39.15	0.196727	0.228113			39.15	1247.28	4434.39	1112.31	5558.55		39.15	0.215504	0.166741			39.15	5316.06	8374.39	7885.31	5792.55		39.15	0.368008	0.576502			39.15	3614.12	7782.99
			39.3	1736.24	7420.3	1664.31	5621.55		39.3	0.18758	0.22843			39.3	1198.33	4840.84	2625.3	3859.55		39.3	0.196727	0.404836			39.3	1247.28	4434.39	756.305	4311.55		39.3	0.215504	0.149236			39.3	5316.06	8374.39	5246.31	10915.5		39.3	0.368008	0.32461			39.3	3614.12	7782.99
			39.45	1736.24	7420.3	1971.31	6988.55		39.45	0.18758	0.220015			39.45	1198.33	4840.84	877.305	4997.55		39.45	0.196727	0.149332			39.45	1247.28	4434.39	1123.31	4009.55		39.45	0.215504	0.218846			39.45	2848.25	10724.1	3958.3	11069.5		39.45	0.209183	0.263398			39.45	3614.12	7782.99
			39.6	1736.24	7420.3	3061.3	8079.55		39.6	0.18758	0.274782			39.6	1198.33	4840.84	572.305	5621.55		39.6	0.196727	0.092399			39.6	1247.28	4434.39	370.305	2585.55		39.6	0.215504	0.125278			39.6	2848.25	10724.1	3950.3	11185.5		39.6	0.209183	0.26099			39.6	3614.12	7782.99
			39.75	1736.24	7420.3	1405.31	8879.55		39.75	0.18758	0.136638			39.75	1198.33	4840.84	1580.31	4147.55		39.75	0.196727	0.275898			39.75	1247.28	4434.39	2297.3	4851.55		39.75	0.215504	0.321353			39.75	2848.25	10724.1	3088.3	11550.5		39.75	0.209183	0.210966			39.75	3614.12	7782.99
			39.9	1736.24	7420.3	2027.31	7022.55		39.9	0.18758	0.224015			39.9	1198.33	4840.84	858.305	3240.55		39.9	0.196727	0.209401			39.9	1247.28	4434.39	948.305	4835.55		39.9	0.215504	0.163957			39.9	2848.25	10724.1	3158.3	12421.5		39.9	0.209183	0.202717			39.9	3614.12	7782.99
			40.05	1736.24	7420.3	1216.31	6649.55		40.05	0.18758	0.154631			40.05	1198.33	4840.84	1228.31	4637.55		40.05	0.196727	0.209399			40.05	1247.28	4434.39	1573.31	4635.55		40.05	0.215504	0.253397			40.05	2848.25	10724.1	3107.3	10065.5		40.05	0.209183	0.235887			40.05	3614.12	7782.99
			40.2	1736.24	7420.3	1135.31	4741.55		40.2	0.18758	0.193182			40.2	1198.33	4840.84	1659.31	3604.55		40.2	0.196727	0.315226			40.2	1247.28	4434.39	856.305	3901.55		40.2	0.215504	0.179977			40.2	2848.25	10724.1	3499.3	11178.5		40.2	0.209183	0.238407			40.2	3614.12	7782.99
			40.35	1736.24	7420.3	1334.31	6406.55		40.35	0.18758	0.172372			40.35	1198.33	4840.84	1493.31	3086.55		40.35	0.196727	0.326059			40.35	1247.28	4434.39	482.305	2677.55		40.35	0.215504	0.152635			40.35	2848.25	10724.1	3087.3	12077.5		40.35	0.209183	0.203583			40.35	3614.12	7782.99
			40.5	1736.24	7420.3	3355.3	7964.55		40.5	0.18758	0.296409			40.5	1198.33	4840.84	1215.31	6222.55		40.5	0.196727	0.163394			40.5	1247.28	4434.39	1127.31	3721.55		40.5	0.215504	0.232489			40.5	2848.25	10724.1	2574.3	8918.55		40.5	0.209183	0.223992			40.5	3614.12	7782.99
			40.65	1736.24	7420.3	2163.3	6580.55		40.65	0.18758	0.247409			40.65	1198.33	4840.84	923.305	7786.55		40.65	0.196727	0.106007			40.65	1247.28	4434.39	801.305	5270.55		40.65	0.215504	0.13197			40.65	5316.06	8374.39	4918.31	8975.55		40.65	0.368008	0.353991			40.65	3614.12	7782.99
			40.8	1736.24	7420.3	872.305	7411.55		40.8	0.18758	0.105302			40.8	1198.33	4840.84	1526.31	3789.55		40.8	0.196727	0.287123			40.8	1247.28	4434.39	1114.31	4195.55		40.8	0.215504	0.209856			40.8	5316.06	8374.39	5482.31	11327.5		40.8	0.368008	0.326136			40.8	3614.12	7782.99
			40.95	1736.24	7420.3	1919.31	6363.55		40.95	0.18758	0.23172			40.95	1198.33	4840.84	1912.31	4507.55		40.95	0.196727	0.297873			40.95	1247.28	4434.39	1092.31	3921.55		40.95	0.215504	0.217857			40.95	5316.06	8374.39	5902.31	10207.5		40.95	0.368008	0.366378			40.95	3614.12	7782.99
			41.1	1736.24	7420.3	1767.31	6981.55		41.1	0.18758	0.202004			41.1	1198.33	4840.84	1242.31	5908.55		41.1	0.196727	0.173728			41.1	1247.28	4434.39	969.305	4536.55		41.1	0.215504	0.17605			41.1	5316.06	8374.39	5235.31	10079.5		41.1	0.368008	0.341845			41.1	3614.12	7782.99
			41.25	1736.24	7420.3	2127.3	6872.55		41.25	0.18758	0.236371			41.25	1198.33	4840.84	1566.31	4765.55		41.25	0.196727	0.247369			41.25	1247.28	4434.39	838.305	4790.55		41.25	0.215504	0.14893			41.25	5316.06	8374.39	5952.31	9606.55		41.25	0.368008	0.382567			41.25	3614.12	7782.99
			41.4	1736.24	7420.3	2353.3	6515.55		41.4	0.18758	0.265345			41.4	1198.33	4840.84	1340.31	4706.55		41.4	0.196727	0.221653			41.4	1247.28	4434.39	1123.31	3867.55		41.4	0.215504	0.225073			41.4	2848.25	10724.1	3568.3	16088.5		41.4	0.209183	0.18153			41.4	3614.12	7782.99
			41.55	1736.24	7420.3	1413.31	6482.55		41.55	0.18758	0.178993			41.55	1198.33	4840.84	1908.31	5337.55		41.55	0.196727	0.263365			41.55	1247.28	4434.39	1394.31	4469.55		41.55	0.215504	0.237779			41.55	2848.25	10724.1	2811.3	16695.5		41.55	0.209183	0.144119			41.55	3614.12	7782.99
			41.7	1736.24	7420.3	1402.31	6718.55		41.7	0.18758	0.172679			41.7	1198.33	4840.84	1262.31	4871.55		41.7	0.196727	0.205793			41.7	1247.28	4434.39	2155.3	4045.55		41.7	0.215504	0.347582			41.7	2848.25	10724.1	2959.3	10747.5		41.7	0.209183	0.2159			41.7	3614.12	7782.99
			41.85	1736.24	7420.3	1744.31	6016.55		41.85	0.18758	0.224757			41.85	1198.33	4840.84	595.305	5295.55		41.85	0.196727	0.101056			41.85	1247.28	4434.39	589.305	4355.55		41.85	0.215504	0.119175			41.85	5316.06	8374.39	4942.31	8525.55		41.85	0.368008	0.36697			41.85	3614.12	7782.99
			42	1736.24	7420.3	948.305	8231.55		42	0.18758	0.103303			42	1198.33	4840.84	2942.3	3439.55		42	0.196727	0.461042			42	1247.28	4434.39	435.305	4519.55		42	0.215504	0.087854			42	5316.06	8374.39	5702.31	9400.55		42	0.368008	0.377565			42	3614.12	7782.99
			42.15	1736.24	7420.3	1893.31	8013.55		42.15	0.18758	0.191111			42.15	1198.33	4840.84	738.305	3920.55		42.15	0.196727	0.158473			42.15	1247.28	4434.39	1352.31	5052.55		42.15	0.215504	0.211137			42.15	2848.25	10724.1	2224.3	13753.5		42.15	0.209183	0.139212			42.15	3614.12	7782.99
			42.3	1736.24	7420.3	1182.31	5046.55		42.3	0.18758	0.189811			42.3	1198.33	4840.84	1484.31	5181.55		42.3	0.196727	0.222673			42.3	1247.28	4434.39	1223.31	4710.55		42.3	0.215504	0.206157			42.3	2848.25	10724.1	2982.3	12702.5		42.3	0.209183	0.190139			42.3	3614.12	7782.99
			42.45	1736.24	7420.3	2037.31	5598.55		42.45	0.18758	0.266808			42.45	1198.33	4840.84	879.305	5256.55		42.45	0.196727	0.143306			42.45	1247.28	4434.39	919.305	4500.55		42.45	0.215504	0.169618			42.45	5316.06	8374.39	6495.31	5703.55		42.45	0.368008	0.532452			42.45	3614.12	7782.99
			42.6	1736.24	7420.3	1822.31	6773.55		42.6	0.18758	0.211998			42.6	1198.33	4840.84	1395.31	6423.55		42.6	0.196727	0.178454			42.6	1247.28	4434.39	914.305	5668.55		42.6	0.215504	0.138892			42.6	2848.25	10724.1	3324.3	9267.55		42.6	0.209183	0.264004			42.6	4648.06	5760.68
			42.75	1736.24	7420.3	2337.3	6985.55		42.75	0.18758	0.250707			42.75	1198.33	4840.84	1864.31	5061.55		42.75	0.196727	0.26918			42.75	1247.28	4434.39	1222.31	5344.55		42.75	0.215504	0.186132			42.75	2848.25	10724.1	2637.3	10718.5		42.75	0.209183	0.197464			42.75	4648.06	5760.68
			42.9	1736.24	7420.3	3360.3	8117.55		42.9	0.18758	0.292764			42.9	1198.33	4840.84	1723.31	5287.55		42.9	0.196727	0.245805			42.9	1247.28	4434.39	2132.3	4194.55		42.9	0.215504	0.337024			42.9	2848.25	10724.1	2598.3	10937.5		42.9	0.209183	0.191957			42.9	4648.06	5760.68
			43.05	1736.24	7420.3	1340.31	7124.55		43.05	0.18758	0.158338			43.05	1198.33	4840.84	1355.31	4133.55		43.05	0.196727	0.246919			43.05	1247.28	4434.39	1080.31	4924.55		43.05	0.215504	0.179905			43.05	2848.25	10724.1	4642.31	9246.55		43.05	0.209183	0.334247			43.05	2084.4	8416.62
			43.2	1736.24	7420.3	2092.3	6332.55		43.2	0.18758	0.248349			43.2	1198.33	4840.84	421.305	4241.55		43.2	0.196727	0.090353			43.2	1247.28	4434.39	1917.31	3437.55		43.2	0.215504	0.35805			43.2	2848.25	10724.1	3303.3	11508.5		43.2	0.209183	0.223018			43.2	2084.4	8416.62
			43.35	1736.24	7420.3	2245.3	7743.55		43.35	0.18758	0.224781			43.35	1198.33	4840.84	1128.31	4375.55		43.35	0.196727	0.205003			43.35	1247.28	4434.39	1006.3	3872.55		43.35	0.215504	0.206258			43.35	2848.25	10724.1	3020.3	12851.5		43.35	0.209183	0.190293			43.35	2084.4	8416.62
			43.5	1736.24	7420.3	740.305	8254.55		43.5	0.18758	0.082303			43.5	1198.33	4840.84	1203.31	4943.55		43.5	0.196727	0.195759			43.5	1247.28	4434.39	609.305	4683.55		43.5	0.215504	0.115118			43.5	2848.25	10724.1	3749.3	11280.5		43.5	0.209183	0.249457			43.5	2084.4	8416.62
			43.65	1736.24	7420.3	1255.31	9675.55		43.65	0.18758	0.11484			43.65	1198.33	4840.84	1711.31	5891.55		43.65	0.196727	0.225087			43.65	1247.28	4434.39	512.305	4733.55		43.65	0.215504	0.097659			43.65	2848.25	10724.1	4864.31	9275.55		43.65	0.209183	0.344014			43.65	2084.4	8416.62
			43.8	1736.24	7420.3	1253.31	6360.55		43.8	0.18758	0.164608			43.8	1198.33	4840.84	1105.31	3907.55		43.8	0.196727	0.220494			43.8	1247.28	4434.39	841.305	4107.55		43.8	0.215504	0.17			43.8	2848.25	10724.1	2261.3	9943.55		43.8	0.209183	0.185279			43.8	2084.4	8416.62
			43.95	1736.24	7420.3	862.305	8728.55		43.95	0.18758	0.089909			43.95	1198.33	4840.84	1616.31	3950.55		43.95	0.196727	0.290344			43.95	1247.28	4434.39	395.305	3714.55		43.95	0.215504	0.096185			43.95	2848.25	10724.1	3012.3	11185.5		43.95	0.209183	0.212166			43.95	2084.4	8416.62
			44.1	1736.24	7420.3	2556.3	6846.55		44.1	0.18758	0.271865			44.1	1198.33	4840.84	1080.31	7178.55		44.1	0.196727	0.130806			44.1	1247.28	4434.39	762.305	4144.55		44.1	0.215504	0.155355			44.1	2848.25	10724.1	2215.3	11311.5		44.1	0.209183	0.163771			44.1	2084.4	8416.62
			44.25	1736.24	7420.3	1791.31	10533.5		44.25	0.18758	0.145341			44.25	1198.33	4840.84	1763.31	5134.55		44.25	0.196727	0.255631			44.25	1247.28	4434.39	2167.3	4431.55		44.25	0.215504	0.328436			44.25	2848.25	10724.1	3588.3	8740.55		44.25	0.209183	0.291049			44.25	2084.4	8416.62
			44.4	1736.24	7420.3	2072.3	9837.55		44.4	0.18758	0.173999			44.4	1198.33	4840.84	1340.31	4284.55		44.4	0.196727	0.238282			44.4	1247.28	4434.39	831.305	3910.55		44.4	0.215504	0.175312			44.4	2848.25	10724.1	2423.3	10149.5		44.4	0.209183	0.192741			44.4	2084.4	8416.62
			44.55	1736.24	7420.3	1568.31	6306.55		44.55	0.18758	0.199153			44.55	1198.33	4840.84	1082.31	5292.55		44.55	0.196727	0.169777			44.55	1247.28	4434.39	867.305	4738.55		44.55	0.215504	0.154714			44.55	2848.25	10724.1	2845.3	10982.5		44.55	0.209183	0.205766			44.55	2084.4	8416.62
			44.7	1736.24	7420.3	1145.31	6660.55		44.7	0.18758	0.146724			44.7	1198.33	4840.84	2603.3	4802.55		44.7	0.196727	0.35152			44.7	1247.28	4434.39	938.305	4485.55		44.7	0.215504	0.172996			44.7	2848.25	10724.1	3194.3	10378.5		44.7	0.209183	0.235345			44.7	2084.4	8416.62
			44.85	1736.24	7420.3	1384.31	7729.55		44.85	0.18758	0.15189			44.85	1198.33	4840.84	474.305	6030.55		44.85	0.196727	0.072915			44.85	1247.28	4434.39	1667.31	4858.55		44.85	0.215504	0.255492			44.85	2848.25	10724.1	4066.3	8917.55		44.85	0.209183	0.313182			44.85	2084.4	8416.62
			45	1736.24	7420.3	1099.31	10391.5		45	0.18758	0.095668			45	1198.33	4840.84	1934.31	4397.55		45	0.196727	0.305488			45	1247.28	4434.39	1352.31	4576.55		45	0.215504	0.228089			45	2848.25	10724.1	2802.3	10658.5		45	0.209183	0.208182			45	2084.4	8416.62
			45.15	3953.42	6057.69	4327.31	8071.55		45.15	0.366183	0.349008			45.15	1198.33	4840.84	331.305	4466.55		45.15	0.196727	0.069053			45.15	1247.28	4434.39	1465.31	4905.55		45.15	0.215504	0.230001			45.15	5316.06	8374.39	4568.31	5949.55		45.15	0.368008	0.434338			45.15	2084.4	8416.62
			45.3	3953.42	6057.69	4495.31	5928.55		45.3	0.366183	0.431252			45.3	1198.33	4840.84	1391.31	4993.55		45.3	0.196727	0.217907			45.3	1247.28	4434.39	638.305	5379.55		45.3	0.215504	0.106068			45.3	5316.06	8374.39	3918.3	10124.5		45.3	0.368008	0.279025			45.3	2084.4	8416.62
			45.45	1736.24	7420.3	1372.31	6712.55		45.45	0.18758	0.169738			45.45	1198.33	4840.84	739.305	3879.55		45.45	0.196727	0.160062			45.45	1247.28	4434.39	1384.31	4456.55		45.45	0.215504	0.237004			45.45	5316.06	8374.39	3698.3	6421.55		45.45	0.368008	0.36545			45.45	2084.4	8416.62
			45.6	1736.24	7420.3	2445.3	10610.5		45.6	0.18758	0.187296			45.6	1198.33	4840.84	543.305	4818.55		45.6	0.196727	0.101328			45.6	1247.28	4434.39	1215.31	4499.55		45.6	0.215504	0.212657			45.6	2848.25	10724.1	2828.3	10121.5		45.6	0.209183	0.218404			45.6	2084.4	8416.62
			45.75	1736.24	7420.3	750.305	8340.55		45.75	0.18758	0.082534			45.75	1198.33	4840.84	1221.31	5197.55		45.75	0.196727	0.190268			45.75	1247.28	4434.39	1490.31	2758.55		45.75	0.215504	0.350754			45.75	2848.25	10724.1	2053.3	9632.55		45.75	0.209183	0.175709			45.75	2084.4	8416.62
			45.9	1736.24	7420.3	491.305	8292.55		45.9	0.18758	0.055933			45.9	1198.33	4840.84	585.305	4165.55		45.9	0.196727	0.1232			45.9	1247.28	4434.39	605.305	5272.55		45.9	0.215504	0.102981			45.9	2848.25	10724.1	3139.3	9446.55		45.9	0.209183	0.249431			45.9	2084.4	8416.62
			46.05	1736.24	7420.3	321.305	8973.55		46.05	0.18758	0.034568			46.05	1198.33	4840.84	1463.31	4210.55		46.05	0.196727	0.257903			46.05	1247.28	4434.39	1313.31	3784.55		46.05	0.215504	0.257619			46.05	2848.25	10724.1	4260.31	8932.55		46.05	0.209183	0.322925			46.05	2084.4	8416.62
			46.2	1736.24	7420.3	3497.3	10322.5		46.2	0.18758	0.253064			46.2	1198.33	4840.84	803.305	4878.55		46.2	0.196727	0.141381			46.2	1247.28	4434.39	1483.31	4144.55		46.2	0.215504	0.263565			46.2	2848.25	10724.1	2651.3	12148.5		46.2	0.209183	0.179144			46.2	2084.4	8416.62
			46.35	1736.24	7420.3	1152.31	7862.55		46.35	0.18758	0.127823			46.35	1198.33	4840.84	1662.31	4828.55		46.35	0.196727	0.256099			46.35	1247.28	4434.39	516.305	3833.55		46.35	0.215504	0.118695			46.35	2848.25	10724.1	4783.31	9956.55		46.35	0.209183	0.324515			46.35	2084.4	8416.62
			46.5	1736.24	7420.3	1018.3	8790.55		46.5	0.18758	0.103815			46.5	1198.33	4840.84	690.305	4918.55		46.5	0.196727	0.123074			46.5	1247.28	4434.39	208.305	3816.55		46.5	0.215504	0.051755			46.5	2848.25	10724.1	2931.3	12517.5		46.5	0.209183	0.189743			46.5	2084.4	8416.62
			46.65	1736.24	7420.3	2663.3	8274.55		46.65	0.18758	0.243494			46.65	1198.33	4840.84	1066.31	3706.55		46.65	0.196727	0.22341			46.65	1247.28	4434.39	1327.31	5249.55		46.65	0.215504	0.201814			46.65	2848.25	10724.1	1797.31	10811.5		46.65	0.209183	0.142543			46.65	3614.12	7782.99
			46.8	1736.24	7420.3	1889.31	8498.55		46.8	0.18758	0.181876			46.8	1198.33	4840.84	1298.31	4341.55		46.8	0.196727	0.230202			46.8	1247.28	4434.39	2272.3	4121.55		46.8	0.215504	0.355389			46.8	2848.25	10724.1	2640.3	13120.5		46.8	0.209183	0.167523			46.8	3614.12	7782.99
			46.95	1736.24	7420.3	1912.31	6052.55		46.95	0.18758	0.240093			46.95	1198.33	4840.84	852.305	4379.55		46.95	0.196727	0.162907			46.95	1247.28	4434.39	1031.31	4344.55		46.95	0.215504	0.19184			46.95	2848.25	10724.1	2249.3	10426.5		46.95	0.209183	0.177448			46.95	3614.12	7782.99
			47.1	1736.24	7420.3	1892.31	6740.55		47.1	0.18758	0.219198			47.1	1198.33	4840.84	2413.3	6330.55		47.1	0.196727	0.276			47.1	1247.28	4434.39	1640.31	2656.55		47.1	0.215504	0.381745			47.1	2848.25	10724.1	2188.3	11854.5		47.1	0.209183	0.15583			47.1	3614.12	7782.99
			47.25	1736.24	7420.3	1788.31	10342.5		47.25	0.18758	0.147418			47.25	1198.33	4840.84	1535.31	4723.55		47.25	0.196727	0.245301			47.25	1247.28	4434.39	-83.6953	4883.55		47.25	0.215504	-0.01744			47.25	2848.25	10724.1	945.305	10844.5		47.25	0.209183	0.080179			47.25	3614.12	7782.99
			47.4	1736.24	7420.3	818.305	8728.55		47.4	0.18758	0.085715			47.4	1198.33	4840.84	859.305	3943.55		47.4	0.196727	0.178915			47.4	1247.28	4434.39	1636.31	4254.55		47.4	0.215504	0.27777			47.4	2848.25	10724.1	2396.3	11178.5		47.4	0.209183	0.176525			47.4	3614.12	7782.99
			47.55	1736.24	7420.3	1647.31	10286.5		47.55	0.18758	0.138036			47.55	1198.33	4840.84	1112.31	4558.55		47.55	0.196727	0.196144			47.55	1247.28	4434.39	965.305	4797.55		47.55	0.215504	0.167505			47.55	2848.25	10724.1	3666.3	11916.5		47.55	0.209183	0.235278			47.55	3614.12	7782.99
			47.7	3953.42	6057.69	4402.31	5399.55		47.7	0.366183	0.44913			47.7	1198.33	4840.84	2048.3	5103.55		47.7	0.196727	0.286402			47.7	1247.28	4434.39	977.305	4910.55		47.7	0.215504	0.165987			47.7	2848.25	10724.1	2895.3	12570.5		47.7	0.209183	0.187206			47.7	3614.12	7782.99
			47.85	1736.24	7420.3	3065.3	11154.5		47.85	0.18758	0.215565			47.85	1198.33	4840.84	1153.31	4751.55		47.85	0.196727	0.195315			47.85	1247.28	4434.39	1743.31	2903.55		47.85	0.215504	0.375158			47.85	2848.25	10724.1	2463.3	9180.55		47.85	0.209183	0.211554			47.85	3614.12	7782.99
			48	1736.24	7420.3	1487.31	8002.55		48	0.18758	0.156726			48	1198.33	4840.84	2038.31	5107.55		48	0.196727	0.285243			48	1247.28	4434.39	2266.3	4334.55		48	0.215504	0.343335			48	2848.25	10724.1	2367.3	10797.5		48	0.209183	0.17982			48	3614.12	7782.99
			48.15	1736.24	7420.3	1553.31	10001.5		48.15	0.18758	0.134429			48.15	1198.33	4840.84	2180.3	4426.55		48.15	0.196727	0.330006			48.15	1247.28	4434.39	1187.31	4030.55		48.15	0.215504	0.227546			48.15	2848.25	10724.1	3385.3	14018.5		48.15	0.209183	0.194515			48.15	3614.12	7782.99
			48.3	1736.24	7420.3	2463.3	6811.55		48.3	0.18758	0.26559			48.3	1198.33	4840.84	1335.31	3726.55		48.3	0.196727	0.263797			48.3	1247.28	4434.39	499.305	4930.55		48.3	0.215504	0.091955			48.3	2848.25	10724.1	2648.3	10069.5		48.3	0.209183	0.208235			48.3	3614.12	7782.99
			48.45	1736.24	7420.3	1023.3	7282.55		48.45	0.18758	0.123203			48.45	1198.33	4840.84	1240.31	5632.55		48.45	0.196727	0.180464			48.45	1247.28	4434.39	951.305	3702.55		48.45	0.215504	0.204412			48.45	2848.25	10724.1	2314.3	11793.5		48.45	0.209183	0.164044			48.45	3614.12	7782.99
			48.6	1736.24	7420.3	1428.31	5896.55		48.6	0.18758	0.194994			48.6	1198.33	4840.84	525.305	6583.55		48.6	0.196727	0.073894			48.6	1247.28	4434.39	1101.31	4340.55		48.6	0.215504	0.202377			48.6	2848.25	10724.1	4420.31	9716.55		48.6	0.209183	0.312679			48.6	3614.12	7782.99
			48.75	1736.24	7420.3	2987.3	6757.55		48.75	0.18758	0.306552			48.75	1198.33	4840.84	735.305	5702.55		48.75	0.196727	0.114216			48.75	1247.28	4434.39	1089.31	5080.55		48.75	0.215504	0.176553			48.75	2848.25	10724.1	3881.3	9253.55		48.75	0.209183	0.295497			48.75	3614.12	7782.99
			48.9	1736.24	7420.3	1859.31	7358.55		48.9	0.18758	0.201707			48.9	1198.33	4840.84	1260.31	4595.55		48.9	0.196727	0.215221			48.9	1247.28	4434.39	1986.31	4317.55		48.9	0.215504	0.315094			48.9	2848.25	10724.1	1911.31	11769.5		48.9	0.209183	0.139707			48.9	3614.12	7782.99
			49.05	1736.24	7420.3	2318.3	7984.55		49.05	0.18758	0.225016			49.05	1198.33	4840.84	910.305	4829.55		49.05	0.196727	0.158594			49.05	1247.28	4434.39	1270.31	6029.55		49.05	0.215504	0.174018			49.05	2848.25	10724.1	2378.3	12756.5		49.05	0.209183	0.157141			49.05	3614.12	7782.99
			49.2	1736.24	7420.3	2705.3	8005.55		49.2	0.18758	0.252576			49.2	1198.33	4840.84	510.305	5189.55		49.2	0.196727	0.089529			49.2	1247.28	4434.39	956.305	4275.55		49.2	0.215504	0.182785			49.2	2848.25	10724.1	2271.3	10916.5		49.2	0.209183	0.172227			49.2	3614.12	7782.99
			49.35	1736.24	7420.3	2978.3	9170.55		49.35	0.18758	0.245151			49.35	1198.33	4840.84	1878.31	6756.55		49.35	0.196727	0.217526			49.35	1247.28	4434.39	1286.31	2849.55		49.35	0.215504	0.311013			49.35	2848.25	10724.1	3528.3	10230.5		49.35	0.209183	0.256439			49.35	3614.12	7782.99
			49.5	1736.24	7420.3	2294.3	6642.55		49.5	0.18758	0.256724			49.5	1198.33	4840.84	1692.31	4181.55		49.5	0.196727	0.288108			49.5	1247.28	4434.39	847.305	4322.55		49.5	0.215504	0.163893			49.5	2848.25	10724.1	2563.3	11317.5		49.5	0.209183	0.184665			49.5	3614.12	7782.99
			49.65	1736.24	7420.3	2378.3	9134.55		49.65	0.18758	0.206578			49.65	1198.33	4840.84	1942.31	3356.55		49.65	0.196727	0.366552			49.65	1247.28	4434.39	1227.31	4188.55		49.65	0.215504	0.226613			49.65	2848.25	10724.1	2168.3	12291.5		49.65	0.209183	0.149953			49.65	3614.12	7782.99
			49.8	1736.24	7420.3	1734.31	7574.55		49.8	0.18758	0.186307			49.8	1198.33	4840.84	1438.31	3890.55		49.8	0.196727	0.269909			49.8	1247.28	4434.39	2024.31	3748.55		49.8	0.215504	0.350659			49.8	2848.25	10724.1	3090.3	11598.5		49.8	0.209183	0.210384			49.8	3614.12	7782.99
			49.95	1736.24	7420.3	3201.3	7476.55		49.95	0.18758	0.299808			49.95	1198.33	4840.84	1572.31	4224.55		49.95	0.196727	0.271234			49.95	1247.28	4434.39	2373.3	4786.55		49.95	0.215504	0.331474			49.95	2848.25	10724.1	3261.3	10536.5		49.95	0.209183	0.236363			49.95	4648.06	5760.68
			50.1	1736.24	7420.3	1777.31	7192.55		50.1	0.18758	0.198142			50.1	1198.33	4840.84	2459.3	5586.55		50.1	0.196727	0.305661			50.1	1247.28	4434.39	977.305	3526.55		50.1	0.215504	0.216993			50.1	2848.25	10724.1	2409.3	12496.5		50.1	0.209183	0.161635			50.1	4648.06	5760.68
			50.25	1736.24	7420.3	2051.3	7526.55		50.25	0.18758	0.214172			50.25	1198.33	4840.84	561.305	5414.55		50.25	0.196727	0.093929			50.25	1247.28	4434.39	1910.31	4986.55		50.25	0.215504	0.276982			50.25	2848.25	10724.1	3191.3	9740.55		50.25	0.209183	0.246779			50.25	4648.06	5760.68
			50.4	3953.42	6057.69	4753.31	5948.55		50.4	0.366183	0.444157			50.4	1198.33	4840.84	698.305	3861.55		50.4	0.196727	0.153142			50.4	1247.28	4434.39	1793.31	4233.55		50.4	0.215504	0.297552			50.4	5316.06	8374.39	7720.31	4734.55		50.4	0.368008	0.619863			50.4	4648.06	5760.68
			50.55	1736.24	7420.3	742.305	7012.55		50.55	0.18758	0.095721			50.55	1198.33	4840.84	1780.31	4142.55		50.55	0.196727	0.300582			50.55	1247.28	4434.39	651.305	4288.55		50.55	0.215504	0.131847			50.55	5316.06	8374.39	6916.31	7210.55		50.55	0.368008	0.489586			50.55	4648.06	5760.68
			50.7	1736.24	7420.3	481.305	6990.55		50.7	0.18758	0.064416			50.7	1198.33	4840.84	1350.31	5792.55		50.7	0.196727	0.189043			50.7	1247.28	4434.39	1514.31	5083.55		50.7	0.215504	0.229515			50.7	2848.25	10724.1	3003.3	11825.5		50.7	0.209183	0.202531			50.7	4648.06	5760.68
			50.85	1736.24	7420.3	1666.31	6951.55		50.85	0.18758	0.193355			50.85	1198.33	4840.84	1398.31	4941.55		50.85	0.196727	0.220558			50.85	1247.28	4434.39	1270.31	3493.55		50.85	0.215504	0.266655			50.85	2848.25	10724.1	2978.3	11704.5		50.85	0.209183	0.202842			50.85	4648.06	5760.68
			51	1736.24	7420.3	1257.31	7864.55		51	0.18758	0.137834			51	1198.33	4840.84	897.305	5143.55		51	0.196727	0.148539			51	1247.28	4434.39	1212.31	4661.55		51	0.215504	0.20639			51	2848.25	10724.1	2794.3	10483.5		51	0.209183	0.210448			51	3614.12	7782.99
			51.15	1736.24	7420.3	1996.31	7385.55		51.15	0.18758	0.212784			51.15	1198.33	4840.84	1220.31	3733.55		51.15	0.196727	0.246334			51.15	1247.28	4434.39	1131.31	5191.55		51.15	0.215504	0.178923			51.15	2848.25	10724.1	1793.31	11510.5		51.15	0.209183	0.134796			51.15	3614.12	7782.99
			51.3	1736.24	7420.3	1422.31	6012.55		51.3	0.18758	0.191302			51.3	1198.33	4840.84	1448.31	5038.55		51.3	0.196727	0.223268			51.3	1247.28	4434.39	1098.31	3535.55		51.3	0.215504	0.237017			51.3	2848.25	10724.1	1455.31	11864.5		51.3	0.209183	0.109258			51.3	3614.12	7782.99
			51.45	1736.24	7420.3	1630.31	7978.55		51.45	0.18758	0.169667			51.45	1198.33	4840.84	1927.31	4688.55		51.45	0.196727	0.291316			51.45	1247.28	4434.39	442.305	4190.55		51.45	0.215504	0.095471			51.45	2848.25	10724.1	2365.3	10208.5		51.45	0.209183	0.188113			51.45	3614.12	7782.99
			51.6	3953.42	6057.69	3577.3	5914.55		51.6	0.366183	0.376881			51.6	1198.33	4840.84	1054.31	5975.55		51.6	0.196727	0.149975			51.6	1247.28	4434.39	724.305	3430.55		51.6	0.215504	0.174327			51.6	2848.25	10724.1	3707.3	8006.55		51.6	0.209183	0.316489			51.6	3614.12	7782.99
			51.75	3953.42	6057.69	1948.31	8900.55		51.75	0.366183	0.179586			51.75	1198.33	4840.84	1192.31	3840.55		51.75	0.196727	0.236904			51.75	1247.28	4434.39	1627.31	5137.55		51.75	0.215504	0.240553			51.75	2848.25	10724.1	3953.3	8991.55		51.75	0.209183	0.305396			51.75	3614.12	7782.99
			51.9	3953.42	6057.69	5266.31	8894.55		51.9	0.366183	0.371892			51.9	1198.33	4840.84	1357.31	3426.55		51.9	0.196727	0.283726			51.9	1247.28	4434.39	484.305	3317.55		51.9	0.215504	0.127386			51.9	2848.25	10724.1	3251.3	11865.5		51.9	0.209183	0.215078			51.9	3614.12	7782.99
			52.05	3953.42	6057.69	4705.31	5907.55		52.05	0.366183	0.443359			52.05	1198.33	4840.84	1547.31	4888.55		52.05	0.196727	0.240419			52.05	1247.28	4434.39	2161.3	4807.55		52.05	0.215504	0.310138			52.05	2848.25	10724.1	4002.3	10726.5		52.05	0.209183	0.271732			52.05	3614.12	7782.99
			52.2	3953.42	6057.69	4539.31	5961.55		52.2	0.366183	0.432279			52.2	1198.33	4840.84	893.305	6306.55		52.2	0.196727	0.124073			52.2	1247.28	4434.39	1585.31	3861.55		52.2	0.215504	0.291049			52.2	2848.25	10724.1	3963.3	10184.5		52.2	0.209183	0.280135			52.2	3614.12	7782.99
			52.35	3953.42	6057.69	2190.3	13432.5		52.35	0.366183	0.140199			52.35	1198.33	4840.84	980.305	4931.55		52.35	0.196727	0.16582			52.35	1247.28	4434.39	994.305	4671.55		52.35	0.215504	0.175491			52.35	2848.25	10724.1	2596.3	9816.55		52.35	0.209183	0.209163			52.35	3614.12	7782.99
			52.5	3953.42	6057.69	3047.3	8390.55		52.5	0.366183	0.266423			52.5	1198.33	4840.84	2242.3	4984.55		52.5	0.196727	0.310274			52.5	1247.28	4434.39	1929.31	4833.55		52.5	0.215504	0.28528			52.5	2848.25	10724.1	3591.3	10752.5		52.5	0.209183	0.250372			52.5	3614.12	7782.99
			52.65	3953.42	6057.69	8292.31	3776.55		52.65	0.366183	0.687083			52.65	1198.33	4840.84	693.305	4559.55		52.65	0.196727	0.131986			52.65	1247.28	4434.39	1323.31	4391.55		52.65	0.215504	0.231555			52.65	2848.25	10724.1	4024.3	11669.5		52.65	0.209183	0.256425			52.65	3614.12	7782.99
			52.8	3953.42	6057.69	4351.31	5356.55		52.8	0.366183	0.448225			52.8	1198.33	4840.84	1341.31	5090.55		52.8	0.196727	0.208541			52.8	1247.28	4434.39	2215.3	4547.55		52.8	0.215504	0.327569			52.8	5316.06	8374.39	6375.31	11445.5		52.8	0.368008	0.357744			52.8	3614.12	7782.99
			52.95	1736.24	7420.3	1868.31	8799.55		52.95	0.18758	0.175134			52.95	958.405	6050.92	1314.31	6480.55		52.95	0.131152	0.168612			52.95	1247.28	4434.39	591.305	4460.55		52.95	0.215504	0.117047			52.95	5316.06	8374.39	6865.31	9189.55		52.95	0.368008	0.427615			52.95	3614.12	7782.99
			53.1	1736.24	7420.3	1397.31	8603.55		53.1	0.18758	0.139719			53.1	958.405	6050.92	-680.695	6450.55		53.1	0.131152	-0.11797			53.1	1247.28	4434.39	1075.31	4696.55		53.1	0.215504	0.186301			53.1	5316.06	8374.39	3940.3	9410.55		53.1	0.368008	0.295135			53.1	3614.12	7782.99
			53.25	1736.24	7420.3	2684.3	11997.5		53.25	0.18758	0.182831			53.25	958.405	6050.92	1021.3	6214.55		53.25	0.131152	0.141145			53.25	1247.28	4434.39	2186.3	3294.55		53.25	0.215504	0.398898			53.25	2848.25	10724.1	4041.3	12612.5		53.25	0.209183	0.242665			53.25	3614.12	7782.99
			53.4	1736.24	7420.3	4397.31	6797.55		53.4	0.18758	0.392797			53.4	958.405	6050.92	567.305	4791.55		53.4	0.131152	0.105863			53.4	1247.28	4434.39	774.305	4304.55		53.4	0.215504	0.152457			53.4	2848.25	10724.1	3237.3	9970.55		53.4	0.209183	0.245104			53.4	3614.12	7782.99
			53.55	1736.24	7420.3	1086.31	6999.55		53.55	0.18758	0.134346			53.55	958.405	6050.92	1252.31	7590.55		53.55	0.131152	0.141618			53.55	1247.28	4434.39	2242.3	3062.55		53.55	0.215504	0.422689			53.55	2848.25	10724.1	2555.3	10485.5		53.55	0.209183	0.195946			53.55	3614.12	7782.99
			53.7	1736.24	7420.3	2075.3	10242.5		53.7	0.18758	0.168479			53.7	958.405	6050.92	1434.31	8422.55		53.7	0.131152	0.145513			53.7	1247.28	4434.39	2675.3	3888.55		53.7	0.215504	0.407581			53.7	2848.25	10724.1	1981.31	10371.5		53.7	0.209183	0.160392			53.7	3614.12	7782.99
			53.85	1736.24	7420.3	2375.3	9313.55		53.85	0.18758	0.203211			53.85	958.405	6050.92	1447.31	9409.55		53.85	0.131152	0.133308			53.85	1247.28	4434.39	1310.31	4351.55		53.85	0.215504	0.231427			53.85	2848.25	10724.1	1918.31	9679.55		53.85	0.209183	0.165402			53.85	3614.12	7782.99
			54	1736.24	7420.3	1094.31	7742.55		54	0.18758	0.123834			54	958.405	6050.92	2037.31	6742.55		54	0.131152	0.232043			54	1247.28	4434.39	1602.31	4818.55		54	0.215504	0.249547			54	2848.25	10724.1	2732.3	12825.5		54	0.209183	0.175622			54	3614.12	7782.99
			54.15	1736.24	7420.3	1705.31	6454.55		54.15	0.18758	0.208987			54.15	958.405	6050.92	685.305	7192.55		54.15	0.131152	0.086991			54.15	1247.28	4434.39	1029.31	3816.55		54.15	0.215504	0.212409			54.15	2848.25	10724.1	2295.3	12370.5		54.15	0.209183	0.156507			54.15	3614.12	7782.99
			54.3	1736.24	7420.3	1918.31	7017.55		54.3	0.18758	0.214675			54.3	958.405	6050.92	1026.31	6478.55		54.3	0.131152	0.136752			54.3	1247.28	4434.39	1171.31	4410.55		54.3	0.215504	0.209841			54.3	2848.25	10724.1	1289.31	11341.5		54.3	0.209183	0.102076			54.3	3614.12	7782.99
			54.45	1736.24	7420.3	3407.3	7301.55		54.45	0.18758	0.318176			54.45	958.405	6050.92	352.305	6164.55		54.45	0.131152	0.054061			54.45	1247.28	4434.39	771.305	3941.55		54.45	0.215504	0.16366			54.45	2848.25	10724.1	2234.3	11301.5		54.45	0.209183	0.165066			54.45	3614.12	7782.99
			54.6	1736.24	7420.3	1723.31	9626.55		54.6	0.18758	0.151835			54.6	958.405	6050.92	785.305	5908.55		54.6	0.131152	0.117317			54.6	1247.28	4434.39	1704.31	3170.55		54.6	0.215504	0.349611			54.6	2848.25	10724.1	2093.3	9086.55		54.6	0.209183	0.187239			54.6	3614.12	7782.99
			54.75	1736.24	7420.3	1347.31	8780.55		54.75	0.18758	0.13303			54.75	958.405	6050.92	-170.695	6107.55		54.75	0.131152	-0.02875			54.75	1247.28	4434.39	215.305	3822.55		54.75	0.215504	0.053322			54.75	2848.25	10724.1	3517.3	11712.5		54.75	0.209183	0.230948			54.75	3614.12	7782.99
			54.9	1736.24	7420.3	2332.3	8408.55		54.9	0.18758	0.217143			54.9	958.405	6050.92	689.305	4589.55		54.9	0.131152	0.130578			54.9	1247.28	4434.39	621.305	3576.55		54.9	0.215504	0.148005			54.9	5316.06	8374.39	4479.31	10229.5		54.9	0.368008	0.304531			54.9	3614.12	7782.99
			55.05	1736.24	7420.3	1662.31	7042.55		55.05	0.18758	0.190963			55.05	958.405	6050.92	506.305	4944.55		55.05	0.131152	0.092885			55.05	1247.28	4434.39	1593.31	3351.55		55.05	0.215504	0.322215			55.05	5316.06	8374.39	5576.31	9284.55		55.05	0.368008	0.375234			55.05	3614.12	7782.99
			55.2	1736.24	7420.3	1358.31	8124.55		55.2	0.18758	0.143238			55.2	958.405	6050.92	205.305	6499.55		55.2	0.131152	0.03062			55.2	1247.28	4434.39	1489.31	4358.55		55.2	0.215504	0.254675			55.2	5316.06	8374.39	7165.31	6727.55		55.2	0.368008	0.515755			55.2	3614.12	7782.99
			55.35	1736.24	7420.3	297.305	8349.55		55.35	0.18758	0.034383			55.35	958.405	6050.92	-816.695	5791.55		55.35	0.131152	-0.16416			55.35	1247.28	4434.39	1871.31	4172.55		55.35	0.215504	0.309621			55.35	2848.25	10724.1	2173.3	9052.55		55.35	0.209183	0.193598			55.35	3614.12	7782.99
			55.5	1736.24	7420.3	1048.31	7355.55		55.5	0.18758	0.124741			55.5	958.405	6050.92	1161.31	5410.55		55.5	0.131152	0.176709			55.5	1247.28	4434.39	1025.31	4575.55		55.5	0.215504	0.183062			55.5	2848.25	10724.1	3662.3	9875.55		55.5	0.209183	0.270523			55.5	3614.12	7782.99
			55.65	1736.24	7420.3	526.305	8366.55		55.65	0.18758	0.059183			55.65	958.405	6050.92	974.305	5506.55		55.65	0.131152	0.150336			55.65	1247.28	4434.39	649.305	3493.55		55.65	0.215504	0.156729			55.65	2848.25	10724.1	4193.31	11261.5		55.65	0.209183	0.271326			55.65	3614.12	7782.99
			55.8	1736.24	7420.3	1923.31	6539.55		55.8	0.18758	0.227264			55.8	958.405	6050.92	966.305	5182.55		55.8	0.131152	0.157152			55.8	1247.28	4434.39	1570.31	3955.55		55.8	0.215504	0.284174			55.8	2848.25	10724.1	3258.3	10560.5		55.8	0.209183	0.235787			55.8	3614.12	7782.99
			55.95	1736.24	7420.3	677.305	7923.55		55.95	0.18758	0.078749			55.95	958.405	6050.92	-4.69532	6162.55		55.95	0.131152	-0.00076			55.95	1247.28	4434.39	923.305	4012.55		55.95	0.215504	0.187061			55.95	2848.25	10724.1	2391.3	11177.5		55.95	0.209183	0.176235			55.95	3614.12	7782.99
			56.1	1736.24	7420.3	685.305	8095.55		56.1	0.18758	0.078045			56.1	958.405	6050.92	807.305	5856.55		56.1	0.131152	0.121147			56.1	1247.28	4434.39	539.305	4807.55		56.1	0.215504	0.100864			56.1	2848.25	10724.1	3025.3	9890.55		56.1	0.209183	0.234232			56.1	3614.12	7782.99
			56.25	1736.24	7420.3	1385.31	6076.55		56.25	0.18758	0.185651			56.25	958.405	6050.92	372.305	5851.55		56.25	0.131152	0.059819			56.25	1247.28	4434.39	2015.31	3502.55		56.25	0.215504	0.365233			56.25	2848.25	10724.1	2476.3	11471.5		56.25	0.209183	0.17754			56.25	3614.12	7782.99
			56.4	1736.24	7420.3	1203.31	7566.55		56.4	0.18758	0.137209			56.4	958.405	6050.92	880.305	5340.55		56.4	0.131152	0.141509			56.4	1247.28	4434.39	707.305	5271.55		56.4	0.215504	0.118301			56.4	2848.25	10724.1	2398.3	12023.5		56.4	0.209183	0.166297			56.4	3614.12	7782.99
			56.55	1736.24	7420.3	2645.3	6980.55		56.55	0.18758	0.274812			56.55	958.405	6050.92	1415.31	4993.55		56.55	0.131152	0.220836			56.55	1247.28	4434.39	1351.31	3764.55		56.55	0.215504	0.26414			56.55	2848.25	10724.1	4023.3	13168.5		56.55	0.209183	0.234024			56.55	3614.12	7782.99
			56.7	1736.24	7420.3	951.305	7772.55		56.7	0.18758	0.109046			56.7	958.405	6050.92	51.3047	5570.55		56.7	0.131152	0.009126			56.7	1247.28	4434.39	815.305	3614.55		56.7	0.215504	0.184048			56.7	5316.06	8374.39	5706.31	11725.5		56.7	0.368008	0.327349			56.7	3614.12	7782.99
			56.85	1736.24	7420.3	2836.3	8690.55		56.85	0.18758	0.246061			56.85	958.405	6050.92	347.305	4474.55		56.85	0.131152	0.072027			56.85	1247.28	4434.39	2000.31	2710.55		56.85	0.215504	0.424616			56.85	5316.06	8374.39	5603.31	10582.5		56.85	0.368008	0.346185			56.85	3614.12	7782.99
			57	1736.24	7420.3	2057.3	6418.55		57	0.18758	0.242725			57	958.405	6050.92	1373.31	4677.55		57	0.131152	0.22696			57	1247.28	4434.39	888.305	4332.55		57	0.215504	0.170145			57	5316.06	8374.39	3834.3	8367.55		57	0.368008	0.314239			57	3614.12	7782.99
			57.15	1736.24	7420.3	1760.31	8975.55		57.15	0.18758	0.163965			57.15	958.405	6050.92	598.305	4995.55		57.15	0.131152	0.106957			57.15	1247.28	4434.39	1597.31	4503.55		57.15	0.215504	0.261816			57.15	2848.25	10724.1	4150.31	11130.5		57.15	0.209183	0.271602			57.15	3614.12	7782.99
			57.3	1736.24	7420.3	1291.31	7713.55		57.3	0.18758	0.143401			57.3	958.405	6050.92	1833.31	4490.55		57.3	0.131152	0.289903			57.3	1247.28	4434.39	412.305	2961.55		57.3	0.215504	0.122206			57.3	2848.25	10724.1	2929.3	9486.55		57.3	0.209183	0.235933			57.3	3614.12	7782.99
			57.45	1736.24	7420.3	2093.3	7851.55		57.45	0.18758	0.210491			57.45	958.405	6050.92	1038.31	5466.55		57.45	0.131152	0.15962			57.45	1247.28	4434.39	373.305	3801.55		57.45	0.215504	0.089417			57.45	2848.25	10724.1	3148.3	10973.5		57.45	0.209183	0.222938			57.45	3614.12	7782.99
			57.6	1736.24	7420.3	1095.31	8927.55		57.6	0.18758	0.109281			57.6	958.405	6050.92	1651.31	5906.55		57.6	0.131152	0.218489			57.6	1247.28	4434.39	1693.31	4594.55		57.6	0.215504	0.269298			57.6	2848.25	10724.1	2755.3	10711.5		57.6	0.209183	0.204599			57.6	3614.12	7782.99
			57.75	1736.24	7420.3	1838.31	8487.55		57.75	0.18758	0.178029			57.75	958.405	6050.92	1246.31	5049.55		57.75	0.131152	0.197956			57.75	1247.28	4434.39	642.305	4310.55		57.75	0.215504	0.129684			57.75	2848.25	10724.1	5130.31	11672.5		57.75	0.209183	0.305323			57.75	3614.12	7782.99
			57.9	1736.24	7420.3	2415.3	7787.55		57.9	0.18758	0.236728			57.9	958.405	6050.92	194.305	4942.55		57.9	0.131152	0.037826			57.9	1247.28	4434.39	1338.31	5011.55		57.9	0.215504	0.210761			57.9	2848.25	10724.1	2431.3	12611.5		57.9	0.209183	0.161625			57.9	3614.12	7782.99
			58.05	1736.24	7420.3	1768.31	6635.55		58.05	0.18758	0.210416			58.05	958.405	6050.92	920.305	6345.55		58.05	0.131152	0.126662			58.05	1247.28	4434.39	959.305	4198.55		58.05	0.215504	0.185989			58.05	2848.25	10724.1	2494.3	12333.5		58.05	0.209183	0.168217			58.05	3614.12	7782.99
			58.2	1736.24	7420.3	2072.3	7184.55		58.2	0.18758	0.223867			58.2	958.405	6050.92	1158.31	6320.55		58.2	0.131152	0.154877			58.2	1247.28	4434.39	1062.31	3266.55		58.2	0.215504	0.245401			58.2	2848.25	10724.1	3257.3	11905.5		58.2	0.209183	0.214821			58.2	3614.12	7782.99
			58.35	1736.24	7420.3	916.305	7401.55		58.35	0.18758	0.110161			58.35	958.405	6050.92	185.305	5426.55		58.35	0.131152	0.03302			58.35	1247.28	4434.39	2036.31	3337.55		58.35	0.215504	0.378928			58.35	2848.25	10724.1	2864.3	9874.55		58.35	0.209183	0.224848			58.35	3614.12	7782.99
			58.5	1736.24	7420.3	1035.31	7884.55		58.5	0.18758	0.116067			58.5	958.405	6050.92	918.305	5138.55		58.5	0.131152	0.151614			58.5	1247.28	4434.39	1315.31	2929.55		58.5	0.215504	0.309858			58.5	2848.25	10724.1	2675.3	10299.5		58.5	0.209183	0.206191			58.5	3614.12	7782.99
			58.65	1736.24	7420.3	1457.31	6866.55		58.65	0.18758	0.175076			58.65	958.405	6050.92	2212.3	5563.55		58.65	0.131152	0.284509			58.65	1247.28	4434.39	1751.31	2895.55		58.65	0.215504	0.376879			58.65	2848.25	10724.1	3068.3	9801.55		58.65	0.209183	0.23841			58.65	3614.12	7782.99
			58.8	1736.24	7420.3	926.305	7198.55		58.8	0.18758	0.114009			58.8	958.405	6050.92	722.305	5380.55		58.8	0.131152	0.118355			58.8	1247.28	4434.39	1092.31	4659.55		58.8	0.215504	0.189905			58.8	2848.25	10724.1	2372.3	11132.5		58.8	0.209183	0.175663			58.8	3614.12	7782.99
			58.95	1736.24	7420.3	1619.31	8806.55		58.95	0.18758	0.155316			58.95	958.405	6050.92	776.305	5955.55		58.95	0.131152	0.115318			58.95	1247.28	4434.39	893.305	2662.55		58.95	0.215504	0.251221			58.95	2848.25	10724.1	3124.3	11523.5		58.95	0.209183	0.213294			58.95	3614.12	7782.99
			59.1	1736.24	7420.3	1260.31	7836.55		59.1	0.18758	0.138543			59.1	958.405	6050.92	817.305	6631.55		59.1	0.131152	0.109722			59.1	1247.28	4434.39	1456.31	2768.55		59.1	0.215504	0.344699			59.1	2848.25	10724.1	3385.3	10410.5		59.1	0.209183	0.245386			59.1	3614.12	7782.99
			59.25	1736.24	7420.3	3396.3	10201.5		59.25	0.18758	0.249768			59.25	958.405	6050.92	1107.31	4611.55		59.25	0.131152	0.193623			59.25	1247.28	4434.39	2545.3	3754.55		59.25	0.215504	0.404026			59.25	5316.06	8374.39	6586.31	9126.55		59.25	0.368008	0.419167			59.25	3614.12	7782.99
			59.4	1736.24	7420.3	2967.3	8731.55		59.4	0.18758	0.253641			59.4	958.405	6050	0.30468	4119.55		59.4	0.131152	7.4e-05			59.4	1247.28	4430	1607.31	4551.55		59.4	0.215504	0.260975			59.4	5316.06	8370	11005.3	7508.55		59.4	0.368008	0.594436			59.4	3614.12	7780
			59.55	1736.24	7420.3	3435.3	6789.55		59.55	0.18758	0.335976			59.55	958.405	6050.92	575.305	5599.55		59.55	0.131152	0.093169			59.55	1247.28	4434.39	2324.3	3518.55		59.55	0.215504	0.397803			59.55	5316.06	8374.39	10556.3	9097.55		59.55	0.368008	0.537111			59.55	4648.06	5760.68
			59.7	1736.24	7420.3	2154.3	7153.55		59.7	0.18758	0.23145			59.7	958.405	6050.92	1660.31	6169.55		59.7	0.131152	0.212048			59.7	1247.28	4434.39	1341.31	3678.55		59.7	0.215504	0.2672			59.7	5316.06	8374.39	7370.31	8994.55		59.7	0.368008	0.450374			59.7	4648.06	5760.68
			59.85	1736.24	7420.3	1800.31	8927.55		59.85	0.18758	0.167816			59.85	958.405	6050.92	758.305	5522.55		59.85	0.131152	0.120733			59.85	1247.28	4434.39	1884.31	2989.55		59.85	0.215504	0.386615			59.85	5316.06	8374.39	4198.31	9469.55		59.85	0.368008	0.307166			59.85	3614.12	7782.99
			60	1736.24	7420.3	1518.31	9216.55		60	0.18758	0.141437			60	958.405	6050.92	-264.695	5427.55		60	0.131152	-0.05127			60	1247.28	4434.39	651.305	5439.55		60	0.215504	0.106932			60	5316.06	8374.39	3534.3	10597.5		60	0.368008	0.250095			60	3614.12	7782.99
			60.15	1736.24	7420.3	2301.3	6922.55		60.15	0.18758	0.249495			60.15	958.405	6050.92	1891.31	4555.55		60.15	0.131152	0.293369			60.15	1247.28	4434.39	861.305	4427.55		60.15	0.215504	0.162853			60.15	5316.06	8374.39	4129.31	7641.55		60.15	0.368008	0.350808			60.15	3614.12	7782.99
			60.3	3953.42	6057.69	4963.31	3768.55		60.3	0.366183	0.568413			60.3	958.405	6050.92	1375.31	5064.55		60.3	0.131152	0.213561			60.3	1247.28	4434.39	1184.31	3795.55		60.3	0.215504	0.237819			60.3	2848.25	10724.1	3375.3	10600.5		60.3	0.209183	0.24151			60.3	3614.12	7782.99
			60.45	3953.42	6057.69	3671.3	6199.55		60.45	0.366183	0.371934			60.45	958.405	6050.92	607.305	6317.55		60.45	0.131152	0.087699			60.45	1247.28	4434.39	1760.31	4298.55		60.45	0.215504	0.290534			60.45	2848.25	10724.1	3212.3	9712.55		60.45	0.209183	0.248537			60.45	4648.06	5760.68
			60.6	1736.24	7420.3	473.305	8024.55		60.6	0.18758	0.055697			60.6	958.405	6050.92	676.305	5737.55		60.6	0.131152	0.105444			60.6	1247.28	4434.39	309.305	3896.55		60.6	0.215504	0.073541			60.6	2848.25	10724.1	3536.3	8213.55		60.6	0.209183	0.300966			60.6	4648.06	5760.68
			60.75	1736.24	7420.3	53.3047	9140.55		60.75	0.18758	0.005798			60.75	958.405	6050.92	254.305	6494.55		60.75	0.131152	0.037681			60.75	1247.28	4434.39	1079.31	4814.55		60.75	0.215504	0.183124			60.75	2848.25	10724.1	2239.3	9805.55		60.75	0.209183	0.185914			60.75	3614.12	7782.99
			60.9	1736.24	7420.3	1077.31	7447.55		60.9	0.18758	0.126372			60.9	958.405	6050.92	469.305	5495.55		60.9	0.131152	0.078678			60.9	1247.28	4434.39	1257.31	4854.55		60.9	0.215504	0.205716			60.9	2848.25	10724.1	1890.31	11940.5		60.9	0.209183	0.136673			60.9	3614.12	7782.99
			61.05	1736.24	7420.3	1513.31	7442.55		61.05	0.18758	0.168974			61.05	958.405	6050.92	1427.31	5362.55		61.05	0.131152	0.210211			61.05	1247.28	4434.39	931.305	4065.55		61.05	0.215504	0.186378			61.05	2848.25	10724.1	2747.3	11583.5		61.05	0.209183	0.191706			61.05	3614.12	7782.99
			61.2	1736.24	7420.3	691.305	9143.55		61.2	0.18758	0.070291			61.2	958.405	6050.92	1498.31	4758.55		61.2	0.131152	0.239466			61.2	1247.28	4434.39	742.305	4202.55		61.2	0.215504	0.150117			61.2	2848.25	10724.1	3402.3	12867.5		61.2	0.209183	0.209117			61.2	3614.12	7782.99
			61.35	1736.24	7420.3	1839.31	9951.55		61.35	0.18758	0.155994			61.35	958.405	6050.92	722.305	5464.55		61.35	0.131152	0.116748			61.35	1247.28	4434.39	1072.31	5382.55		61.35	0.215504	0.166124			61.35	2848.25	10724.1	2144.3	9867.55		61.35	0.209183	0.178516			61.35	3614.12	7782.99
			61.5	1736.24	7420.3	674.305	7255.55		61.5	0.18758	0.085034			61.5	958.405	6050.92	1132.31	5239.55		61.5	0.131152	0.177704			61.5	1247.28	4434.39	925.305	3774.55		61.5	0.215504	0.196879			61.5	2848.25	10724.1	2299.3	11385.5		61.5	0.209183	0.168018			61.5	3614.12	7782.99
			61.65	1736.24	7420.3	1699.31	6264.55		61.65	0.18758	0.213377			61.65	958.405	6050.92	885.305	4752.55		61.65	0.131152	0.157029			61.65	1247.28	4434.39	742.305	3913.55		61.65	0.215504	0.159435			61.65	2848.25	10724.1	2217.3	11726.5		61.65	0.209183	0.159017			61.65	3614.12	7782.99
			61.8	1736.24	7420.3	2125.3	8213.55		61.8	0.18758	0.205565			61.8	958.405	6050.92	1852.31	5629.55		61.8	0.131152	0.247573			61.8	1247.28	4434.39	1815.31	3742.55		61.8	0.215504	0.32662			61.8	2848.25	10724.1	3125.3	10754.5		61.8	0.209183	0.225168			61.8	3614.12	7782.99
			61.95	1736.24	7420.3	1712.31	8332.55		61.95	0.18758	0.170466			61.95	958.405	6050.92	1333.31	5899.55		61.95	0.131152	0.18434			61.95	1247.28	4434.39	166.305	5421.55		61.95	0.215504	0.029762			61.95	2848.25	10724.1	4113.31	11085.5		61.95	0.209183	0.270633			61.95	3614.12	7782.99
			62.1	1736.24	7420.3	2512.3	6416.55		62.1	0.18758	0.281369			62.1	958.405	6050.92	1219.31	5408.55		62.1	0.131152	0.183967			62.1	1247.28	4434.39	1070.31	4348.55		62.1	0.215504	0.197515			62.1	2848.25	10724.1	2881.3	10810.5		62.1	0.209183	0.210439			62.1	3614.12	7782.99
			62.25	1736.24	7420.3	2631.3	9745.55		62.25	0.18758	0.212599			62.25	958.405	6050.92	989.305	5331.55		62.25	0.131152	0.156514			62.25	1247.28	4434.39	1287.31	5658.55		62.25	0.215504	0.185334			62.25	2848.25	10724.1	2071.3	9216.55		62.25	0.209183	0.183499			62.25	3614.12	7782.99
			62.4	1736.24	7420.3	1814.31	8795.55		62.4	0.18758	0.171002			62.4	958.405	6050.92	2370.3	5526.55		62.4	0.131152	0.300158			62.4	1247.28	4434.39	1313.31	4945.55		62.4	0.215504	0.209831			62.4	2848.25	10724.1	1292.31	11799.5		62.4	0.209183	0.098711			62.4	3614.12	7782.99
			62.55	1736.24	7420.3	2584.3	9558.55		62.55	0.18758	0.212825			62.55	958.405	6050.92	1087.31	5543.55		62.55	0.131152	0.163977			62.55	1247.28	4434.39	-38.6953	3411.55		62.55	0.215504	-0.01147			62.55	2848.25	10724.1	3432.3	12387.5		62.55	0.209183	0.216962			62.55	2084.4	8416.62
			62.7	1736.24	7420.3	2616.3	7942.55		62.7	0.18758	0.247783			62.7	958.405	6050.92	171.305	4942.55		62.7	0.131152	0.033498			62.7	1247.28	4434.39	1409.31	4132.55		62.7	0.215504	0.254302			62.7	2848.25	10724.1	3081.3	10507.5		62.7	0.209183	0.226752			62.7	2084.4	8416.62
			62.85	1736.24	7420.3	1996.31	8575.55		62.85	0.18758	0.188832			62.85	958.405	6050.92	1584.31	5178.55		62.85	0.131152	0.234266			62.85	1247.28	4434.39	577.305	3881.55		62.85	0.215504	0.129474			62.85	2848.25	10724.1	3651.3	10662.5		62.85	0.209183	0.255089			62.85	2084.4	8416.62
			63	1736.24	7420.3	2794.3	7830.55		63	0.18758	0.262997			63	958.405	6050.92	1167.31	5314.55		63	0.131152	0.180088			63	1247.28	4434.39	1999.31	4581.55		63	0.215504	0.303806			63	2848.25	10724.1	3331.3	10642.5		63	0.209183	0.238396			63	2084.4	8416.62
			63.15	1736.24	7420.3	2783.3	9966.55		63.15	0.18758	0.218301			63.15	958.405	6050.92	1372.31	4136.55		63.15	0.131152	0.249109			63.15	1247.28	4434.39	1366.31	3604.55		63.15	0.215504	0.274863			63.15	5316.06	8374.39	3989.3	9077.55		63.15	0.368008	0.3053			63.15	2084.4	8416.62
			63.3	1736.24	7420.3	1899.31	8538.55		63.3	0.18758	0.181963			63.3	958.405	6050.92	1112.31	5723.55		63.3	0.131152	0.162716			63.3	1247.28	4434.39	1173.31	4043.55		63.3	0.215504	0.224906			63.3	5316.06	8374.39	4773.31	9845.55		63.3	0.368008	0.326517			63.3	2084.4	8416.62
			63.45	1736.24	7420.3	1847.31	7796.55		63.45	0.18758	0.191552			63.45	958.405	6050.92	793.305	7157.55		63.45	0.131152	0.099776			63.45	1247.28	4434.39	877.305	3344.55		63.45	0.215504	0.207801			63.45	5316.06	8374.39	3271.3	8553.55		63.45	0.368008	0.276646			63.45	2084.4	8416.62
			63.6	1736.24	7420.3	1393.31	11017.5		63.6	0.18758	0.112265			63.6	958.405	6050.92	307.305	6650.55		63.6	0.131152	0.044167			63.6	1247.28	4434.39	1898.31	4929.55		63.6	0.215504	0.278024			63.6	5316.06	8374.39	4022.3	7066.55		63.6	0.368008	0.362734			63.6	2084.4	8416.62
			63.75	1736.24	7420.3	3759.3	9675.55		63.75	0.18758	0.279817			63.75	958.405	6050.92	311.305	4710.55		63.75	0.131152	0.06199			63.75	1247.28	4434.39	2377.3	3976.55		63.75	0.215504	0.374151			63.75	5316.06	8374.39	4672.31	7723.55		63.75	0.368008	0.376925			63.75	2084.4	8416.62
			63.9	1736.24	7420.3	1664.31	10634.5		63.9	0.18758	0.135322			63.9	958.405	6050.92	468.305	5743.55		63.9	0.131152	0.075389			63.9	1247.28	4434.39	1721.31	4504.55		63.9	0.215504	0.276477			63.9	5316.06	8374.39	3541.3	9202.55		63.9	0.368008	0.277883			63.9	2084.4	8416.62
			64.05	1736.24	7420.3	720.305	5938.55		64.05	0.18758	0.108172			64.05	958.405	6050.92	1610.31	4918.55		64.05	0.131152	0.246644			64.05	1247.28	4434.39	1039.31	4996.55		64.05	0.215504	0.172188			64.05	5316.06	8374.39	2860.3	10527.5		64.05	0.368008	0.213649			64.05	2084.4	8416.62
			64.2	1736.24	7420.3	2452.3	7947.55		64.2	0.18758	0.235802			64.2	958.405	6050.92	1627.31	5367.55		64.2	0.131152	0.232643			64.2	1247.28	4434.39	1135.31	4545.55		64.2	0.215504	0.199847			64.2	5316.06	8374.39	4457.31	9971.55		64.2	0.368008	0.308916			64.2	2084.4	8416.62
			64.35	1736.24	7420.3	2741.3	9994.55		64.35	0.18758	0.215243			64.35	958.405	6050.92	1243.31	6075.55		64.35	0.131152	0.169877			64.35	1247.28	4434.39	320.305	4438.55		64.35	0.215504	0.067307			64.35	5316.06	8374.39	4111.31	8973.55		64.35	0.368008	0.314203			64.35	3614.12	7782.99
			64.5	1736.24	7420.3	723.305	9601.55		64.5	0.18758	0.070055			64.5	958.405	6050.92	1478.31	5544.55		64.5	0.131152	0.210499			64.5	1247.28	4434.39	198.305	4398.55		64.5	0.215504	0.043139			64.5	5316.06	8374.39	4285.31	8893.55		64.5	0.368008	0.325165			64.5	3614.12	7782.99
			64.65	1736.24	7420.3	2237.3	8269.55		64.65	0.18758	0.212938			64.65	958.405	6050.92	965.305	4561.55		64.65	0.131152	0.174657			64.65	1247.28	4434.39	892.305	4389.55		64.65	0.215504	0.168938			64.65	2848.25	10724.1	3595.3	9186.55		64.65	0.209183	0.281282			64.65	3614.12	7782.99
			64.8	1736.24	7420.3	1947.31	6744.55		64.8	0.18758	0.224038			64.8	958.405	6050.92	1221.31	6495.55		64.8	0.131152	0.158265			64.8	1247.28	4434.39	545.305	2505.55		64.8	0.215504	0.178738			64.8	2848.25	10724.1	2209.3	11961.5		64.8	0.209183	0.155905			64.8	3614.12	7782.99
			64.95	1736.24	7420.3	1692.31	7593.55		64.95	0.18758	0.182245			64.95	958.405	6050.92	592.305	5673.55		64.95	0.131152	0.094529			64.95	1247.28	4434.39	824.305	3150.55		64.95	0.215504	0.20738			64.95	2848.25	10724.1	2378.3	9249.55		64.95	0.209183	0.204535			64.95	3614.12	7782.99
			65.1	1736.24	7420.3	3267.3	7806.55		65.1	0.18758	0.295047			65.1	958.405	6050.92	1032.31	6035.55		65.1	0.131152	0.146056			65.1	1247.28	4434.39	2306.3	4642.55		65.1	0.215504	0.331897			65.1	2848.25	10724.1	1888.31	10264.5		65.1	0.209183	0.155379			65.1	3614.12	7782.99
			65.25	1736.24	7420.3	1455.31	9086.55		65.25	0.18758	0.13805			65.25	958.405	6050.92	2025.31	5939.55		65.25	0.131152	0.25428			65.25	1247.28	4434.39	2294.3	5085.55		65.25	0.215504	0.310887			65.25	2848.25	10724.1	2098.3	10575.5		65.25	0.209183	0.165562			65.25	3614.12	7782.99
			65.4	1736.24	7420.3	1171.31	7431.55		65.4	0.18758	0.136153			65.4	958.405	6050.92	1743.31	3657.55		65.4	0.131152	0.322783			65.4	1247.28	4434.39	1232.31	7616.55		65.4	0.215504	0.139261			65.4	2848.25	10724.1	2594.3	12130.5		65.4	0.209183	0.176185			65.4	3614.12	7782.99
			65.55	1736.24	7420.3	2118.3	6658.55		65.55	0.18758	0.241351			65.55	958.405	6050.92	1622.31	5694.55		65.55	0.131152	0.221722			65.55	1247.28	4434.39	898.305	7269.55		65.55	0.215504	0.10998			65.55	2848.25	10724.1	2937.3	10900.5		65.55	0.209183	0.212266			65.55	3614.12	7782.99
			65.7	1736.24	7420.3	970.305	7642.55		65.7	0.18758	0.112658			65.7	958.405	6050.92	969.305	6348.55		65.7	0.131152	0.132457			65.7	1247.28	4434.39	2003.31	5714.55		65.7	0.215504	0.259568			65.7	2848.25	10724.1	3041.3	9952.55		65.7	0.209183	0.234057			65.7	3614.12	7782.99
			65.85	1736.24	7420.3	1691.31	8481.55		65.85	0.18758	0.166257			65.85	958.405	6050.92	2479.3	7793.55		65.85	0.131152	0.241345			65.85	1247.28	4434.39	425.305	3695.55		65.85	0.215504	0.103208			65.85	2848.25	10724.1	2553.3	9753.55		65.85	0.209183	0.20747			65.85	3614.12	7782.99
			66	1736.24	7420.3	3505.3	7422.55		66	0.18758	0.320768			66	958.405	6050.92	1256.31	5813.55		66	0.131152	0.177699			66	1247.28	4434.39	1233.31	4029.55		66	0.215504	0.234341			66	2848.25	10724.1	3125.3	9165.55		66	0.209183	0.254279			66	3614.12	7782.99
			66.15	1736.24	7420.3	2802.3	7757.55		66.15	0.18758	0.265373			66.15	958.405	6050.92	429.305	5344.55		66.15	0.131152	0.074353			66.15	1247.28	4434.39	1680.31	3008.55		66.15	0.215504	0.358361			66.15	2848.25	10724.1	2593.3	11200.5		66.15	0.209183	0.188004			66.15	3614.12	7782.99
			66.3	3953.42	6057.69	4287.31	6430.55		66.3	0.366183	0.400015			66.3	958.405	6050.92	-362.695	5208.55		66.3	0.131152	-0.07485			66.3	1247.28	4434.39	1028.31	3952.55		66.3	0.215504	0.206451			66.3	2848.25	10724.1	2286.3	11908.5		66.3	0.209183	0.161066			66.3	3614.12	7782.99
			66.45	3953.42	6057.69	6381.31	4237.55		66.45	0.366183	0.600941			66.45	958.405	6050.92	1545.31	5940.55		66.45	0.131152	0.20643			66.45	1247.28	4434.39	439.305	3417.55		66.45	0.215504	0.113902			66.45	2848.25	10724.1	1643.31	11971.5		66.45	0.209183	0.120699			66.45	3614.12	7782.99
			66.6	1736.24	7420.3	2492.3	7652.55		66.6	0.18758	0.245672			66.6	958.405	6050.92	489.305	6757.55		66.6	0.131152	0.06752			66.6	1247.28	4434.39	1152.31	4337.55		66.6	0.215504	0.209897			66.6	2848.25	10724.1	1504.31	8672.55		66.6	0.209183	0.147816			66.6	3614.12	7782.99
			66.75	1736.24	7420.3	2034.31	10903.5		66.75	0.18758	0.157237			66.75	958.405	6050.92	1920.31	9244.55		66.75	0.131152	0.171995			66.75	1247.28	4434.39	1006.3	4904.55		66.75	0.215504	0.170247			66.75	2848.25	10724.1	2102.3	9432.55		66.75	0.209183	0.182257			66.75	3614.12	7782.99
			66.9	1736.24	7420.3	2160.3	7151.55		66.9	0.18758	0.231995			66.9	958.405	6050.92	2151.3	10601.5		66.9	0.131152	0.168692			66.9	1247.28	4434.39	1855.31	4333.55		66.9	0.215504	0.299782			66.9	2848.25	10724.1	4311.31	11156.5		66.9	0.209183	0.278727			66.9	3614.12	7782.99
			67.05	1736.24	7420.3	1760.31	7612.55		67.05	0.18758	0.187809			67.05	958.405	6050.92	1157.31	8931.55		67.05	0.131152	0.114711			67.05	1247.28	4434.39	858.305	4848.55		67.05	0.215504	0.150399			67.05	2848.25	10724.1	2227.3	12511.5		67.05	0.209183	0.151118			67.05	3614.12	7782.99
			67.2	1736.24	7420.3	713.305	8698.55		67.2	0.18758	0.075788			67.2	958.405	6050.92	289.305	8476.55		67.2	0.131152	0.033004			67.2	1247.28	4434.39	523.305	4726.55		67.2	0.215504	0.09968			67.2	2848.25	10724.1	4393.31	8268.55		67.2	0.209183	0.346972			67.2	4648.06	5760.68
			67.35	1736.24	7420.3	1638.31	8442.55		67.35	0.18758	0.162516			67.35	958.405	6050.92	619.305	7137.55		67.35	0.131152	0.07984			67.35	1247.28	4434.39	1720.31	4157.55		67.35	0.215504	0.292676			67.35	2848.25	10724.1	3711.3	10445.5		67.35	0.209183	0.262156			67.35	4648.06	5760.68
			67.5	1736.24	7420.3	1149.31	8674.55		67.5	0.18758	0.116991			67.5	958.405	6050.92	959.305	5830.55		67.5	0.131152	0.141285			67.5	1247.28	4434.39	1264.31	4792.55		67.5	0.215504	0.208739			67.5	2848.25	10724.1	4799.31	10530.5		67.5	0.209183	0.313069			67.5	4648.06	5760.68
			67.65	1736.24	7420.3	1303.31	8478.55		67.65	0.18758	0.133237			67.65	958.405	6050.92	631.305	6061.55		67.65	0.131152	0.094325			67.65	1247.28	4434.39	1735.31	5149.55		67.65	0.215504	0.252047			67.65	2848.25	10724.1	2085.3	11978.5		67.65	0.209183	0.148274			67.65	4648.06	5760.68
			67.8	1736.24	7420.3	1963.31	6069.55		67.8	0.18758	0.244409			67.8	958.405	6050.92	1482.31	6265.55		67.8	0.131152	0.191318			67.8	1247.28	4434.39	1712.31	4506.55		67.8	0.215504	0.275341			67.8	2848.25	10724.1	3176.3	13040.5		67.8	0.209183	0.195864			67.8	4648.06	5760.68
			67.95	1736.24	7420.3	2313.3	7204.55		67.95	0.18758	0.243049			67.95	958.405	6050.92	-173.695	5781.55		67.95	0.131152	-0.03097			67.95	1247.28	4434.39	320.305	4282.55		67.95	0.215504	0.069588			67.95	2848.25	10724.1	4042.3	8580.55		67.95	0.209183	0.320237			67.95	4648.06	5760.68
			68.1	1736.24	7420.3	1847.31	8026.55		68.1	0.18758	0.18709			68.1	958.405	6050.92	695.305	6416.55		68.1	0.131152	0.097767			68.1	1247.28	4434.39	1987.31	3971.55		68.1	0.215504	0.333504			68.1	2848.25	10724.1	1468.31	9924.55		68.1	0.209183	0.128879			68.1	4648.06	5760.68
			68.25	1736.24	7420.3	1861.31	8428.55		68.25	0.18758	0.180887			68.25	958.405	6050.92	692.305	5702.55		68.25	0.131152	0.10826			68.25	1247.28	4434.39	1262.31	3433.55		68.25	0.215504	0.268812			68.25	2848.25	10724.1	2354.3	10810.5		68.25	0.209183	0.178833			68.25	4648.06	5760.68
			68.4	1736.24	7420.3	2819.3	7154.55		68.4	0.18758	0.282669			68.4	958.405	6050.92	785.305	5269.55		68.4	0.131152	0.129698			68.4	1247.28	4434.39	1846.31	5220.55		68.4	0.215504	0.261263			68.4	5316.06	8374.39	9839.31	10151.5		68.4	0.368008	0.49219			68.4	4648.06	5760.68
			68.55	1736.24	7420.3	1658.31	6858.55		68.55	0.18758	0.194709			68.55	958.405	6050.92	1522.31	4243.55		68.55	0.131152	0.264021			68.55	1247.28	4434.39	968.305	3495.55		68.55	0.215504	0.216921			68.55	2848.25	10724.1	2463.3	9861.55		68.55	0.209183	0.199865			68.55	4648.06	5760.68
			68.7	1736.24	7420.3	1773.31	7894.55		68.7	0.18758	0.183423			68.7	958.405	6050.92	125.305	5758.55		68.7	0.131152	0.021296			68.7	1247.28	4434.39	2752.3	3833.55		68.7	0.215504	0.417911			68.7	2848.25	10724.1	4153.31	9027.55		68.7	0.209183	0.315101			68.7	4648.06	5760.68
			68.85	1736.24	7420.3	2687.3	6451.55		68.85	0.18758	0.294053			68.85	958.405	6050.92	431.305	5631.55		68.85	0.131152	0.071139			68.85	1247.28	4434.39	2373.3	3082.55		68.85	0.215504	0.435001			68.85	2848.25	10724.1	2982.3	10042.5		68.85	0.209183	0.22897			68.85	4648.06	5760.68
			69	1736.24	7420.3	2070.3	7744.55		69	0.18758	0.210936			69	958.405	6050.92	263.305	4863.55		69	0.131152	0.051358			69	1247.28	4434.39	1863.31	4086.55		69	0.215504	0.313168			69	2848.25	10724.1	2921.3	11369.5		69	0.209183	0.204418			69	4648.06	5760.68
			69.15	1736.24	7420.3	1961.31	6758.55		69.15	0.18758	0.224924			69.15	958.405	6050.92	854.305	4057.55		69.15	0.131152	0.173927			69.15	1247.28	4434.39	949.305	5046.55		69.15	0.215504	0.158327			69.15	2848.25	10724.1	1732.31	11925.5		69.15	0.209183	0.126836			69.15	4648.06	5760.68
			69.3	1736.24	7420.3	3644.3	7150.55		69.3	0.18758	0.337596			69.3	958.405	6050.92	1115.31	6476.55		69.3	0.131152	0.146908			69.3	1247.28	4434.39	1248.31	4594.55		69.3	0.215504	0.213646			69.3	2848.25	10724.1	2969.3	10438.5		69.3	0.209183	0.22146			69.3	4648.06	5760.68
			69.45	1736.24	7420.3	1293.31	6329.55		69.45	0.18758	0.169661			69.45	958.405	6050.92	963.305	5752.55		69.45	0.131152	0.143437			69.45	1247.28	4434.39	795.305	2614.55		69.45	0.215504	0.233237			69.45	2848.25	10724.1	3101.3	11752.5		69.45	0.209183	0.208788			69.45	4648.06	5760.68
			69.6	1736.24	7420.3	1163.31	9512.55		69.6	0.18758	0.108966			69.6	958.405	6050.92	1891.31	6072.55		69.6	0.131152	0.237486			69.6	1247.28	4434.39	1395.31	4121.55		69.6	0.215504	0.252917			69.6	2848.25	10724.1	1509.31	8911.55		69.6	0.209183	0.144835			69.6	4648.06	5760.68
			69.75	1736.24	7420.3	152.305	10316.5		69.75	0.18758	0.014548			69.75	958.405	6050.92	1225.31	4135.55		69.75	0.131152	0.228565			69.75	1247.28	4434.39	1946.31	4841.55		69.75	0.215504	0.286733			69.75	2848.25	10724.1	2613.3	11229.5		69.75	0.209183	0.188784			69.75	4648.06	5760.68
			69.9	1736.24	7420.3	1052.31	8821.55		69.9	0.18758	0.106575			69.9	958.405	6050.92	1612.31	9769.55		69.9	0.131152	0.141656			69.9	1247.28	4434.39	165.305	5481.55		69.9	0.215504	0.029274			69.9	2848.25	10724.1	3154.3	10230.5		69.9	0.209183	0.235662			69.9	4648.06	5760.68
			70.05	1736.24	7420.3	2460.3	8471.55		70.05	0.18758	0.225058			70.05	958.405	6050.92	1202.31	9292.55		70.05	0.131152	0.114561			70.05	1247.28	4434.39	902.305	3613.55		70.05	0.215504	0.199808			70.05	2848.25	10724.1	3010.3	10804.5		70.05	0.209183	0.217903			70.05	4648.06	5760.68
			70.2	1736.24	7420.3	3711.3	9471.55		70.2	0.18758	0.281525			70.2	958.405	6050.92	1095.31	6233.55		70.2	0.131152	0.149451			70.2	1247.28	4434.39	1518.31	4285.55		70.2	0.215504	0.261603			70.2	2848.25	10724.1	3571.3	7864.55		70.2	0.209183	0.31229			70.2	3614.12	7782.99
			70.35	1736.24	7420.3	3881.3	7148.55		70.35	0.18758	0.351891			70.35	958.405	6050.92	1485.31	8439.55		70.35	0.131152	0.149655			70.35	1247.28	4434.39	1669.31	3782.55		70.35	0.215504	0.30619			70.35	2848.25	10724.1	2798.3	12367.5		70.35	0.209183	0.184513			70.35	3614.12	7782.99
			70.5	1736.24	7420.3	2266.3	7331.55		70.5	0.18758	0.236126			70.5	958.405	6050.92	4033.3	8435.55		70.5	0.131152	0.32347			70.5	1247.28	4434.39	1031.31	4128.55		70.5	0.215504	0.199871			70.5	2848.25	10724.1	2459.3	10730.5		70.5	0.209183	0.186454			70.5	3614.12	7782.99
			70.65	1736.24	7420.3	1176.31	7275.55		70.65	0.18758	0.139177			70.65	958.405	6050.92	893.305	9585.55		70.65	0.131152	0.085248			70.65	1247.28	4434.39	591.305	5134.55		70.65	0.215504	0.103269			70.65	2848.25	10724.1	2561.3	11083.5		70.65	0.209183	0.187712			70.65	3614.12	7782.99
			70.8	1736.24	7420.3	1979.31	6377.55		70.8	0.18758	0.236848			70.8	958.405	6050.92	1359.31	5445.55		70.8	0.131152	0.199755			70.8	1247.28	4434.39	1793.31	4584.55		70.8	0.215504	0.281177			70.8	2848.25	10724.1	2120.3	11888.5		70.8	0.209183	0.151355			70.8	3614.12	7782.99
			70.95	1736.24	7420.3	1848.31	7805.55		70.95	0.18758	0.191458			70.95	958.405	6050.92	1301.31	8754.55		70.95	0.131152	0.129408			70.95	1247.28	4434.39	-176.695	3018.55		70.95	0.215504	-0.06218			70.95	2848.25	10724.1	1656.31	8426.55		70.95	0.209183	0.164269			70.95	3614.12	7782.99
			71.1	1736.24	7420.3	1600.31	8057.55		71.1	0.18758	0.1657			71.1	958.405	6050.92	1303.31	6470.55		71.1	0.131152	0.167652			71.1	1247.28	4434.39	2143.3	4603.55		71.1	0.215504	0.317675			71.1	2848.25	10724.1	2483.3	9180.55		71.1	0.209183	0.212906			71.1	3614.12	7782.99
			71.25	1736.24	7420.3	1872.31	7072.55		71.25	0.18758	0.209316			71.25	958.405	6050.92	980.305	9214.55		71.25	0.131152	0.096157			71.25	1247.28	4434.39	250.305	4362.55		71.25	0.215504	0.054262			71.25	2848.25	10724.1	3940.3	9758.55		71.25	0.209183	0.287637			71.25	3614.12	7782.99
			71.4	1736.24	7420.3	829.305	7354.55		71.4	0.18758	0.101334			71.4	958.405	6050.92	1215.31	9114.55		71.4	0.131152	0.11765			71.4	1247.28	4434.39	946.305	3114.55		71.4	0.215504	0.233031			71.4	2848.25	10724.1	3331.3	11744.5		71.4	0.209183	0.22097			71.4	3614.12	7782.99
			71.55	1736.24	7420.3	1175.31	7091.55		71.55	0.18758	0.142171			71.55	958.405	6050.92	1632.31	11036.5		71.55	0.131152	0.128844			71.55	1247.28	4434.39	934.305	3700.55		71.55	0.215504	0.201582			71.55	2848.25	10724.1	3068.3	11272.5		71.55	0.209183	0.213955			71.55	3614.12	7782.99
			71.7	1736.24	7420.3	1344.31	8677.55		71.7	0.18758	0.134137			71.7	958.405	6050.92	1193.31	9284.55		71.7	0.131152	0.113888			71.7	1247.28	4434.39	1804.31	3675.55		71.7	0.215504	0.329261			71.7	2848.25	10724.1	2984.3	9311.55		71.7	0.209183	0.242708			71.7	3614.12	7782.99
			71.85	1736.24	7420.3	1256.31	7409.55		71.85	0.18758	0.144972			71.85	958.405	6050.92	334.305	6858.55		71.85	0.131152	0.046477			71.85	1247.28	4434.39	409.305	4185.55		71.85	0.215504	0.089079			71.85	2848.25	10724.1	2469.3	9758.55		71.85	0.209183	0.201941			71.85	3614.12	7782.99
			72	1736.24	7420.3	1194.31	9313.55		72	0.18758	0.113658			72	958.405	6050.92	805.305	5404.55		72	0.131152	0.129682			72	1247.28	4434.39	1503.31	4633.55		72	0.215504	0.244963			72	2848.25	10724.1	3780.3	10677.5		72	0.209183	0.261471			72	3614.12	7782.99
			72.15	1736.24	7420.3	2664.3	7918.55		72.15	0.18758	0.251757			72.15	958.405	6050.92	-131.695	5562.55		72.15	0.131152	-0.02425			72.15	1247.28	4434.39	2198.3	3805.55		72.15	0.215504	0.366149			72.15	2848.25	10724.1	2771.3	10070.5		72.15	0.209183	0.215803			72.15	3614.12	7782.99
			72.3	1736.24	7420.3	1202.31	7627.55		72.3	0.18758	0.136164			72.3	958.405	6050.92	1614.31	6699.55		72.3	0.131152	0.19417			72.3	1247.28	4434.39	834.305	2856.55		72.3	0.215504	0.226046			72.3	2848.25	10724.1	3180.3	11390.5		72.3	0.209183	0.218265			72.3	3614.12	7782.99
			72.45	1736.24	7420.3	3666.3	8076.55		72.45	0.18758	0.312216			72.45	958.405	6050.92	565.305	5882.55		72.45	0.131152	0.087673			72.45	1247.28	4434.39	672.305	2767.55		72.45	0.215504	0.195446			72.45	2848.25	10724.1	3586.3	10147.5		72.45	0.209183	0.261129			72.45	3614.12	7782.99
			72.6	1736.24	7420.3	2068.3	7999.55		72.6	0.18758	0.205436			72.6	958.405	6050.92	2184.3	9707.55		72.6	0.131152	0.183681			72.6	1247.28	4434.39	1475.31	5129.55		72.6	0.215504	0.223367			72.6	5316.06	8374.39	4329.31	8083.55		72.6	0.368008	0.348776			72.6	3614.12	7782.99
			72.75	1736.24	7420.3	2294.3	8787.55		72.75	0.18758	0.207033			72.75	958.405	6050.92	1661.31	7884.55		72.75	0.131152	0.174034			72.75	1247.28	4434.39	1036.31	4685.55		72.75	0.215504	0.181113			72.75	5316.06	8374.39	6606.31	8379.55		72.75	0.368008	0.440836			72.75	3614.12	7782.99
			72.9	1736.24	7420.3	1316.31	6953.55		72.9	0.18758	0.159169			72.9	958.405	6050.92	1269.31	6745.55		72.9	0.131152	0.158369			72.9	1247.28	4434.39	434.305	3519.55		72.9	0.215504	0.109843			72.9	5316.06	8374.39	6671.31	7326.55		72.9	0.368008	0.476595			72.9	3614.12	7782.99
			73.05	1736.24	7420.3	1631.31	7783.55		73.05	0.18758	0.173269			73.05	958.405	6050.92	1314.31	5348.55		73.05	0.131152	0.197258			73.05	1247.28	4434.39	-172.695	4085.55		73.05	0.215504	-0.04414			73.05	5316.06	8374.39	4422.31	8565.55		73.05	0.368008	0.340495			73.05	3614.12	7782.99
			73.2	1736.24	7420.3	321.305	9133.55		73.2	0.18758	0.033983			73.2	958.405	6050.92	488.305	5744.55		73.2	0.131152	0.078344			73.2	1247.28	4434.39	1966.31	2690.55		73.2	0.215504	0.422239			73.2	2848.25	10724.1	3154.3	8619.55		73.2	0.209183	0.267908			73.2	3614.12	7782.99
			73.35	1736.24	7420.3	2294.3	8474.55		73.35	0.18758	0.21305			73.35	958.405	6050.92	912.305	4618.55		73.35	0.131152	0.164948			73.35	1247.28	4434.39	812.305	4573.55		73.35	0.215504	0.150822			73.35	2848.25	10724.1	2706.3	8809.55		73.35	0.209183	0.235007			73.35	3614.12	7782.99
			73.5	1736.24	7420.3	2355.3	8323.55		73.5	0.18758	0.220558			73.5	958.405	6050.92	471.305	6369.55		73.5	0.131152	0.068896			73.5	1247.28	4434.39	781.305	5188.55		73.5	0.215504	0.130875			73.5	2848.25	10724.1	3892.3	10771.5		73.5	0.209183	0.265435			73.5	3614.12	7782.99
			73.65	1736.24	7420.3	1690.31	8113.55		73.65	0.18758	0.172412			73.65	958.405	6050.92	770.305	5432.55		73.65	0.131152	0.124185			73.65	1247.28	4434.39	1078.31	4183.55		73.65	0.215504	0.204929			73.65	2848.25	10724.1	2171.3	11264.5		73.65	0.209183	0.161605			73.65	3614.12	7782.99
			73.8	1736.24	7420.3	1643.31	7465.55		73.8	0.18758	0.180407			73.8	958.405	6050.92	828.305	6108.55		73.8	0.131152	0.119406			73.8	1247.28	4434.39	928.305	2880.55		73.8	0.215504	0.243723			73.8	2848.25	10724.1	2825.3	9941.55		73.8	0.209183	0.2213			73.8	3614.12	7782.99
			73.95	1736.24	7420.3	546.305	9594.55		73.95	0.18758	0.053872			73.95	958.405	6050.92	1668.31	7409.55		73.95	0.131152	0.183777			73.95	1247.28	4434.39	777.305	4803.55		73.95	0.215504	0.139281			73.95	2848.25	10724.1	2458.3	10912.5		73.95	0.209183	0.183855			73.95	3614.12	7782.99
			74.1	1736.24	7420.3	1564.31	8028.55		74.1	0.18758	0.16307			74.1	958.405	6050.92	1214.31	4735.55		74.1	0.131152	0.20409			74.1	1247.28	4434.39	1783.31	3648.55		74.1	0.215504	0.328305			74.1	2848.25	10724.1	2762.3	10198.5		74.1	0.209183	0.213127			74.1	3614.12	7782.99
			74.25	1736.24	7420.3	748.305	7629.55		74.25	0.18758	0.089319			74.25	958.405	6050.92	1184.31	4966.55		74.25	0.131152	0.192543			74.25	1247.28	4434.39	1518.31	4142.55		74.25	0.215504	0.268211			74.25	2848.25	10724.1	3159.3	10785.5		74.25	0.209183	0.226557			74.25	3614.12	7782.99
			74.4	1736.24	7420.3	2709.3	5981.55		74.4	0.18758	0.311742			74.4	958.405	6050.92	1252.31	4280.55		74.4	0.131152	0.22634			74.4	1247.28	4434.39	298.305	3811.55		74.4	0.215504	0.072583			74.4	2848.25	10724.1	3564.3	11242.5		74.4	0.209183	0.24072			74.4	3614.12	7782.99
			74.55	1736.24	7420.3	1752.31	7984.55		74.55	0.18758	0.179966			74.55	958.405	6050.92	220.305	4924.55		74.55	0.131152	0.04282			74.55	1247.28	4434.39	1672.31	3320.55		74.55	0.215504	0.334939			74.55	5316.06	8374.39	4626.31	7108.55		74.55	0.368008	0.394236			74.55	3614.12	7782.99
			74.7	1736.24	7420.3	2984.3	8369.55		74.7	0.18758	0.262845			74.7	958.405	6050.92	541.305	4804.55		74.7	0.131152	0.101257			74.7	1247.28	4434.39	1619.31	4675.55		74.7	0.215504	0.257243			74.7	2848.25	10724.1	3015.3	8668.55		74.7	0.209183	0.258074			74.7	3614.12	7782.99
			74.85	1736.24	7420.3	2332.3	8239.55		74.85	0.18758	0.220614			74.85	958.405	6050.92	469.305	3832.55		74.85	0.131152	0.109094			74.85	1247.28	4434.39	1124.31	4342.55		74.85	0.215504	0.205658			74.85	2848.25	10724.1	2066.3	12169.5		74.85	0.209183	0.145148			74.85	3614.12	7782.99
			75	1736.24	7420.3	2383.3	9411.55		75	0.18758	0.202063			75	958.405	6050.92	-17.6953	3154.55		75	0.131152	-0.00564			75	1247.28	4434.39	907.305	4560.55		75	0.215504	0.165934			75	2848.25	10724.1	3397.3	8739.55		75	0.209183	0.279916			75	3614.12	7782.99
			75.15	1736.24	7420.3	2191.3	9234.55		75.15	0.18758	0.191785			75.15	958.405	6050.92	1881.31	5334.55		75.15	0.131152	0.260718			75.15	1247.28	4434.39	1627.31	4731.55		75.15	0.215504	0.255912			75.15	2848.25	10724.1	2233.3	13223.5		75.15	0.209183	0.144486			75.15	3614.12	7782.99
			75.3	1736.24	7420.3	2215.3	8863.55		75.3	0.18758	0.199958			75.3	958.405	6050.92	894.305	6346.55		75.3	0.131152	0.123508			75.3	1247.28	4434.39	1021.3	3131.55		75.3	0.215504	0.245928			75.3	2848.25	10724.1	3334.3	12170.5		75.3	0.209183	0.215049			75.3	3614.12	7782.99
			75.45	1736.24	7420.3	1398.31	8135.55		75.45	0.18758	0.146667			75.45	958.405	6050.92	370.305	5528.55		75.45	0.131152	0.062776			75.45	1247.28	4434.39	2095.3	3832.55		75.45	0.215504	0.353468			75.45	2848.25	10724.1	3816.3	9680.55		75.45	0.209183	0.282755			75.45	3614.12	7782.99
			75.6	1736.24	7420.3	26.3047	10755.5		75.6	0.18758	0.00244			75.6	958.405	6050.92	1058.31	5281.55		75.6	0.131152	0.166929			75.6	1247.28	4434.39	829.305	4733.55		75.6	0.215504	0.149079			75.6	2848.25	10724.1	1885.31	11254.5		75.6	0.209183	0.14348			75.6	3614.12	7782.99
			75.75	1736.24	7420.3	2072.3	8299.55		75.75	0.18758	0.199801			75.75	958.405	6050.92	225.305	7616.55		75.75	0.131152	0.028731			75.75	1247.28	4434.39	821.305	5274.55		75.75	0.215504	0.134732			75.75	2848.25	10724.1	2218.3	11021.5		75.75	0.209183	0.167547			75.75	4648.06	5760.68
			75.9	1736.24	7420.3	1610.31	8958.55		75.9	0.18758	0.152363			75.9	958.405	6050.92	447.305	5699.55		75.9	0.131152	0.07277			75.9	1247.28	4434.39	2299.3	3344.55		75.9	0.215504	0.4074			75.9	5316.06	8374.39	3966.3	6530.55		75.9	0.368008	0.377856			75.9	4648.06	5760.68
			76.05	1736.24	7420.3	1353.31	8143.55		76.05	0.18758	0.1425			76.05	958.405	6050.92	166.305	6040.55		76.05	0.131152	0.026794			76.05	1247.28	4434.39	1025.31	3629.55		76.05	0.215504	0.220266			76.05	5316.06	8374.39	3774.3	4645.55		76.05	0.368008	0.448262			76.05	4648.06	5760.68
			76.2	1736.24	7420.3	2090.3	6993.55		76.2	0.18758	0.230112			76.2	958.405	6050.92	833.305	5150.55		76.2	0.131152	0.139259			76.2	1247.28	4434.39	1201.31	4560.55		76.2	0.215504	0.208493			76.2	5316.06	8374.39	5771.31	5756.55		76.2	0.368008	0.50064			76.2	3614.12	7782.99
			76.35	1736.24	7420.3	1712.31	8646.55		76.35	0.18758	0.165299			76.35	958.405	6050.92	805.305	4943.55		76.35	0.131152	0.140081			76.35	1247.28	4434.39	395.305	3633.55		76.35	0.215504	0.098118			76.35	5316.06	8374.39	3532.3	9645.55		76.35	0.368008	0.268049			76.35	3614.12	7782.99
			76.5	1736.24	7420.3	941.305	7237.55		76.5	0.18758	0.11509			76.5	958.405	6050.92	1360.31	5386.55		76.5	0.131152	0.201621			76.5	1247.28	4434.39	909.305	5250.55		76.5	0.215504	0.147618			76.5	5316.06	8374.39	4240.31	9244.55		76.5	0.368008	0.314449			76.5	3614.12	7782.99
			76.65	1736.24	7420.3	1591.31	8777.55		76.65	0.18758	0.15347			76.65	958.405	6050.92	497.305	5681.55		76.65	0.131152	0.080485			76.65	1247.28	4434.39	2006.31	3748.55		76.65	0.215504	0.348628			76.65	5316.06	8374.39	3168.3	8019.55		76.65	0.368008	0.283191			76.65	3614.12	7782.99
			76.8	1736.24	7420.3	811.305	9047.55		76.8	0.18758	0.082292			76.8	958.405	6050.92	381.305	4988.55		76.8	0.131152	0.071008			76.8	1247.28	4434.39	739.305	3130.55		76.8	0.215504	0.191042			76.8	5316.06	8374.39	5389.31	4832.55		76.8	0.368008	0.527233			76.8	3614.12	7782.99
			76.95	1736.24	7420.3	1161.31	8664.55		76.95	0.18758	0.118189			76.95	958.405	6050.92	176.305	4099.55		76.95	0.131152	0.041233			76.95	1247.28	4434.39	1203.31	5096.55		76.95	0.215504	0.191005			76.95	2848.25	10724.1	2366.3	9645.55		76.95	0.209183	0.196997			76.95	3614.12	7782.99
			77.1	1736.24	7420.3	3047.3	10413.5		77.1	0.18758	0.226383			77.1	958.405	6050.92	-317.695	6390.55		77.1	0.131152	-0.05231			77.1	1247.28	4434.39	1750.31	5097.55		77.1	0.215504	0.255599			77.1	2848.25	10724.1	4130.31	9828.55		77.1	0.209183	0.295891			77.1	3614.12	7782.99
			77.25	1736.24	7420.3	1738.31	6125.55		77.25	0.18758	0.22105			77.25	958.405	6050.92	460.305	5371.55		77.25	0.131152	0.078929			77.25	1247.28	4434.39	1297.31	3369.55		77.25	0.215504	0.277983			77.25	2848.25	10724.1	3522.3	12262.5		77.25	0.209183	0.223145			77.25	3614.12	7782.99
			77.4	3953.42	6057.69	4551.31	3704.55		77.4	0.366183	0.551282			77.4	958.405	6050.92	1435.31	6843.55		77.4	0.131152	0.17337			77.4	1247.28	4434.39	954.305	4136.55		77.4	0.215504	0.187455			77.4	2848.25	10724.1	4130.31	10134.5		77.4	0.209183	0.289544			77.4	3614.12	7782.99
			77.55	3953.42	6057.69	7162.31	2677.55		77.55	0.366183	0.727887			77.55	958.405	6050.92	441.305	7607.55		77.55	0.131152	0.054828			77.55	1247.28	4434.39	1709.31	3443.55		77.55	0.215504	0.33172			77.55	2848.25	10724.1	3025.3	9865.55		77.55	0.209183	0.234686			77.55	3614.12	7782.99
			77.7	1736.24	7420.3	1803.31	8698.55		77.7	0.18758	0.171713			77.7	958.405	6050.92	2060.3	7734.55		77.7	0.131152	0.210346			77.7	1247.28	4434.39	539.305	4220.55		77.7	0.215504	0.113303			77.7	2848.25	10724.1	4033.3	11139.5		77.7	0.209183	0.265824			77.7	3614.12	7782.99
			77.85	1736.24	7420.3	2482.3	8345.55		77.85	0.18758	0.229252			77.85	958.405	6050.92	2039.31	7087.55		77.85	0.131152	0.22344			77.85	1247.28	4434.39	1538.31	4834.55		77.85	0.215504	0.241384			77.85	2848.25	10724.1	3541.3	10331.5		77.85	0.209183	0.255269			77.85	3614.12	7782.99
			78	1736.24	7420.3	2746.3	7628.55		78	0.18758	0.264708			78	958.405	6050.92	-27.6953	4458.55		78	0.131152	-0.00625			78	1247.28	4434.39	-408.695	5081.55		78	0.215504	-0.08746			78	2848.25	10724.1	2461.3	10518.5		78	0.209183	0.189625			78	3614.12	7782.99
			78.15	1736.24	7420.3	1939.31	5205.55		78.15	0.18758	0.271427			78.15	958.405	6050.92	140.305	5766.55		78.15	0.131152	0.023753			78.15	1247.28	4434.39	1272.31	4656.55		78.15	0.215504	0.214595			78.15	2848.25	10724.1	1829.31	9232.55		78.15	0.209183	0.16537			78.15	3614.12	7782.99
			78.3	1736.24	7420.3	3389.3	6186.55		78.3	0.18758	0.353943			78.3	958.405	6050.92	1046.31	5373.55		78.3	0.131152	0.162979			78.3	1247.28	4434.39	1782.31	3731.55		78.3	0.215504	0.323241			78.3	2848.25	10724.1	3137.3	9563.55		78.3	0.209183	0.247015			78.3	3614.12	7782.99
			78.45	1736.24	7420.3	2073.3	8551.55		78.45	0.18758	0.195137			78.45	958.405	6050.92	92.3047	6067.55		78.45	0.131152	0.014985			78.45	1247.28	4434.39	533.305	3240.55		78.45	0.215504	0.141316			78.45	5316.06	8374.39	4383.31	6493.55		78.45	0.368008	0.402994			78.45	3614.12	7782.99
			78.6	1736.24	7420.3	1693.31	8866.55		78.6	0.18758	0.160353			78.6	958.405	6050.92	198.305	4884.55		78.6	0.131152	0.039014			78.6	1247.28	4434.39	1773.31	4558.55		78.6	0.215504	0.280061			78.6	5316.06	8374.39	5349.31	8591.55		78.6	0.368008	0.383714			78.6	3614.12	7782.99
			78.75	1736.24	7420.3	1782.31	6301.55		78.75	0.18758	0.220477			78.75	958.405	6050.92	-432.695	5067.55		78.75	0.131152	-0.09336			78.75	1247.28	4434.39	1459.31	5476.55		78.75	0.215504	0.2104			78.75	2848.25	10724.1	3420.3	9837.55		78.75	0.209183	0.257983			78.75	3614.12	7782.99
			78.9	1736.24	7420.3	586.305	9286.55		78.9	0.18758	0.059386			78.9	958.405	6050.92	716.305	6255.55		78.9	0.131152	0.102742			78.9	1247.28	4434.39	1967.31	3554.55		78.9	0.215504	0.356276			78.9	2848.25	10724.1	1989.31	11111.5		78.9	0.209183	0.151845			78.9	3614.12	7782.99
			79.05	1736.24	7420.3	2370.3	9653.55		79.05	0.18758	0.197133			79.05	958.405	6050.92	36.3047	5879.55		79.05	0.131152	0.006137			79.05	1247.28	4434.39	1012.3	3651.55		79.05	0.215504	0.217053			79.05	2848.25	10724.1	3608.3	10653.5		79.05	0.209183	0.253004			79.05	3614.12	7782.99
			79.2	1736.24	7420.3	1353.31	8449.55		79.2	0.18758	0.138052			79.2	958.405	6050.92	347.305	6079.55		79.2	0.131152	0.05404			79.2	1247.28	4434.39	1663.31	3571.55		79.2	0.215504	0.317736			79.2	2848.25	10724.1	3360.3	9646.55		79.2	0.209183	0.258349			79.2	3614.12	7782.99
			79.35	1736.24	7420.3	2755.3	6744.55		79.35	0.18758	0.290036			79.35	958.405	6050.92	547.305	4106.55		79.35	0.131152	0.117602			79.35	1247.28	4434.39	625.305	4715.55		79.35	0.215504	0.117079			79.35	5316.06	8374.39	5439.31	7165.55		79.35	0.368008	0.431525			79.35	3614.12	7782.99
			79.5	1736.24	7420.3	1577.31	7274.55		79.5	0.18758	0.178189			79.5	958.405	6050.92	1241.31	6200.55		79.5	0.131152	0.1668			79.5	1247.28	4434.39	1383.31	4121.55		79.5	0.215504	0.251288			79.5	5316.06	8374.39	4106.31	8436.55		79.5	0.368008	0.327382			79.5	3614.12	7782.99
			79.65	1736.24	7420.3	1276.31	6860.55		79.65	0.18758	0.156855			79.65	958.405	6050.92	1235.31	5755.55		79.65	0.131152	0.176703			79.65	1247.28	4434.39	1109.31	4753.55		79.65	0.215504	0.189209			79.65	5316.06	8374.39	4315.31	9115.55		79.65	0.368008	0.321298			79.65	4648.06	5760.68
			79.8	1736.24	7420.3	2111.3	9652.55		79.8	0.18758	0.179474			79.8	958.405	6050.92	353.305	5367.55		79.8	0.131152	0.061757			79.8	1247.28	4434.39	1237.31	4754.55		79.8	0.215504	0.206498			79.8	5316.06	8374.39	4979.31	8469.55		79.8	0.368008	0.37024			79.8	4648.06	5760.68
			79.95	1736.24	7420.3	533.305	8540.55		79.95	0.18758	0.058774			79.95	958.405	6050.92	118.305	5780.55		79.95	0.131152	0.020056			79.95	1247.28	4434.39	1041.31	3726.55		79.95	0.215504	0.218401			79.95	5316.06	8374.39	2359.3	9309.55		79.95	0.368008	0.202188			79.95	4648.06	5760.68
			80.1	1736.24	7420.3	2721.3	10675.5		80.1	0.18758	0.20313			80.1	958.405	6050.92	1422.31	5766.55		80.1	0.131152	0.197849			80.1	1247.28	4434.39	645.305	5837.55		80.1	0.215504	0.09954			80.1	5316.06	8374.39	5713.31	8581.55		80.1	0.368008	0.399676			80.1	4648.06	5760.68
			80.25	1736.24	7420.3	2426.3	5078.55		80.25	0.18758	0.323298			80.25	958.405	6050.92	1337.31	4759.55		80.25	0.131152	0.219343			80.25	1247.28	4434.39	1527.31	4572.55		80.25	0.215504	0.250384			80.25	2848.25	10724.1	3796.3	11006.5		80.25	0.209183	0.256458			80.25	4648.06	5760.68
			80.4	1736.24	7420.3	2143.3	8092.55		80.4	0.18758	0.209392			80.4	958.405	6050.92	227.305	4658.55		80.4	0.131152	0.046523			80.4	1247.28	4434.39	303.305	4594.55		80.4	0.215504	0.061926			80.4	2848.25	10724.1	2593.3	11633.5		80.4	0.209183	0.182282			80.4	4648.06	5760.68
			80.55	1736.24	7420.3	1030.31	10705.5		80.55	0.18758	0.087791			80.55	958.405	6050.92	1215.31	6198.55		80.55	0.131152	0.163923			80.55	1247.28	4434.39	2393.3	3953.55		80.55	0.215504	0.377085			80.55	2848.25	10724.1	3399.3	9123.55		80.55	0.209183	0.271448			80.55	4648.06	5760.68
			80.7	3953.42	6057.69	3961.3	5508.55		80.7	0.366183	0.418307			80.7	958.405	6050.92	990.305	5361.55		80.7	0.131152	0.155908			80.7	1247.28	4434.39	1193.31	4150.55		80.7	0.215504	0.223304			80.7	5316.06	8374.39	7035.31	5614.55		80.7	0.368008	0.556157			80.7	3614.12	7782.99
			80.85	1736.24	7420.3	432.305	6050.55		80.85	0.18758	0.066684			80.85	958.405	6050.92	1077.31	5176.55		80.85	0.131152	0.172262			80.85	1247.28	4434.39	2015.31	4422.55		80.85	0.215504	0.31304			80.85	5316.06	8374.39	3677.3	9518.55		80.85	0.368008	0.278671			80.85	3614.12	7782.99
			81	1736.24	7420.3	3003.3	7554.55		81	0.18758	0.284462			81	958.405	6050.92	483.305	5607.55		81	0.131152	0.079349			81	1247.28	4434.39	467.305	3474.55		81	0.215504	0.118549			81	5316.06	8374.39	5172.31	8254.55		81	0.368008	0.385221			81	3614.12	7782.99
			81.15	1736.24	7420.3	1949.31	7925.55		81.15	0.18758	0.197401			81.15	958.405	6050.92	1101.31	10793.5		81.15	0.131152	0.092587			81.15	1247.28	4434.39	1133.31	4241.55		81.15	0.215504	0.210853			81.15	5316.06	8374.39	4153.31	8135.55		81.15	0.368008	0.337973			81.15	3614.12	7782.99
			81.3	1736.24	7420.3	2054.3	7355.55		81.3	0.18758	0.218314			81.3	958.405	6050.92	850.305	6188.55		81.3	0.131152	0.120802			81.3	1247.28	4434.39	980.305	2874.55		81.3	0.215504	0.254304			81.3	2848.25	10724.1	2644.3	9497.55		81.3	0.209183	0.217784			81.3	3614.12	7782.99
			81.45	1736.24	7420.3	1562.31	9097.55		81.45	0.18758	0.14656			81.45	958.405	6050.92	1273.31	6887.55		81.45	0.131152	0.156026			81.45	1247.28	4434.39	1380.31	4740.55		81.45	0.215504	0.225508			81.45	2848.25	10724.1	3920.3	10904.5		81.45	0.209183	0.264441			81.45	3614.12	7782.99
			81.6	1736.24	7420.3	2022.31	8302.55		81.6	0.18758	0.195868			81.6	958.405	6050.92	41.3047	4468.55		81.6	0.131152	0.009159			81.6	1247.28	4434.39	1791.31	3561.55		81.6	0.215504	0.334645			81.6	2848.25	10724.1	2179.3	11546.5		81.6	0.209183	0.158774			81.6	3614.12	7782.99
			81.75	3953.42	6057.69	3379.3	6007.55		81.75	0.366183	0.360004			81.75	958.405	6050.92	1502.31	9684.55		81.75	0.131152	0.134292			81.75	1247.28	4434.39	2310.3	4949.55		81.75	0.215504	0.31823			81.75	2848.25	10724.1	4503.31	11832.5		81.75	0.209183	0.27567			81.75	3614.12	7782.99
			81.9	3953.42	6057.69	3369.3	4443.55		81.9	0.366183	0.431251			81.9	958.405	6050.92	2098.3	8800.55		81.9	0.131152	0.192525			81.9	1247.28	4434.39	1528.31	3171.55		81.9	0.215504	0.325181			81.9	2848.25	10724.1	5021.31	10851.5		81.9	0.209183	0.316345			81.9	3614.12	7782.99
			82.05	3953.42	6057.69	2759.3	7533.55		82.05	0.366183	0.26808			82.05	958.405	6050.92	1238.31	6842.55		82.05	0.131152	0.153239			82.05	1247.28	4434.39	1864.31	3709.55		82.05	0.215504	0.334473			82.05	2848.25	10724.1	3013.3	11578.5		82.05	0.209183	0.206506			82.05	3614.12	7782.99
			82.2	3953.42	6057.69	3519.3	3996.55		82.2	0.366183	0.468251			82.2	958.405	6050.92	588.305	5427.55		82.2	0.131152	0.097792			82.2	1247.28	4434.39	1786.31	5240.55		82.2	0.215504	0.254211			82.2	2848.25	10724.1	2015.31	9875.55		82.2	0.209183	0.169484			82.2	3614.12	7782.99
			82.35	1736.24	7420.3	2075.3	7414.55		82.35	0.18758	0.218687			82.35	958.405	6050.92	640.305	5066.55		82.35	0.131152	0.112199			82.35	1247.28	4434.39	527.305	5880.55		82.35	0.215504	0.08229			82.35	2848.25	10724.1	4210.31	11642.5		82.35	0.209183	0.265587			82.35	3614.12	7782.99
			82.5	1736.24	7420.3	2606.3	7702.55		82.5	0.18758	0.252822			82.5	958.405	6050.92	1119.31	6284.55		82.5	0.131152	0.151179			82.5	1247.28	4434.39	1298.31	5224.55		82.5	0.215504	0.199039			82.5	2848.25	10724.1	4426.31	9460.55		82.5	0.209183	0.318741			82.5	3614.12	7782.99
			82.65	1736.24	7420.3	2973.3	13834.5		82.65	0.18758	0.1769			82.65	958.405	6050.92	319.305	4865.55		82.65	0.131152	0.061584			82.65	1247.28	4434.39	1436.31	4175.55		82.65	0.215504	0.255941			82.65	2848.25	10724.1	2586.3	9472.55		82.65	0.209183	0.214473			82.65	3614.12	7782.99
			82.8	1736.24	7420.3	2773.3	10115.5		82.8	0.18758	0.215171			82.8	958.405	6050.92	1051.31	5540.55		82.8	0.131152	0.159485			82.8	1247.28	4434.39	1274.31	3995.55		82.8	0.215504	0.24181			82.8	2848.25	10724.1	3097.3	10367.5		82.8	0.209183	0.230029			82.8	3614.12	7782.99
			82.95	3953.42	6057.69	4275.31	3855.55		82.95	0.366183	0.525812			82.95	958.405	6050.92	804.305	5372.55		82.95	0.131152	0.130213			82.95	1247.28	4434.39	1927.31	3682.55		82.95	0.215504	0.343557			82.95	2848.25	10724.1	2775.3	10692.5		82.95	0.209183	0.206069			82.95	3614.12	7782.99
			83.1	3953.42	6057.69	4462.31	3756.55		83.1	0.366183	0.542935			83.1	958.405	6050.92	908.305	4446.55		83.1	0.131152	0.169623			83.1	1247.28	4434.39	266.305	5168.55		83.1	0.215504	0.048999			83.1	2848.25	10724.1	2392.3	11100.5		83.1	0.209183	0.177302			83.1	3614.12	7782.99
			83.25	3953.42	6057.69	4438.31	1765.55		83.25	0.366183	0.715411			83.25	958.405	6050.92	397.305	6017.55		83.25	0.131152	0.061935			83.25	1247.28	4434.39	1010.3	4503.55		83.25	0.215504	0.18323			83.25	2848.25	10724.1	3665.3	10325.5		83.25	0.209183	0.261979			83.25	3614.12	7782.99
			83.4	3953.42	6057.69	3873.3	6410.55		83.4	0.366183	0.376639			83.4	958.405	6050.92	1298.31	6197.55		83.4	0.131152	0.173203			83.4	1247.28	4434.39	2036.31	2921.55		83.4	0.215504	0.410723			83.4	2848.25	10724.1	3120.3	10259.5		83.4	0.209183	0.233209			83.4	3614.12	7782.99
			83.55	3953.42	6057.69	4477.31	6304.55		83.55	0.366183	0.415263			83.55	958.405	6050.92	358.305	4747.55		83.55	0.131152	0.070175			83.55	1247.28	4434.39	1061.31	4528.55		83.55	0.215504	0.189863			83.55	2848.25	10724.1	1840.31	9756.55		83.55	0.209183	0.15869			83.55	3614.12	7782.99
			83.7	1736.24	7420.3	1854.31	7704.55		83.7	0.18758	0.193988			83.7	958.405	6050.92	1595.31	5387.55		83.7	0.131152	0.22846			83.7	1247.28	4434.39	1001.3	4568.55		83.7	0.215504	0.179772			83.7	2848.25	10724.1	3251.3	10850.5		83.7	0.209183	0.230559			83.7	3614.12	7782.99
			83.85	1736.24	7420.3	750.305	7520.55		83.85	0.18758	0.090717			83.85	958.405	6050.92	2286.3	4522.55		83.85	0.131152	0.335784			83.85	1247.28	4434.39	953.305	3743.55		83.85	0.215504	0.202967			83.85	2848.25	10724.1	2646.3	11869.5		83.85	0.209183	0.182304			83.85	3614.12	7782.99
			84	1736.24	7420.3	1000.3	7171.55		84	0.18758	0.122409			84	958.405	6050.92	1239.31	5147.55		84	0.131152	0.19404			84	1247.28	4434.39	1525.31	4420.55		84	0.215504	0.256532			84	2848.25	10724.1	2332.3	11257.5		84	0.209183	0.171621			84	3614.12	7782.99
			84.15	1736.24	7420.3	1449.31	6947.55		84.15	0.18758	0.172601			84.15	958.405	6050.92	386.305	4633.55		84.15	0.131152	0.076955			84.15	1247.28	4434.39	735.305	2503.55		84.15	0.215504	0.227026			84.15	2848.25	10724.1	4034.3	10663.5		84.15	0.209183	0.274483			84.15	3614.12	7782.99
			84.3	1736.24	7420.3	1982.31	8914.55		84.3	0.18758	0.181915			84.3	958.405	6050.92	936.305	4878.55		84.3	0.131152	0.161019			84.3	1247.28	4434.39	486.305	3565.55		84.3	0.215504	0.12002			84.3	5316.06	8374.39	6177.31	9170.55		84.3	0.368008	0.402486			84.3	3614.12	7782.99
			84.45	3953.42	6057.69	4722.31	5798.55		84.45	0.366183	0.448852			84.45	958.405	6050.92	1350.31	4425.55		84.45	0.131152	0.233784			84.45	1247.28	4434.39	345.305	3125.55		84.45	0.215504	0.099487			84.45	2848.25	10724.1	2546.3	12751.5		84.45	0.209183	0.166448			84.45	3614.12	7782.99
			84.6	3953.42	6057.69	5718.31	2600.55		84.6	0.366183	0.687391			84.6	958.405	6050.92	1880.31	5657.55		84.6	0.131152	0.249448			84.6	1247.28	4434.39	1631.31	4565.55		84.6	0.215504	0.263247			84.6	2848.25	10724.1	4500.31	12658.5		84.6	0.209183	0.262273			84.6	3614.12	7782.99
			84.75	3953.42	6057.69	2483.3	4814.55		84.75	0.366183	0.340279			84.75	958.405	6050.92	-120.695	5382.55		84.75	0.131152	-0.02294			84.75	1247.28	4434.39	272.305	4449.55		84.75	0.215504	0.057669			84.75	2848.25	10724.1	1256.31	10525.5		84.75	0.209183	0.10663			84.75	3614.12	7782.99
			84.9	1736.24	7420.3	985.305	8482.55		84.9	0.18758	0.104068			84.9	958.405	6050.92	1636.31	6575.55		84.9	0.131152	0.199261			84.9	1247.28	4434.39	1329.31	3020.55		84.9	0.215504	0.305597			84.9	2848.25	10724.1	2860.3	10792.5		84.9	0.209183	0.209502			84.9	3614.12	7782.99
			85.05	1736.24	7420.3	2688.3	6266.55		85.05	0.18758	0.300206			85.05	958.405	6050.92	1315.31	4518.55		85.05	0.131152	0.225461			85.05	1247.28	4434.39	465.305	4540.55		85.05	0.215504	0.092952			85.05	2848.25	10724.1	3186.3	10279.5		85.05	0.209183	0.236621			85.05	3614.12	7782.99
			85.2	1736.24	7420.3	1360.31	8374.55		85.2	0.18758	0.139735			85.2	958.405	6050.92	412.305	5027.55		85.2	0.131152	0.075793			85.2	1247.28	4434.39	1159.31	3057.55		85.2	0.215504	0.274922			85.2	2848.25	10724.1	2741.3	11855.5		85.2	0.209183	0.187801			85.2	3614.12	7782.99
			85.35	1736.24	7420.3	1471.31	6002.55		85.35	0.18758	0.19686			85.35	958.405	6050.92	1092.31	5463.55		85.35	0.131152	0.166615			85.35	1247.28	4434.39	1407.31	3379.55		85.35	0.215504	0.293994			85.35	2848.25	10724.1	3265.3	9710.55		85.35	0.209183	0.251645			85.35	3614.12	7782.99
			85.5	1736.24	7420.3	1640.31	7185.55		85.5	0.18758	0.185852			85.5	958.405	6050.92	754.305	5880.55		85.5	0.131152	0.113688			85.5	1247.28	4434.39	1363.31	4181.55		85.5	0.215504	0.245868			85.5	5316.06	8374.39	4185.31	9205.55		85.5	0.368008	0.312549			85.5	3614.12	7782.99
			85.65	1736.24	7420.3	2519.3	8686.55		85.65	0.18758	0.22482			85.65	958.405	6050.92	1098.31	6259.55		85.65	0.131152	0.14927			85.65	1247.28	4434.39	2520.3	4731.55		85.65	0.215504	0.347539			85.65	5316.06	8374.39	4419.31	8646.55		85.65	0.368008	0.338233			85.65	3614.12	7782.99
			85.8	1736.24	7420.3	2717.3	6435.55		85.8	0.18758	0.296881			85.8	958.405	6050.92	1527.31	5257.55		85.8	0.131152	0.225105			85.8	1247.28	4434.39	178.305	4146.55		85.8	0.215504	0.041228			85.8	5316.06	8374.39	3727.3	10602.5		85.8	0.368008	0.260108			85.8	3614.12	7782.99
			85.95	1736.24	7420.3	2393.3	7854.55		85.95	0.18758	0.233542			85.95	958.405	6050.92	560.305	5319.55		85.95	0.131152	0.095292			85.95	1247.28	4434.39	1219.31	5428.55		85.95	0.215504	0.183413			85.95	5316.06	8374.39	4888.31	9640.55		85.95	0.368008	0.336455			85.95	3614.12	7782.99
			86.1	1736.24	7420.3	1068.31	8131.55		86.1	0.18758	0.116122			86.1	958.405	6050.92	345.305	5830.55		86.1	0.131152	0.055912			86.1	1247.28	4434.39	1726.31	3882.55		86.1	0.215504	0.307782			86.1	2848.25	10724.1	2530.3	12454.5		86.1	0.209183	0.168857			86.1	3614.12	7782.99
			86.25	1736.24	7420.3	1570.31	8152.55		86.25	0.18758	0.161507			86.25	958.405	6050.92	917.305	5671.55		86.25	0.131152	0.139221			86.25	1247.28	4434.39	907.305	3996.55		86.25	0.215504	0.185019			86.25	2848.25	10724.1	2790.3	10964.5		86.25	0.209183	0.20286			86.25	3614.12	7782.99
			86.4	1736.24	7420.3	1747.31	7408.55		86.4	0.18758	0.19084			86.4	958.405	6050.92	850.305	5260.55		86.4	0.131152	0.139147			86.4	1247.28	4434.39	1234.31	7398.55		86.4	0.215504	0.142978			86.4	2848.25	10724.1	3494.3	10361.5		86.4	0.209183	0.25219			86.4	3614.12	7782.99
			86.55	1736.24	7420.3	2019.31	9505.55		86.55	0.18758	0.175213			86.55	958.405	6050.92	-124.695	5066.55		86.55	0.131152	-0.02523			86.55	1247.28	4434.39	473.305	7470.55		86.55	0.215504	0.059581			86.55	2848.25	10724.1	3773.3	11001.5		86.55	0.209183	0.255387			86.55	3614.12	7782.99
			86.7	1736.24	7420.3	2082.3	8575.55		86.7	0.18758	0.195377			86.7	958.405	6050.92	665.305	5438.55		86.7	0.131152	0.108997			86.7	1247.28	4434.39	928.305	6186.55		86.7	0.215504	0.130474			86.7	2848.25	10724.1	4657.31	11729.5		86.7	0.209183	0.28421			86.7	3614.12	7782.99
			86.85	1736.24	7420.3	2735.3	7330.55		86.85	0.18758	0.271741			86.85	958.405	6050.92	482.305	4393.55		86.85	0.131152	0.098917			86.85	1247.28	4434.39	1964.31	4844.55		86.85	0.215504	0.288493			86.85	5316.06	8374.39	8440.31	7042.55		86.85	0.368008	0.545139			86.85	3614.12	7782.99
			87	1736.24	7420.3	3231.3	8636.55		87	0.18758	0.272274			87	958.405	6050.92	1313.31	5115.55		87	0.131152	0.204283			87	1247.28	4434.39	805.305	4941.55		87	0.215504	0.14013			87	5316.06	8374.39	5982.31	7869.55		87	0.368008	0.431877			87	4648.06	5760.68
			87.15	1736.24	7420.3	948.305	9405.55		87.15	0.18758	0.09159			87.15	958.405	6050.92	217.305	5640.55		87.15	0.131152	0.037096			87.15	1247.28	4434.39	1396.31	6860.55		87.15	0.215504	0.169109			87.15	5316.06	8374.39	6830.31	7585.55		87.15	0.368008	0.473805			87.15	4648.06	5760.68
			87.3	1736.24	7420.3	1809.31	8656.55		87.3	0.18758	0.172877			87.3	958.405	6050.92	990.305	4737.55		87.3	0.131152	0.172893			87.3	1247.28	4434.39	617.305	7107.55		87.3	0.215504	0.079911			87.3	2848.25	10724.1	2504.3	11260.5		87.3	0.209183	0.181935			87.3	4648.06	5760.68
			87.45	1736.24	7420.3	1513.31	7153.55		87.45	0.18758	0.174608			87.45	958.405	6050.92	1370.31	6546.55		87.45	0.131152	0.173087			87.45	1247.28	4434.39	574.305	6313.55		87.45	0.215504	0.083379			87.45	2848.25	10724.1	2422.3	10845.5		87.45	0.209183	0.182569			87.45	4648.06	5760.68
			87.6	1736.24	7420.3	2211.3	7415.55		87.6	0.18758	0.229702			87.6	958.405	6050.92	618.305	5878.55		87.6	0.131152	0.09517			87.6	1247.28	4434.39	1570.31	6620.55		87.6	0.215504	0.191714			87.6	2848.25	10724.1	4109.31	10200.5		87.6	0.209183	0.287166			87.6	4648.06	5760.68
			87.75	1736.24	7420.3	1698.31	9545.55		87.75	0.18758	0.151043			87.75	958.405	6050.92	458.305	5294.55		87.75	0.131152	0.079666			87.75	1247.28	4434.39	1205.31	7259.55		87.75	0.215504	0.142389			87.75	2848.25	10724.1	2395.3	12588.5		87.75	0.209183	0.159859			87.75	4648.06	5760.68
			87.9	1736.24	7420.3	1488.31	11278.5		87.9	0.18758	0.116576			87.9	958.405	6050.92	234.305	6499.55		87.9	0.131152	0.034795			87.9	1247.28	4434.39	998.305	7726.55		87.9	0.215504	0.114421			87.9	2848.25	10724.1	1947.31	10193.5		87.9	0.209183	0.160393			87.9	4648.06	5760.68
			88.05	1736.24	7420.3	3164.3	7522.55		88.05	0.18758	0.296093			88.05	958.405	6050.92	1098.31	9014.55		88.05	0.131152	0.108605			88.05	1247.28	4434.39	203.305	5103.55		88.05	0.215504	0.03831			88.05	2848.25	10724.1	2577.3	10569.5		88.05	0.209183	0.19604			88.05	4648.06	5760.68
			88.2	1736.24	7420.3	2144.3	6715.55		88.2	0.18758	0.242025			88.2	958.405	6050.92	1759.31	7957.55		88.2	0.131152	0.181057			88.2	1247.28	4434.39	1432.31	6575.55		88.2	0.215504	0.178862			88.2	2848.25	10724.1	4009.3	10101.5		88.2	0.209183	0.284129			88.2	4648.06	5760.68
			88.35	1736.24	7420.3	1274.31	7183.55		88.35	0.18758	0.150665			88.35	958.405	6050.92	1692.31	6872.55		88.35	0.131152	0.197587			88.35	1247.28	4434.39	697.305	4960.55		88.35	0.215504	0.123245			88.35	2848.25	10724.1	3504.3	11497.5		88.35	0.209183	0.233591			88.35	4648.06	5760.68
			88.5	1736.24	7420.3	840.305	8274.55		88.5	0.18758	0.092191			88.5	958.405	6050.92	834.305	6882.55		88.5	0.131152	0.108115			88.5	1247.28	4434.39	1414.31	7538.55		88.5	0.215504	0.157972			88.5	2848.25	10724.1	1734.31	12907.5		88.5	0.209183	0.118448			88.5	4648.06	5760.68
			88.65	1736.24	7420.3	1433.31	8060.55		88.65	0.18758	0.150972			88.65	958.405	6050.92	1832.31	9553.55		88.65	0.131152	0.160928			88.65	1247.28	4434.39	1272.31	8027.55		88.65	0.215504	0.136809			88.65	2848.25	10724.1	2269.3	12567.5		88.65	0.209183	0.152951			88.65	4648.06	5760.68
			88.8	1736.24	7420.3	1472.31	10030.5		88.8	0.18758	0.127995			88.8	958.405	6050.92	2103.3	8646.55		88.8	0.131152	0.195659			88.8	1247.28	4434.39	827.305	7345.55		88.8	0.215504	0.101226			88.8	2848.25	10724.1	1638.31	13730.5		88.8	0.209183	0.106599			88.8	4648.06	5760.68
			88.95	1736.24	7420.3	3156.3	7386.55		88.95	0.18758	0.299379			88.95	958.405	6050.92	1136.31	6511.55		88.95	0.131152	0.148578			88.95	1247.28	4434.39	74.3047	7047.55		88.95	0.215504	0.010433			88.95	2848.25	10724.1	3504.3	10911.5		88.95	0.209183	0.243087			88.95	4648.06	5760.68
			89.1	1736.24	7420.3	1026.31	9050.55		89.1	0.18758	0.101848			89.1	958.405	6050.92	1580.31	6484.55		89.1	0.131152	0.19595			89.1	1247.28	4434.39	1395.31	6756.55		89.1	0.215504	0.171164			89.1	2848.25	10724.1	1615.31	11517.5		89.1	0.209183	0.122997			89.1	4648.06	5760.68
			89.25	1736.24	7420.3	2051.3	8083.55		89.25	0.18758	0.202401			89.25	958.405	6050.92	1819.31	10072.5		89.25	0.131152	0.152987			89.25	1247.28	4434.39	328.305	7089.55		89.25	0.215504	0.044259			89.25	2848.25	10724.1	2716.3	10146.5		89.25	0.209183	0.211174			89.25	4648.06	5760.68
			89.4	3953.42	6057.69	4040.3	5573.55		89.4	0.366183	0.420258			89.4	958.405	6050.92	648.305	9731.55		89.4	0.131152	0.062458			89.4	1247.28	4434.39	186.305	7347.55		89.4	0.215504	0.024729			89.4	2848.25	10724.1	2649.3	10983.5		89.4	0.209183	0.194332			89.4	3614.12	7782.99
			89.55	3953.42	6057.69	3207.3	3744.55		89.55	0.366183	0.461359			89.55	958.405	6050.92	1048.31	9329.55		89.55	0.131152	0.101014			89.55	1247.28	4434.39	2433.3	5984.55		89.55	0.215504	0.289065			89.55	2848.25	10724.1	3821.3	10456.5		89.55	0.209183	0.267639			89.55	3614.12	7782.99
			89.7	1736.24	7420.3	1045.31	6157.55		89.7	0.18758	0.145124			89.7	958.405	6050.92	852.305	10653.5		89.7	0.131152	0.074076			89.7	1247.28	4434.39	5694.31	2091.55		89.7	0.215504	0.731365			89.7	2848.25	10724.1	3543.3	12291.5		89.7	0.209183	0.223766			89.7	3614.12	7782.99
			89.85	1736.24	7420.3	2444.3	7561.55		89.85	0.18758	0.244287			89.85	958.405	6050.92	612.305	6696.55		89.85	0.131152	0.083776			89.85	1247.28	4434.39	1780.31	4613.55		89.85	0.215504	0.27844			89.85	2848.25	10724.1	2366.3	8945.55		89.85	0.209183	0.209188			89.85	3614.12	7782.99
			90	1736.24	7420.3	2932.3	9463.55		90	0.18758	0.236555			90	958.405	6050.92	226.305	6247.55		90	0.131152	0.034957			90	1247.28	4434.39	1757.31	7233.55		90	0.215504	0.195455			90	2848.25	10724.1	1939.31	9591.55		90	0.209183	0.168184			90	3614.12	7782.99
			90.15	1736.24	7420.3	1855.31	7497.55		90.15	0.18758	0.198368			90.15	958.405	6050.92	1493.31	8442.55		90.15	0.131152	0.150295			90.15	1247.28	4434.39	301.305	7462.55		90.15	0.215504	0.038809			90.15	2848.25	10724.1	3025.3	9978.55		90.15	0.209183	0.232647			90.15	3614.12	7782.99
			90.3	1736.24	7420.3	3529.3	9684.55		90.3	0.18758	0.267091			90.3	958.405	6050.92	1854.31	7812.55		90.3	0.131152	0.191821			90.3	1247.28	4434.39	1499.31	6224.55		90.3	0.215504	0.194113			90.3	2848.25	10724.1	2994.3	12041.5		90.3	0.209183	0.199144			90.3	3614.12	7782.99
			90.45	3953.42	6057.69	2734.3	5839.55		90.45	0.366183	0.318912			90.45	958.405	6050.92	1271.31	9230.55		90.45	0.131152	0.121055			90.45	1247.28	4434.39	3821.3	4647.55		90.45	0.215504	0.451219			90.45	2848.25	10724.1	3492.3	11336.5		90.45	0.209183	0.235507			90.45	3614.12	7782.99
			90.6	3953.42	6057.69	4040.3	5744.55		90.6	0.366183	0.412914			90.6	958.405	6050.92	1694.31	8789.55		90.6	0.131152	0.161611			90.6	1247.28	4434.39	2085.3	4488.55		90.6	0.215504	0.317212			90.6	2848.25	10724.1	3830.3	10164.5		90.6	0.209183	0.273694			90.6	3614.12	7782.99
			90.75	3953.42	6057.69	1337.31	15830.5		90.75	0.366183	0.077896			90.75	958.405	6050.92	2397.3	8373.55		90.75	0.131152	0.222573			90.75	1247.28	4434.39	1252.31	7615.55		90.75	0.215504	0.141218			90.75	2848.25	10724.1	3021.3	9167.55		90.75	0.209183	0.247874			90.75	3614.12	7782.99
			90.9	3953.42	6057.69	3367.3	9371.55		90.9	0.366183	0.264333			90.9	958.405	6050.92	1128.31	8441.55		90.9	0.131152	0.117902			90.9	1247.28	4434.39	632.305	6391.55		90.9	0.215504	0.090022			90.9	2848.25	10724.1	2624.3	10604.5		90.9	0.209183	0.198377			90.9	3614.12	7782.99
			91.05	3953.42	6057.69	6020.31	1791.55		91.05	0.366183	0.770663			91.05	958.405	6050.92	507.305	5789.55		91.05	0.131152	0.080565			91.05	1247.28	4434.39	1125.31	6450.55		91.05	0.215504	0.148538			91.05	2848.25	10724.1	2178.3	11512.5		91.05	0.209183	0.159107			91.05	3614.12	7782.99
			91.2	3953.42	6057.69	2635.3	6976.55		91.2	0.366183	0.274172			91.2	958.405	6050.92	1078.31	5893.55		91.2	0.131152	0.154665			91.2	1247.28	4434.39	439.305	5757.55		91.2	0.215504	0.070892			91.2	2848.25	10724.1	3074.3	10874.5		91.2	0.209183	0.220398			91.2	3614.12	7782.99
			91.35	3953.42	6057.69	3107.3	9968.55		91.35	0.366183	0.237637			91.35	958.405	6050.92	640.305	4484.55		91.35	0.131152	0.124941			91.35	1247.28	4434.39	540.305	5622.55		91.35	0.215504	0.087671			91.35	2848.25	10724.1	2587.3	8430.55		91.35	0.209183	0.234828			91.35	3614.12	7782.99
			91.5	3953.42	6057.69	487.305	8071.55		91.5	0.366183	0.056936			91.5	958.405	6050.92	709.305	5462.55		91.5	0.131152	0.114926			91.5	1247.28	4434.39	1504.31	6737.55		91.5	0.215504	0.18252			91.5	2848.25	10724.1	2187.3	9020.55		91.5	0.209183	0.195158			91.5	4648.06	5760.68
			91.65	3953.42	6057.69	5052.31	6337.55		91.65	0.366183	0.443579			91.65	958.405	6050.92	1612.31	5702.55		91.65	0.131152	0.220415			91.65	1247.28	4434.39	2652.3	6382.55		91.65	0.215504	0.293564			91.65	2848.25	10724.1	3217.3	8253.55		91.65	0.209183	0.280476			91.65	4648.06	5760.68
			91.8	1736.24	7420.3	1421.31	7351.55		91.8	0.18758	0.162012			91.8	958.405	6050.92	429.305	5016.55		91.8	0.131152	0.078831			91.8	1247.28	4434.39	2166.3	5164.55		91.8	0.215504	0.295505			91.8	2848.25	10724.1	2510.3	9961.55		91.8	0.209183	0.201278			91.8	4648.06	5760.68
			91.95	1736.24	7420.3	2308.3	7504.55		91.95	0.18758	0.235233			91.95	958.405	6050.92	882.305	6653.55		91.95	0.131152	0.117081			91.95	1247.28	4434.39	920.305	5647.55		91.95	0.215504	0.140123			91.95	2848.25	10724.1	4162.31	10857.5		91.95	0.209183	0.27712			91.95	4648.06	5760.68
			92.1	1736.24	7420.3	762.305	7525.55		92.1	0.18758	0.091979			92.1	958.405	6050.92	1350.31	5366.55		92.1	0.131152	0.201032			92.1	1247.28	4434.39	1337.31	6808.55		92.1	0.215504	0.16417			92.1	2848.25	10724.1	3371.3	8998.55		92.1	0.209183	0.272542			92.1	4648.06	5760.68
			92.25	1736.24	7420.3	2230.3	9141.55		92.25	0.18758	0.196125			92.25	958.405	6050.92	1286.31	5358.55		92.25	0.131152	0.193579			92.25	1247.28	4434.39	1053.31	6861.55		92.25	0.215504	0.133079			92.25	2848.25	10724.1	3380.3	9860.55		92.25	0.209183	0.255294			92.25	4648.06	5760.68
			92.4	1736.24	7420.3	1891.31	7109.55		92.4	0.18758	0.210125			92.4	958.405	6050.92	1868.31	4811.55		92.4	0.131152	0.279692			92.4	1247.28	4434.39	961.305	7170.55		92.4	0.215504	0.118215			92.4	2848.25	10724.1	3416.3	10647.5		92.4	0.209183	0.242914			92.4	4648.06	5760.68
			92.55	1736.24	7420.3	986.305	7159.55		92.55	0.18758	0.121081			92.55	958.405	6050.92	1130.31	5564.55		92.55	0.131152	0.168832			92.55	1247.28	4434.39	472.305	6870.55		92.55	0.215504	0.064322			92.55	2848.25	10724.1	3554.3	15626.5		92.55	0.209183	0.185305			92.55	4648.06	5760.68
			92.7	1736.24	7420.3	1282.31	8635.55		92.7	0.18758	0.129293			92.7	958.405	6050.92	532.305	6254.55		92.7	0.131152	0.078432			92.7	1247.28	4434.39	771.305	6199.55		92.7	0.215504	0.110647			92.7	2848.25	10724.1	3478.3	10565.5		92.7	0.209183	0.247674			92.7	4648.06	5760.68
			92.85	1736.24	7420.3	2396.3	8589.55		92.85	0.18758	0.218126			92.85	958.405	6050.92	1166.31	5124.55		92.85	0.131152	0.185397			92.85	1247.28	4434.39	1293.31	6536.55		92.85	0.215504	0.165176			92.85	2848.25	10724.1	3736.3	10911.5		92.85	0.209183	0.255075			92.85	4648.06	5760.68
			93	1736.24	7420.3	1415.31	8565.55		93	0.18758	0.141802			93	958.405	6050.92	423.305	6216.55		93	0.131152	0.063752			93	1247.28	4434.39	1151.31	5018.55		93	0.215504	0.186602			93	5316.06	8374.39	5688.31	7626.55		93	0.368008	0.427215			93	4648.06	5760.68
			93.15	1736.24	7420.3	1513.31	8098.55		93.15	0.18758	0.157441			93.15	958.405	6050.92	478.305	3456.55		93.15	0.131152	0.121556			93.15	1247.28	4434.39	1404.31	6544.55		93.15	0.215504	0.176668			93.15	2848.25	10724.1	3099.3	10315.5		93.15	0.209183	0.231035			93.15	4648.06	5760.68
			93.3	1736.24	7420.3	2138.3	9707.55		93.3	0.18758	0.180511			93.3	958.405	6050.92	970.305	6530.55		93.3	0.131152	0.129359			93.3	1247.28	4434.39	455.305	5870.55		93.3	0.215504	0.071975			93.3	2848.25	10724.1	3217.3	10659.5		93.3	0.209183	0.231847			93.3	4648.06	5760.68
			93.45	1736.24	7420.3	1908.31	9463.55		93.45	0.18758	0.167809			93.45	958.405	6050.92	821.305	6078.55		93.45	0.131152	0.119032			93.45	1247.28	4434.39	2288.3	6840.55		93.45	0.215504	0.250667			93.45	2848.25	10724.1	2814.3	10817.5		93.45	0.209183	0.206451			93.45	4648.06	5760.68
			93.6	1736.24	7420.3	1775.31	8594.55		93.6	0.18758	0.171199			93.6	958.405	6050.92	1745.31	5585.55		93.6	0.131152	0.238077			93.6	1247.28	4434.39	929.305	6588.55		93.6	0.215504	0.123613			93.6	2848.25	10724.1	2922.3	9377.55		93.6	0.209183	0.237589			93.6	3614.12	7782.99
			93.75	1736.24	7420.3	930.305	8807.55		93.75	0.18758	0.095535			93.75	958.405	6050.92	1215.31	5482.55		93.75	0.131152	0.181447			93.75	1247.28	4434.39	2275.3	8294.55		93.75	0.215504	0.215264			93.75	2848.25	10724.1	3348.3	11298.5		93.75	0.209183	0.228602			93.75	3614.12	7782.99
			93.9	1736.24	7420.3	1871.31	6166.55		93.9	0.18758	0.232811			93.9	958.405	6050.92	1128.31	5129.55		93.9	0.131152	0.180302			93.9	1247.28	4434.39	2673.3	5874.55		93.9	0.215504	0.312746			93.9	2848.25	10724.1	2122.3	10127.5		93.9	0.209183	0.173251			93.9	3614.12	7782.99
			94.05	1736.24	7420.3	3162.3	6438.55		94.05	0.18758	0.329377			94.05	958.405	6050.92	981.305	6714.55		94.05	0.131152	0.127511			94.05	1247.28	4434.39	1130.31	4471.55		94.05	0.215504	0.201773			94.05	2848.25	10724.1	3428.3	9828.55		94.05	0.209183	0.258606			94.05	3614.12	7782.99
			94.2	1736.24	7420.3	701.305	8960.55		94.2	0.18758	0.072585			94.2	958.405	6050.92	1833.31	5746.55		94.2	0.131152	0.241865			94.2	958.405	6050.92	1833.31	5746.55		94.2	0.131152	0.241865			94.2	2848.25	10724.1	2141.3	10546.5		94.2	0.209183	0.168768			94.2	3614.12	7782.99
			94.35	1736.24	7420.3	1251.31	8976.55		94.35	0.18758	0.122343			94.35	958.405	6050.92	1833.31	7310.55		94.35	0.131152	0.200496			94.35	958.405	6050.92	1833.31	7310.55		94.35	0.131152	0.200496			94.35	2848.25	10724.1	2313.3	9379.55		94.35	0.209183	0.197839			94.35	3614.12	7782.99
			94.5	1736.24	7420.3	1843.31	9595.55		94.5	0.18758	0.161144			94.5	958.405	6050.92	535.305	4334.55		94.5	0.131152	0.109922			94.5	958.405	6050.92	535.305	4334.55		94.5	0.131152	0.109922			94.5	958.405	6050.92	535.305	4334.55		94.5	0.131152	0.109922			94.5	3614.12	7782.99
			94.65	1736.24	7420.3	1624.31	10005.5		94.65	0.18758	0.139667			94.65	958.405	6050.92	944.305	5543.55		94.65	0.131152	0.14555			94.65	958.405	6050.92	944.305	5543.55		94.65	0.131152	0.14555			94.65	958.405	6050.92	944.305	5543.55		94.65	0.131152	0.14555			94.65	3614.12	7782.99
			94.8	1736.24	7420.3	1897.31	9244.55		94.8	0.18758	0.170286			94.8	958.405	6050.92	25.3047	4403.55		94.8	0.131152	0.005714			94.8	958.405	6050.92	25.3047	4403.55		94.8	0.131152	0.005714			94.8	958.405	6050.92	25.3047	4403.55		94.8	0.131152	0.005714			94.8	3614.12	7782.99
			94.95	1736.24	7420.3	2418.3	8379.55		94.95	0.18758	0.223962			94.95	1736.24	7420.3	2418.3	8379.55		94.95	0.215196	0.261132			94.95	1736.24	7420.3	2418.3	8379.55		94.95	0.215196	0.261132			94.95	1736.24	7420.3	2418.3	8379.55		94.95	0.215196	0.261132			94.95	3614.12	7782.99
[truncated: 13 more columns]

## Sheet: Figure S17
Supplementary Figure 17. Additional single-molecule FRET trajectories for Rad52ΔC
							Figure 17 A											Figure 17 B											Figure 17 C											Figure 17 D
			Time (s)	Idealized	Idealized	Acceptor	Donor		Time (s)	Idealized fret	fret			Time (s)	Idealized	Idealized	Acceptor	Donor		Time (s)	Idealized fret	fret			Time (s)	Idealized	Idealized	Acceptor	Donor		Time (s)	Idealized fret	fret			Time (s)	Idealized	Idealized	Acceptor	Donor		Time (s)	Idealized fret	fret			Time (s)	Idealized	Idealized
			0.15	5236.87	3215.69	6876.21	2226.77		0.15	0.621867	0.75538			0.15	4547.91	3960.88	1948.21	8624.77		0.15	0.516019	0.184263			0.15	3201.3	9743.51	2583.21	9860.27		0.15	0.244883	0.188524			0.15	5783.84	4917.17	8813.21	4409.77		0.15	0.545931	0.666507			0.15	2221.45	8632.03
			0.3	5236.87	3215.69	5654.21	2978.77		0.3	0.621867	0.654955			0.3	4547.91	3960.88	3022.21	4345.77		0.3	0.516019	0.410182			0.3	3201.3	9743.51	2048.21	9422.77		0.3	0.244883	0.226398			0.3	5783.84	4917.17	8255.21	5060.77		0.3	0.545931	0.619948			0.3	2221.45	8632.03
			0.45	5236.87	3215.69	4773.21	2011.77		0.45	0.621867	0.703497			0.45	4547.91	3960.88	4415.21	2406.77		0.45	0.516019	0.647204			0.45	3201.3	9743.51	1983.21	10278.8		0.45	0.244883	0.120962			0.45	5783.84	4917.17	5070.21	4201.77		0.45	0.545931	0.546832			0.45	2221.45	8632.03
			0.6	5236.87	3215.69	4799.21	4894.77		0.6	0.621867	0.495071			0.6	4547.91	3960.88	3189.21	4891.77		0.6	0.516019	0.394656			0.6	3201.3	9743.51	3016.71	10482.8		0.6	0.244883	0.191811			0.6	5783.84	4917.17	5417.21	5110.77		0.6	0.545931	0.514554			0.6	4107.28	6241.54
			0.75	5236.87	3215.69	4092.21	2963.77		0.75	0.621867	0.579963			0.75	4547.91	3960.88	268.212	9366.77		0.75	0.516019	0.027837			0.75	3201.3	9743.51	2883.21	9950.77		0.75	0.244883	0.258146			0.75	5783.84	4917.17	6353.21	4468.77		0.75	0.545931	0.587065			0.75	2221.45	8632.03
			0.9	5236.87	3215.69	5400.21	3057.77		0.9	0.621867	0.638475			0.9	4547.91	3960.88	3129.21	6508.77		0.9	0.516019	0.324675			0.9	3201.3	9743.51	2465.71	9896.27		0.9	0.244883	0.190895			0.9	5783.84	4917.17	6169.21	5487.77		0.9	0.545931	0.529229			0.9	2221.45	8632.03
			1.05	5236.87	3215.69	6296.21	3362.77		1.05	0.621867	0.65185			1.05	4547.91	3960.88	4383.21	2396.77		1.05	0.516019	0.646493			1.05	3201.3	9743.51	2486.71	10007.3		1.05	0.244883	0.208627			1.05	5783.84	4917.17	5533.21	3048.77		1.05	0.545931	0.644748			1.05	4107.28	6241.54
			1.2	5236.87	3215.69	5411.21	3843.77		1.2	0.621867	0.584681			1.2	4547.91	3960.88	1660.21	5598.77		1.2	0.516019	0.228711			1.2	3201.3	9743.51	1915.71	9774.27		1.2	0.244883	0.190252			1.2	5783.84	4917.17	7052.21	4982.77		1.2	0.545931	0.585976			1.2	4107.28	6241.54
			1.35	5236.87	3215.69	4823.21	2827.77		1.35	0.621867	0.630404			1.35	4547.91	3960.88	3254.21	7190.77		1.35	0.516019	0.311557			1.35	3201.3	9743.51	1999.21	9823.27		1.35	0.244883	0.130573			1.35	5783.84	4917.17	5990.21	4854.77		1.35	0.545931	0.552349			1.35	4107.28	6241.54
			1.5	3811.6	4485.93	3198.21	5724.77		1.5	0.469425	0.358424			1.5	4547.91	3960.88	6743.21	3777.77		1.5	0.516019	0.64093			1.5	3201.3	9743.51	2389.21	9575.77		1.5	0.244883	0.19901			1.5	3675.89	8248.06	2758.21	8286.77		1.5	0.312716	0.249725			1.5	2221.45	8632.03
			1.65	3811.6	4485.93	2473.21	7750.77		1.65	0.469425	0.241903			1.65	1456.4	5606.97	2874.21	6472.77		1.65	0.203481	0.307502			1.65	3201.3	9743.51	1379.71	9639.27		1.65	0.244883	0.200529			1.65	3675.89	8248.06	3232.21	5450.77		1.65	0.312716	0.372247			1.65	2221.45	8632.03
			1.8	3811.6	4485.93	3824.21	4502.77		1.8	0.469425	0.459255			1.8	1456.4	5606.97	2010.21	5941.77		1.8	0.203481	0.252794			1.8	3201.3	9743.51	1075.21	11181.3		1.8	0.244883	0.055185			1.8	5783.84	4917.17	4155.21	4376.77		1.8	0.545931	0.487016			1.8	2221.45	8632.03
			1.95	5236.87	3215.69	6964.21	1869.77		1.95	0.621867	0.788343			1.95	1456.4	5606.97	1782.21	5619.77		1.95	0.203481	0.240775			1.95	3201.3	9743.51	2535.71	9695.77		1.95	0.244883	0.116109			1.95	5783.84	4917.17	6313.21	4121.77		1.95	0.545931	0.605005			1.95	4107.28	6241.54
			2.1	5236.87	3215.69	4857.21	3923.77		2.1	0.621867	0.553151			2.1	4547.91	3960.88	5867.21	4247.77		2.1	0.516019	0.580052			2.1	3201.3	9743.51	2925.21	8427.27		2.1	0.244883	0.312332			2.1	5783.84	4917.17	4971.21	5669.77		2.1	0.545931	0.467176			2.1	4107.28	6241.54
			2.25	5236.87	3215.69	4164.21	5456.77		2.25	0.621867	0.432826			2.25	4547.91	3960.88	6364.21	2242.77		2.25	0.516019	0.739424			2.25	3201.3	9743.51	1401.71	9606.27		2.25	0.244883	0.202842			2.25	5783.84	4917.17	5269.21	7707.77		2.25	0.545931	0.406043			2.25	6555.74	3547.66
			2.4	5236.87	3215.69	5196.21	4426.77		2.4	0.621867	0.539979			2.4	1456.4	5606.97	3013.21	5936.77		2.4	0.203481	0.336672			2.4	3201.3	9743.51	1321.21	10991.8		2.4	0.244883	0.047207			2.4	5783.84	4917.17	6060.21	4707.77		2.4	0.545931	0.562799			2.4	6555.74	3547.66
			2.55	5236.87	3215.69	3905.21	4003.77		2.55	0.621867	0.493769			2.55	1456.4	5606.97	1855.21	6243.77		2.55	0.203481	0.229067			2.55	3201.3	9743.51	2240.71	11559.3		2.55	0.244883	0.153332			2.55	5783.84	4917.17	5382.21	4147.77		2.55	0.545931	0.564766			2.55	6555.74	3547.66
			2.7	5236.87	3215.69	7473.21	4332.77		2.7	0.621867	0.633002			2.7	1456.4	5606.97	978.212	7434.77		2.7	0.203481	0.116274			2.7	3201.3	9743.51	2304.71	10970.8		2.7	0.244883	0.171601			2.7	5783.84	4917.17	4508.21	3742.77		2.7	0.545931	0.546385			2.7	6555.74	3547.66
			2.85	5236.87	3215.69	7125.21	2725.77		2.85	0.621867	0.7233			2.85	1456.4	5606.97	1795.21	10140.8		2.85	0.203481	0.150403			2.85	3201.3	9743.51	3294.71	10243.8		2.85	0.244883	0.17573			2.85	5783.84	4917.17	3629.21	8097.77		2.85	0.545931	0.309475			2.85	4107.28	6241.54
			3	5236.87	3215.69	4808.21	4745.77		3	0.621867	0.503268			3	1456.4	5606.97	454.212	8752.77		3	0.203481	0.049333			3	3201.3	9743.51	3794.71	10114.3		3	0.244883	0.30486			3	5783.84	4917.17	5120.21	4448.77		3	0.545931	0.535084			3	6555.74	3547.66
			3.15	5236.87	3215.69	5338.21	3605.77		3.15	0.621867	0.59685			3.15	1456.4	5606.97	510.212	4695.77		3.15	0.203481	0.098005			3.15	3201.3	9743.51	2947.71	10561.8		3.15	0.244883	0.239511			3.15	5783.84	4917.17	5774.21	4546.77		3.15	0.545931	0.559463			3.15	6555.74	3547.66
			3.3	5236.87	3215.69	5507.21	3354.77		3.3	0.621867	0.621442			3.3	1456.4	5606.97	1688.21	6444.77		3.3	0.203481	0.207576			3.3	3201.3	9743.51	2603.21	10026.8		3.3	0.244883	0.196474			3.3	5783.84	4917.17	4871.21	6441.77		3.3	0.545931	0.430586			3.3	6555.74	3547.66
			3.45	3811.6	4485.93	4297.21	5328.77		3.45	0.469425	0.446418			3.45	4547.91	3960.88	4592.21	3708.77		3.45	0.516019	0.553213			3.45	3201.3	9743.51	3278.21	9544.27		3.45	0.244883	0.216974			3.45	3675.89	8248.06	1138.21	10694.8		3.45	0.312716	0.09619			3.45	6555.74	3547.66
			3.6	3811.6	4485.93	2027.21	5647.77		3.6	0.469425	0.264132			3.6	4547.91	3960.88	2104.21	3488.77		3.6	0.516019	0.376224			3.6	3201.3	9743.51	3012.21	10697.8		3.6	0.244883	0.28904			3.6	3675.89	8248.06	3659.21	6968.77		3.6	0.312716	0.3443			3.6	6555.74	3547.66
			3.75	3811.6	4485.93	3682.21	7549.77		3.75	0.469425	0.327833			3.75	1456.4	5606.97	750.212	4929.77		3.75	0.203481	0.13208			3.75	3201.3	9743.51	2621.71	11685.8		3.75	0.244883	0.1498			3.75	3675.89	8248.06	3247.21	7496.77		3.75	0.312716	0.302235			3.75	6555.74	3547.66
			3.9	3811.6	4485.93	2669.21	7984.77		3.9	0.469425	0.250537			3.9	1456.4	5606.97	1068.21	3922.77		3.9	0.203481	0.214028			3.9	3201.3	9743.51	2760.21	10585.8		3.9	0.244883	0.213756			3.9	3675.89	8248.06	4851.21	5465.77		3.9	0.312716	0.470216			3.9	6555.74	3547.66
			4.05	3811.6	4485.93	3943.21	4683.77		4.05	0.469425	0.457079			4.05	4547.91	3960.88	1824.21	2139.77		4.05	0.516019	0.460197			4.05	3201.3	9743.51	3364.21	9805.27		4.05	0.244883	0.197972			4.05	3675.89	8248.06	3886.21	7582.77		4.05	0.312716	0.338845			4.05	6555.74	3547.66
			4.2	3811.6	4485.93	4659.21	3185.77		4.2	0.469425	0.59391			4.2	4547.91	3960.88	2408.21	2670.77		4.2	0.516019	0.474152			4.2	3201.3	9743.51	3563.21	9449.77		4.2	0.244883	0.30161			4.2	5783.84	4917.17	6597.21	5493.77		4.2	0.545931	0.545631			4.2	6555.74	3547.66
			4.35	3811.6	4485.93	3311.21	4991.77		4.35	0.469425	0.398798			4.35	4547.91	3960.88	2553.21	3728.77		4.35	0.516019	0.406434			4.35	3201.3	9743.51	2487.21	9701.77		4.35	0.244883	0.23826			4.35	5783.84	4917.17	2965.21	4716.77		4.35	0.545931	0.385996			4.35	6555.74	3547.66
			4.5	3811.6	4485.93	4560.21	3997.77		4.5	0.469425	0.532861			4.5	4547.91	3960.88	8024.21	1986.77		4.5	0.516019	0.801541			4.5	3201.3	9743.51	3576.71	10786.8		4.5	0.244883	0.173923			4.5	5783.84	4917.17	5740.21	4174.77		4.5	0.545931	0.578943			4.5	6555.74	3547.66
			4.65	3811.6	4485.93	4837.21	2818.77		4.65	0.469425	0.631821			4.65	4547.91	3960.88	4727.21	2590.77		4.65	0.516019	0.645972			4.65	3201.3	9743.51	3689.21	11497.8		4.65	0.244883	0.310746			4.65	5783.84	4917.17	6851.21	3517.77		4.65	0.545931	0.660741			4.65	6555.74	3547.66
			4.8	3811.6	4485.93	3421.21	4449.77		4.8	0.469425	0.434661			4.8	1456.4	5606.97	1354.21	4309.77		4.8	0.203481	0.239092			4.8	3201.3	9743.51	3181.21	11438.3		4.8	0.244883	0.169716			4.8	5783.84	4917.17	5172.21	4816.77		4.8	0.545931	0.517792			4.8	6555.74	3547.66
			4.95	5236.87	3215.69	4173.21	2980.77		4.95	0.621867	0.583341			4.95	1456.4	5606.97	1511.21	5757.77		4.95	0.203481	0.207899			4.95	3201.3	9743.51	2971.21	10522.3		4.95	0.244883	0.26541			4.95	3675.89	8248.06	3019.21	10648.8		4.95	0.312716	0.220897			4.95	6555.74	3547.66
			5.1	5236.87	3215.69	5589.21	3506.77		5.1	0.621867	0.61447			5.1	1456.4	5606.97	1406.21	6008.77		5.1	0.203481	0.189645			5.1	3201.3	9743.51	2484.21	11844.3		5.1	0.244883	0.166657			5.1	3675.89	8248.06	4872.21	6789.77		5.1	0.312716	0.417786			5.1	6555.74	3547.66
			5.25	5236.87	3215.69	7465.21	2788.77		5.25	0.621867	0.728031			5.25	1456.4	5606.97	1346.21	6639.77		5.25	0.203481	0.168572			5.25	3201.3	9743.51	2749.21	11975.3		5.25	0.244883	0.178469			5.25	7053.56	4125.75	9236.21	2665.77		5.25	0.632665	0.776023			5.25	6555.74	3547.66
			5.4	3811.6	4485.93	3311.21	6282.77		5.4	0.469425	0.345134			5.4	4547.91	3960.88	7663.21	1857.77		5.4	0.516019	0.804876			5.4	3201.3	9743.51	2707.71	9719.77		5.4	0.244883	0.196928			5.4	7053.56	4125.75	6719.21	4232.77		5.4	0.632665	0.613516			5.4	6555.74	3547.66
			5.55	3811.6	4485.93	5636.21	4996.77		5.55	0.469425	0.530069			5.55	4547.91	3960.88	8566.21	554.77		5.55	0.516019	0.939176			5.55	3201.3	9743.51	2573.21	8561.27		5.55	0.244883	0.241413			5.55	7053.56	4125.75	8090.21	5339.77		5.55	0.632665	0.602399			5.55	6555.74	3547.66
			5.7	3811.6	4485.93	6508.21	4392.77		5.7	0.469425	0.59703			5.7	4547.91	3960.88	6955.21	1091.77		5.7	0.516019	0.864325			5.7	3201.3	9743.51	4356.71	9066.77		5.7	0.244883	0.219676			5.7	7053.56	4125.75	6377.21	2794.77		5.7	0.632665	0.695293			5.7	4107.28	6241.54
			5.85	3811.6	4485.93	4031.21	5734.77		5.85	0.469425	0.412781			5.85	4547.91	3960.88	6024.21	4253.77		5.85	0.516019	0.586128			5.85	5940.73	7006.28	6251.71	7423.27		5.85	0.462272	0.392583			5.85	7053.56	4125.75	5878.21	4943.77		5.85	0.632665	0.543173			5.85	6555.74	3547.66
			6	5236.87	3215.69	3984.21	1604.77		6	0.621867	0.712869			6	4547.91	3960.88	4678.21	5314.77		6	0.516019	0.46815			6	5940.73	7006.28	4278.21	6457.77		6	0.462272	0.552212			6	7053.56	4125.75	7337.21	4242.77		6	0.632665	0.633612			6	6555.74	3547.66
			6.15	5236.87	3215.69	7332.21	2186.77		6.15	0.621867	0.770273			6.15	1456.4	5606.97	1380.21	5879.77		6.15	0.203481	0.190112			6.15	3201.3	9743.51	2223.71	8387.27		6.15	0.244883	0.235055			6.15	7053.56	4125.75	5948.21	4760.77		6.15	0.632665	0.555441			6.15	6555.74	3547.66
			6.3	5236.87	3215.69	4831.21	1685.77		6.3	0.621867	0.741327			6.3	1456.4	5606.97	2146.21	7387.77		6.3	0.203481	0.225112			6.3	3201.3	9743.51	2423.71	8810.77		6.3	0.244883	0.185041			6.3	7053.56	4125.75	8187.21	3570.77		6.3	0.632665	0.696311			6.3	6555.74	3547.66
			6.45	5236.87	3215.69	5431.21	1858.77		6.45	0.621867	0.745024			6.45	1456.4	5606.97	1677.21	7130.77		6.45	0.203481	0.19042			6.45	3201.3	9743.51	2741.21	9776.77		6.45	0.244883	0.244227			6.45	7053.56	4125.75	7322.21	4539.77		6.45	0.632665	0.617284			6.45	6555.74	3547.66
			6.6	5236.87	3215.69	3719.21	4849.77		6.6	0.621867	0.434032			6.6	1456.4	5606.97	1976.21	6975.77		6.6	0.203481	0.220757			6.6	3201.3	9743.51	1808.21	10205.8		6.6	0.244883	0.196997			6.6	7053.56	4125.75	5917.21	4254.77		6.6	0.632665	0.581717			6.6	6555.74	3547.66
			6.75	5236.87	3215.69	3789.21	3638.77		6.75	0.621867	0.510127			6.75	1456.4	5606.97	2007.21	6746.77		6.75	0.203481	0.229291			6.75	3201.3	9743.51	2128.71	9427.27		6.75	0.244883	0.092073			6.75	7053.56	4125.75	6879.21	4219.77		6.75	0.632665	0.619806			6.75	6555.74	3547.66
			6.9	5236.87	3215.69	5811.21	3045.77		6.9	0.621867	0.656116			6.9	1456.4	5606.97	2173.21	6365.77		6.9	0.203481	0.254505			6.9	3201.3	9743.51	4734.71	8942.27		6.9	0.244883	0.262892			6.9	7053.56	4125.75	8261.21	5212.77		6.9	0.632665	0.613123			6.9	6555.74	3547.66
			7.05	5236.87	3215.69	3508.21	2259.77		7.05	0.621867	0.608222			7.05	1456.4	5606.97	2376.21	8469.77		7.05	0.203481	0.219087			7.05	5940.73	7006.28	7827.21	5644.27		7.05	0.462272	0.41592			7.05	7053.56	4125.75	4281.21	4887.77		7.05	0.632665	0.466923			7.05	6555.74	3547.66
			7.2	5236.87	3215.69	4832.21	3745.77		7.2	0.621867	0.563327			7.2	1456.4	5606.97	1441.21	5506.77		7.2	0.203481	0.207429			7.2	5940.73	7006.28	7314.71	3957.77		7.2	0.462272	0.784921			7.2	7053.56	4125.75	6630.21	3229.77		7.2	0.632665	0.672437			7.2	6555.74	3547.66
			7.35	3811.6	4485.93	2928.21	3115.77		7.35	0.469425	0.484484			7.35	1456.4	5606.97	1959.21	6993.77		7.35	0.203481	0.218833			7.35	5940.73	7006.28	7317.21	4387.27		7.35	0.462272	0.492585			7.35	7053.56	4125.75	8133.21	3338.77		7.35	0.632665	0.708963			7.35	6555.74	3547.66
			7.5	3811.6	4485.93	2656.21	4823.77		7.5	0.469425	0.355109			7.5	4547.91	3960.88	9487.21	1830.77		7.5	0.516019	0.838242			7.5	5940.73	7006.28	5690.21	6857.27		7.5	0.462272	0.732814			7.5	7053.56	4125.75	7810.21	3390.77		7.5	0.632665	0.697279			7.5	6555.74	3547.66
			7.65	3811.6	4485.93	4555.21	4868.77		7.65	0.469425	0.483364			7.65	4547.91	3960.88	8489.21	1031.77		7.65	0.516019	0.891632			7.65	5940.73	7006.28	4217.71	7400.77		7.65	0.462272	0.15713			7.65	7053.56	4125.75	6831.21	3920.77		7.65	0.632665	0.635344			7.65	6555.74	3547.66
			7.8	3811.6	4485.93	2279.21	4393.77		7.8	0.469425	0.341558			7.8	4547.91	3960.88	7828.21	3595.77		7.8	0.516019	0.685244			7.8	5940.73	7006.28	6840.21	5545.77		7.8	0.462272	0.589659			7.8	7053.56	4125.75	7689.21	2741.77		7.8	0.632665	0.737151			7.8	6555.74	3547.66
			7.95	3811.6	4485.93	3981.21	3155.77		7.95	0.469425	0.557828			7.95	4547.91	3960.88	7152.21	3573.77		7.95	0.516019	0.666812			7.95	5940.73	7006.28	6382.71	5598.27		7.95	0.462272	0.522079			7.95	7053.56	4125.75	9680.21	4327.77		7.95	0.632665	0.69105			7.95	6555.74	3547.66
			8.1	3811.6	4485.93	2567.21	3785.77		8.1	0.469425	0.404096			8.1	4547.91	3960.88	3471.21	5409.77		8.1	0.516019	0.390859			8.1	5940.73	7006.28	5634.21	5022.27		8.1	0.462272	0.546993			8.1	7053.56	4125.75	8174.21	3901.77		8.1	0.632665	0.676898			8.1	6555.74	3547.66
			8.25	3811.6	4485.93	4556.21	2756.77		8.25	0.469425	0.623031			8.25	1456.4	5606.97	975.212	7430.77		8.25	0.203481	0.116014			8.25	5940.73	7006.28	4633.71	5466.77		8.25	0.462272	0.511772			8.25	7053.56	4125.75	5262.21	7752.77		8.25	0.632665	0.40432			8.25	4107.28	6241.54
			8.4	3811.6	4485.93	2839.21	2881.77		8.4	0.469425	0.496281			8.4	1456.4	5606.97	2727.21	5956.77		8.4	0.203481	0.314051			8.4	5940.73	7006.28	3563.21	7072.27		8.4	0.462272	0.394597			8.4	7053.56	4125.75	7005.21	4913.77		8.4	0.632665	0.587736			8.4	2221.45	8632.03
			8.55	3811.6	4485.93	4007.21	4289.77		8.55	0.469425	0.482972			8.55	1456.4	5606.97	2116.21	5925.77		8.55	0.203481	0.263146			8.55	5940.73	7006.28	6053.21	6964.27		8.55	0.462272	0.29016			8.55	7053.56	4125.75	6416.21	5091.77		8.55	0.632665	0.557544			8.55	4107.28	6241.54
			8.7	3811.6	4485.93	2493.21	2878.77		8.7	0.469425	0.464114			8.7	1456.4	5606.97	1173.21	5919.77		8.7	0.203481	0.165405			8.7	5940.73	7006.28	7764.21	5924.27		8.7	0.462272	0.617581			8.7	7053.56	4125.75	8441.21	3720.77		8.7	0.632665	0.694065			8.7	4107.28	6241.54
			8.85	3811.6	4485.93	3905.21	3876.77		8.85	0.469425	0.501827			8.85	1456.4	5606.97	2874.21	7150.77		8.85	0.203481	0.286705			8.85	5940.73	7006.28	7739.71	5041.27		8.85	0.462272	0.515231			8.85	7053.56	4125.75	7185.21	4636.77		8.85	0.632665	0.607784			8.85	4107.28	6241.54
			9	3811.6	4485.93	4412.21	3850.77		9	0.469425	0.533973			9	1456.4	5606.97	2461.21	5513.77		9	0.203481	0.308617			9	5940.73	7006.28	6540.21	5871.77		9	0.462272	0.706256			9	7053.56	4125.75	6260.21	3622.77		9	0.632665	0.633434			9	4107.28	6241.54
			9.15	3811.6	4485.93	2544.21	2794.77		9.15	0.469425	0.476535			9.15	1456.4	5606.97	1312.21	7183.77		9.15	0.203481	0.154451			9.15	5940.73	7006.28	5372.71	6801.77		9.15	0.462272	0.356723			9.15	7053.56	4125.75	6758.21	6660.77		9.15	0.632665	0.503631			9.15	4107.28	6241.54
			9.3	3811.6	4485.93	4038.21	4791.77		9.3	0.469425	0.45733			9.3	1456.4	5606.97	1462.21	6815.77		9.3	0.203481	0.176639			9.3	5940.73	7006.28	5517.71	6517.77		9.3	0.462272	0.534076			9.3	7053.56	4125.75	5279.21	3292.77		9.3	0.632665	0.615868			9.3	2221.45	8632.03
			9.45	3811.6	4485.93	5381.21	4120.77		9.45	0.469425	0.566325			9.45	1456.4	5606.97	1303.21	6264.77		9.45	0.203481	0.172201			9.45	5940.73	7006.28	5685.71	7421.27		9.45	0.462272	0.387961			9.45	7053.56	4125.75	6630.21	2939.77		9.45	0.632665	0.692813			9.45	4107.28	6241.54
			9.6	3811.6	4485.93	3874.21	5083.77		9.6	0.469425	0.432487			9.6	1456.4	5606.97	2288.21	6983.77		9.6	0.203481	0.246788			9.6	5940.73	7006.28	6868.71	6363.27		9.6	0.462272	0.4753			9.6	7053.56	4125.75	5728.21	4417.77		9.6	0.632665	0.564579			9.6	2221.45	8632.03
			9.75	3811.6	4485.93	3471.21	3645.77		9.75	0.469425	0.487737			9.75	1456.4	5606.97	2233.21	7692.77		9.75	0.203481	0.224987			9.75	5940.73	7006.28	6650.71	6075.77		9.75	0.462272	0.566511			9.75	7053.56	4125.75	7324.21	3755.77		9.75	0.632665	0.661031			9.75	2221.45	8632.03
			9.9	3811.6	4485.93	3921.21	3822.77		9.9	0.469425	0.506356			9.9	1456.4	5606.97	1413.21	7138.77		9.9	0.203481	0.16525			9.9	5940.73	7006.28	7543.21	6028.77		9.9	0.462272	0.478793			9.9	7053.56	4125.75	8258.21	2948.77		9.9	0.632665	0.736881			9.9	2221.45	8632.03
			10.05	3811.6	4485.93	3305.21	4722.77		10.05	0.469425	0.411711			10.05	1456.4	5606.97	1856.21	6895.77		10.05	0.203481	0.21209			10.05	5940.73	7006.28	6418.21	6759.77		10.05	0.462272	0.623948			10.05	7053.56	4125.75	7923.21	3433.77		10.05	0.632665	0.697651			10.05	2221.45	8632.03
			10.2	3811.6	4485.93	3689.21	3203.77		10.2	0.469425	0.535213			10.2	1456.4	5606.97	494.212	6699.77		10.2	0.203481	0.068698			10.2	5940.73	7006.28	5233.21	7912.27		10.2	0.462272	0.322173			10.2	7053.56	4125.75	6336.21	5405.77		10.2	0.632665	0.53962			10.2	2221.45	8632.03
			10.35	3811.6	4485.93	2373.21	5719.77		10.35	0.469425	0.293243			10.35	1456.4	5606.97	2031.21	6457.77		10.35	0.203481	0.239276			10.35	5940.73	7006.28	6434.71	7281.27		10.35	0.462272	0.461436			10.35	7053.56	4125.75	6901.21	5103.77		10.35	0.632665	0.574862			10.35	4107.28	6241.54
			10.5	3811.6	4485.93	3506.21	5117.77		10.5	0.469425	0.406565			10.5	1456.4	5606.97	170.212	7494.77		10.5	0.203481	0.022206			10.5	5940.73	7006.28	5353.71	7960.77		10.5	0.462272	0.477571			10.5	7053.56	4125.75	7039.21	5863.77		10.5	0.632665	0.545549			10.5	2221.45	8632.03
			10.65	3811.6	4485.93	2472.21	5540.77		10.65	0.469425	0.308526			10.65	1456.4	5606.97	2600.21	5932.77		10.65	0.203481	0.304725			10.65	5940.73	7006.28	4124.21	10116.8		10.65	0.462272	0.329038			10.65	7053.56	4125.75	6245.21	4688.77		10.65	0.632665	0.571175			10.65	2221.45	8632.03
			10.8	3811.6	4485.93	2611.21	4020.77		10.8	0.469425	0.39373			10.8	1456.4	5606.97	2622.21	7485.77		10.8	0.203481	0.25942			10.8	5940.73	7006.28	5813.21	7731.77		10.8	0.462272	0.253911			10.8	7053.56	4125.75	8739.21	3607.77		10.8	0.632665	0.707801			10.8	2221.45	8632.03
			10.95	3811.6	4485.93	2881.21	4865.77		10.95	0.469425	0.371914			10.95	1456.4	5606.97	2273.21	6317.77		10.95	0.203481	0.264604			10.95	7685.04	5057.86	6833.71	4966.77		10.95	0.6009	0.645047			10.95	3675.89	8248.06	3328.21	9257.77		10.95	0.312716	0.264438			10.95	4107.28	6241.54
			11.1	3811.6	4485.93	3896.21	2743.77		11.1	0.469425	0.58678			11.1	1456.4	5606.97	1569.21	6814.77		11.1	0.203481	0.187168			11.1	7685.04	5057.86	6953.71	4702.27		11.1	0.6009	0.509267			11.1	3675.89	8248.06	2248.21	10378.8		11.1	0.312716	0.178048			11.1	4107.28	6241.54
			11.25	3811.6	4485.93	3854.21	3167.77		11.25	0.469425	0.548878			11.25	1456.4	5606.97	2870.21	5932.77		11.25	0.203481	0.32605			11.25	7685.04	5057.86	8472.71	5186.27		11.25	0.6009	0.681032			11.25	7053.56	4125.75	7513.21	4102.77		11.25	0.632665	0.6468			11.25	4107.28	6241.54
			11.4	3811.6	4485.93	4187.21	3973.77		11.4	0.469425	0.513077			11.4	1456.4	5606.97	2177.21	5278.77		11.4	0.203481	0.292009			11.4	7685.04	5057.86	8561.71	6281.27		11.4	0.6009	0.57378			11.4	7053.56	4125.75	6434.21	5328.77		11.4	0.632665	0.546988			11.4	2221.45	8632.03
			11.55	3811.6	4485.93	3265.21	3824.77		11.55	0.469425	0.460539			11.55	1456.4	5606.97	2770.21	4443.77		11.55	0.203481	0.384006			11.55	7685.04	5057.86	7521.71	5468.27		11.55	0.6009	0.580125			11.55	7053.56	4125.75	5254.21	4672.77		11.55	0.632665	0.529286			11.55	2221.45	8632.03
			11.7	3811.6	4485.93	4018.21	5828.77		11.7	0.469425	0.408065			11.7	1456.4	5606.97	2836.21	6609.77		11.7	0.203481	0.300256			11.7	7685.04	5057.86	6747.71	4310.27		11.7	0.6009	0.577727			11.7	7053.56	4125.75	7578.21	4941.77		11.7	0.632665	0.605289			11.7	4107.28	6241.54
			11.85	3811.6	4485.93	5590.21	3520.77		11.85	0.469425	0.613569			11.85	1456.4	5606.97	1137.21	5599.77		11.85	0.203481	0.168801			11.85	7685.04	5057.86	5162.21	5860.77		11.85	0.6009	0.647114			11.85	7053.56	4125.75	7203.21	5309.77		11.85	0.632665	0.575659			11.85	2221.45	8632.03
			12	3811.6	4485.93	3206.21	4124.77		12	0.469425	0.437351			12	1456.4	5606.97	2974.21	5868.77		12	0.203481	0.336336			12	5940.73	7006.28	5513.21	7423.77		12	0.462272	0.309974			12	7053.56	4125.75	7763.21	3648.77		12	0.632665	0.680268			12	2221.45	8632.03
			12.15	3811.6	4485.93	4607.21	4745.77		12.15	0.469425	0.492593			12.15	1456.4	5606.97	113.212	5982.77		12.15	0.203481	0.018572			12.15	5940.73	7006.28	6021.21	5954.77		12.15	0.462272	0.521945			12.15	7053.56	4125.75	8190.21	3863.77		12.15	0.632665	0.679461			12.15	4107.28	6241.54
			12.3	3811.6	4485.93	2400.21	6074.77		12.3	0.469425	0.283211			12.3	1456.4	5606.97	2362.21	5983.77		12.3	0.203481	0.283036			12.3	5940.73	7006.28	5966.21	5177.77		12.3	0.462272	0.474946			12.3	7053.56	4125.75	6073.21	5572.77		12.3	0.632665	0.521486			12.3	2221.45	8632.03
			12.45	3811.6	4485.93	4940.21	3069.77		12.45	0.469425	0.616757			12.45	1456.4	5606.97	3377.21	3979.77		12.45	0.203481	0.459049			12.45	5940.73	7006.28	6743.21	6652.77		12.45	0.462272	0.582539			12.45	7053.56	4125.75	6477.21	5089.77		12.45	0.632665	0.559974			12.45	2221.45	8632.03
			12.6	3811.6	4485.93	2119.21	4827.77		12.6	0.469425	0.305055			12.6	1456.4	5606.97	1279.21	5978.77		12.6	0.203481	0.176249			12.6	5940.73	7006.28	5485.21	6814.77		12.6	0.462272	0.433951			12.6	7053.56	4125.75	5782.21	3849.77		12.6	0.632665	0.600314			12.6	2221.45	8632.03
			12.75	3811.6	4485.93	4236.21	4375.77		12.75	0.469425	0.491897			12.75	1456.4	5606.97	985.212	4949.77		12.75	0.203481	0.166001			12.75	5940.73	7006.28	5999.71	6079.77		12.75	0.462272	0.462543			12.75	7053.56	4125.75	7891.21	4338.77		12.75	0.632665	0.645235			12.75	2221.45	8632.03
			12.9	3811.6	4485.93	2656.21	3014.77		12.9	0.469425	0.468387			12.9	1456.4	5606.97	1319.21	4164.77		12.9	0.203481	0.240557			12.9	5940.73	7006.28	6773.21	6171.27		12.9	0.462272	0.522173			12.9	7053.56	4125.75	5795.21	5779.77		12.9	0.632665	0.500667			12.9	2221.45	8632.03
			13.05	3811.6	4485.93	2340.21	3433.77		13.05	0.469425	0.405303			13.05	4547.91	3960.88	2310.21	3783.77		13.05	0.516019	0.379097			13.05	5940.73	7006.28	5585.21	6652.77		13.05	0.462272	0.524488			13.05	7053.56	4125.75	7987.21	3704.77		13.05	0.632665	0.683136			13.05	2221.45	8632.03
			13.2	3811.6	4485.93	2950.21	3095.77		13.2	0.469425	0.487962			13.2	4547.91	3960.88	5229.21	3698.77		13.2	0.516019	0.58571			13.2	5940.73	7006.28	5446.21	8506.77		13.2	0.462272	0.390275			13.2	7053.56	4125.75	8978.21	4062.77		13.2	0.632665	0.688461			13.2	2221.45	8632.03
			13.35	3811.6	4485.93	2574.21	4394.77		13.35	0.469425	0.369381			13.35	4547.91	3960.88	2002.21	2185.77		13.35	0.516019	0.478085			13.35	5940.73	7006.28	3771.71	11449.8		13.35	0.462272	0.390367			13.35	7053.56	4125.75	4546.21	6012.77		13.35	0.632665	0.430554			13.35	2221.45	8632.03
			13.5	3811.6	4485.93	3665.21	5653.77		13.5	0.469425	0.393306			13.5	4547.91	3960.88	1692.21	2870.77		13.5	0.516019	0.370857			13.5	5940.73	7006.28	3415.71	10682.8		13.5	0.462272	0.100168			13.5	7053.56	4125.75	5860.21	5370.77		13.5	0.632665	0.52179			13.5	2221.45	8632.03
			13.65	3811.6	4485.93	3826.21	2738.77		13.65	0.469425	0.582821			13.65	4547.91	3960.88	4365.21	2563.77		13.65	0.516019	0.629993			13.65	5940.73	7006.28	4411.21	8742.27		13.65	0.462272	0.402811			13.65	7053.56	4125.75	5191.21	5895.77		13.65	0.632665	0.468226			13.65	2221.45	8632.03
			13.8	3811.6	4485.93	3735.21	3581.77		13.8	0.469425	0.510485			13.8	4547.91	3960.88	4197.21	3570.77		13.8	0.516019	0.540322			13.8	5940.73	7006.28	3396.71	9693.27		13.8	0.462272	0.267025			13.8	7053.56	4125.75	6690.21	4252.77		13.8	0.632665	0.61137			13.8	2221.45	8632.03
			13.95	3811.6	4485.93	2211.21	3576.77		13.95	0.469425	0.382035			13.95	4547.91	3960.88	7882.21	1245.77		13.95	0.516019	0.863522			13.95	5940.73	7006.28	4438.71	7993.27		13.95	0.462272	0.25198			13.95	7053.56	4125.75	7865.21	3292.77		13.95	0.632665	0.704896			13.95	2221.45	8632.03
			14.1	3811.6	4485.93	4813.21	4895.77		14.1	0.469425	0.495748			14.1	4547.91	3960.88	6790.21	2890.77		14.1	0.516019	0.701397			14.1	5940.73	7006.28	5069.71	5461.27		14.1	0.462272	0.474276			14.1	7053.56	4125.75	7143.21	3557.77		14.1	0.632665	0.667529			14.1	2221.45	8632.03
			14.25	3811.6	4485.93	3197.21	4165.77		14.25	0.469425	0.434228			14.25	1456.4	5606.97	1240.21	6217.77		14.25	0.203481	0.166293			14.25	5940.73	7006.28	4253.21	6821.77		14.25	0.462272	0.490411			14.25	7053.56	4125.75	5134.21	4770.77		14.25	0.632665	0.518346			14.25	2221.45	8632.03
			14.4	3811.6	4485.93	2855.21	4044.77		14.4	0.469425	0.4138			14.4	1456.4	5606.97	1945.21	4925.77		14.4	0.203481	0.283105			14.4	5940.73	7006.28	5914.21	5734.77		14.4	0.462272	0.306894			14.4	7053.56	4125.75	6351.21	3968.77		14.4	0.632665	0.615429			14.4	4107.28	6241.54
			14.55	3811.6	4485.93	3620.21	3529.77		14.55	0.469425	0.506325			14.55	1456.4	5606.97	1200.21	3564.77		14.55	0.203481	0.251882			14.55	5940.73	7006.28	6829.71	4841.27		14.55	0.462272	0.754205			14.55	3675.89	8248.06	5951.21	8630.77		14.55	0.312716	0.408121			14.55	2221.45	8632.03
			14.7	3008.3	6096.9	1687.21	5503.77		14.7	0.334357	0.234629			14.7	4547.91	3960.88	3949.21	3858.77		14.7	0.516019	0.505792			14.7	5940.73	7006.28	5715.21	7025.77		14.7	0.462272	0.447972			14.7	3675.89	8248.06	6490.21	8222.77		14.7	0.312716	0.441121			14.7	2221.45	8632.03
			14.85	3008.3	6096.9	1193.21	7212.77		14.85	0.334357	0.141948			14.85	4547.91	3960.88	3488.21	3905.77		14.85	0.516019	0.471764			14.85	5940.73	7006.28	6518.71	5436.27		14.85	0.462272	0.44918			14.85	3675.89	8248.06	2336.21	8415.77		14.85	0.312716	0.217282			14.85	2221.45	8632.03
			15	3008.3	6096.9	3347.21	3768.77		15	0.334357	0.470379			15	4547.91	3960.88	5005.21	4338.77		15	0.516019	0.535662			15	5940.73	7006.28	6347.21	5611.27		15	0.462272	0.652305			15	7053.56	4125.75	7377.21	3953.77		15	0.632665	0.651066			15	4107.28	6241.54
			15.15	3008.3	6096.9	4682.21	3024.77		15.15	0.334357	0.607529			15.15	4547.91	3960.88	2667.21	3775.77		15.15	0.516019	0.413972			15.15	5940.73	7006.28	5969.71	7665.27		15.15	0.462272	0.421721			15.15	7053.56	4125.75	5527.21	5092.77		15.15	0.632665	0.520454			15.15	4107.28	6241.54
			15.3	3008.3	6096.9	1627.21	3707.77		15.3	0.334357	0.305008			15.3	4547.91	3960.88	2131.21	3151.77		15.3	0.516019	0.403411			15.3	5940.73	7006.28	5657.71	7633.27		15.3	0.462272	0.451665			15.3	7053.56	4125.75	5519.21	4055.77		15.3	0.632665	0.57642			15.3	2221.45	8632.03
			15.45	3008.3	6096.9	1138.21	4016.77		15.45	0.334357	0.220798			15.45	1456.4	5606.97	595.212	5112.77		15.45	0.203481	0.104277			15.45	5940.73	7006.28	3516.21	8953.77		15.45	0.462272	0.393709			15.45	7053.56	4125.75	5991.21	4122.77		15.45	0.632665	0.592369			15.45	4107.28	6241.54
			15.6	3008.3	6096.9	2129.21	3787.77		15.6	0.334357	0.359848			15.6	1456.4	5606.97	385.212	6020.77		15.6	0.203481	0.060133			15.6	3201.3	9743.51	3084.71	9814.27		15.6	0.244883	0.179712			15.6	7053.56	4125.75	7624.21	3387.77		15.6	0.632665	0.692356			15.6	4107.28	6241.54
			15.75	3008.3	6096.9	1838.21	4017.77		15.75	0.334357	0.313903			15.75	1456.4	5606.97	1930.21	7675.77		15.75	0.203481	0.200939			15.75	3201.3	9743.51	3295.71	8378.77		15.75	0.244883	0.29972			15.75	7053.56	4125.75	8273.21	3005.77		15.75	0.632665	0.733507			15.75	4107.28	6241.54
			15.9	3811.6	4485.93	2878.21	3401.77		15.9	0.469425	0.458315			15.9	1456.4	5606.97	-176.788	6488.77		15.9	0.203481	-0.02801			15.9	3201.3	9743.51	4048.21	6800.27		15.9	0.244883	0.261252			15.9	7053.56	4125.75	8344.21	3968.77		15.9	0.632665	0.677676			15.9	4107.28	6241.54
			16.05	3811.6	4485.93	3655.21	4410.77		16.05	0.469425	0.453164			16.05	1456.4	5606.97	1644.21	3257.77		16.05	0.203481	0.335418			16.05	3201.3	9743.51	4043.71	8332.77		16.05	0.244883	0.479524			16.05	7053.56	4125.75	6079.21	4452.77		16.05	0.632665	0.577214			16.05	4107.28	6241.54
			16.2	3811.6	4485.93	3815.21	3632.77		16.2	0.469425	0.512248			16.2	1456.4	5606.97	633.212	4202.77		16.2	0.203481	0.130938			16.2	3201.3	9743.51	3168.71	10012.3		16.2	0.244883	0.202012			16.2	7053.56	4125.75	9201.21	1987.77		16.2	0.632665	0.822346			16.2	4107.28	6241.54
			16.35	3811.6	4485.93	2408.21	3602.77		16.35	0.469425	0.400635			16.35	1456.4	5606.97	888.212	3768.77		16.35	0.203481	0.190727			16.35	3201.3	9743.51	3801.21	10992.8		16.35	0.244883	0.28149			16.35	7053.56	4125.75	7706.21	3716.77		16.35	0.632665	0.674623			16.35	4107.28	6241.54
			16.5	3811.6	4485.93	3254.21	3029.77		16.5	0.469425	0.517858			16.5	1456.4	5606.97	1766.21	6955.77		16.5	0.203481	0.202501			16.5	3201.3	9743.51	4442.71	10551.8		16.5	0.244883	0.238399			16.5	7053.56	4125.75	6409.21	5035.77		16.5	0.632665	0.560002			16.5	4107.28	6241.54
			16.65	3811.6	4485.93	7027.21	3296.77		16.65	0.469425	0.680669			16.65	1456.4	5606.97	1770.21	7070.77		16.65	0.203481	0.200228			16.65	5940.73	7006.28	5943.21	7578.77		16.65	0.462272	0.370582			16.65	7053.56	4125.75	7102.21	3261.77		16.65	0.632665	0.685278			16.65	2221.45	8632.03
			16.8	3811.6	4485.93	4026.21	3922.77		16.8	0.469425	0.506507			16.8	1456.4	5606.97	504.212	8210.77		16.8	0.203481	0.057856			16.8	5940.73	7006.28	7580.71	5651.77		16.8	0.462272	0.504617			16.8	7053.56	4125.75	4307.21	3929.77		16.8	0.632665	0.522911			16.8	2221.45	8632.03
			16.95	3811.6	4485.93	3291.21	3575.77		16.95	0.469425	0.479281			16.95	1456.4	5606.97	3012.21	5464.77		16.95	0.203481	0.35534			16.95	5940.73	7006.28	6602.21	6362.77		16.95	0.462272	0.648524			16.95	7053.56	4125.75	8258.21	3303.77		16.95	0.632665	0.714256			16.95	2221.45	8632.03
			17.1	3811.6	4485.93	3186.21	4659.77		17.1	0.469425	0.406095			17.1	1456.4	5606.97	1451.21	6938.77		17.1	0.203481	0.17297			17.1	5940.73	7006.28	6952.71	6503.77		17.1	0.462272	0.378484			17.1	7053.56	4125.75	6652.21	3761.77		17.1	0.632665	0.638777			17.1	2221.45	8632.03
			17.25	3811.6	4485.93	4144.21	3194.77		17.25	0.469425	0.564685			17.25	1456.4	5606.97	1452.21	5432.77		17.25	0.203481	0.210925			17.25	5940.73	7006.28	6096.21	8566.77		17.25	0.462272	0.653215			17.25	7053.56	4125.75	5132.21	3799.77		17.25	0.632665	0.574588			17.25	2221.45	8632.03
			17.4	3811.6	4485.93	3892.21	3742.77		17.4	0.469425	0.509787			17.4	1456.4	5606.97	2312.21	6163.77		17.4	0.203481	0.272796			17.4	5940.73	7006.28	3349.71	9356.27		17.4	0.462272	0.212137			17.4	7053.56	4125.75	7483.21	4200.77		17.4	0.632665	0.640468			17.4	2221.45	8632.03
			17.55	3811.6	4485.93	5008.21	3976.77		17.55	0.469425	0.557398			17.55	1456.4	5606.97	1007.21	6249.77		17.55	0.203481	0.138792			17.55	5940.73	7006.28	4814.71	7262.77		17.55	0.462272	0.348111			17.55	7053.56	4125.75	6509.21	4705.77		17.55	0.632665	0.580403			17.55	2221.45	8632.03
			17.7	3811.6	4485.93	3026.21	5348.77		17.7	0.469425	0.36134			17.7	1456.4	5606.97	2409.21	5422.77		17.7	0.203481	0.307612			17.7	5940.73	7006.28	6418.71	7318.27		17.7	0.462272	0.432126			17.7	7053.56	4125.75	5925.21	7253.77		17.7	0.632665	0.449596			17.7	2221.45	8632.03
			17.85	3811.6	4485.93	4035.21	5677.77		17.85	0.469425	0.415445			17.85	1456.4	5606.97	2070.21	5150.77		17.85	0.203481	0.286694			17.85	5940.73	7006.28	6277.21	6660.77		17.85	0.462272	0.5067			17.85	7053.56	4125.75	9454.21	2562.77		17.85	0.632665	0.786738			17.85	2221.45	8632.03
			18	3811.6	4485.93	4505.21	1615.77		18	0.469425	0.736028			18	4547.91	3960.88	6988.21	1888.77		18	0.516019	0.787228			18	5940.73	7006.28	5949.71	6074.77		18	0.462272	0.463637			18	7053.56	4125.75	5353.21	3051.77		18	0.632665	0.636909			18	2221.45	8632.03
			18.15	3811.6	4485.93	2096.21	4812.77		18.15	0.469425	0.303404			18.15	1456.4	5606.97	2100.21	7303.77		18.15	0.203481	0.223332			18.15	5940.73	7006.28	5424.21	6465.77		18.15	0.462272	0.531056			18.15	7053.56	4125.75	6691.21	4648.77		18.15	0.632665	0.590055			18.15	2221.45	8632.03
			18.3	3811.6	4485.93	3344.21	2934.77		18.3	0.469425	0.532604			18.3	1456.4	5606.97	2314.21	6126.77		18.3	0.203481	0.274164			18.3	5940.73	7006.28	5707.71	7688.27		18.3	0.462272	0.390494			18.3	7053.56	4125.75	8912.21	3107.77		18.3	0.632665	0.74145			18.3	2221.45	8632.03
			18.45	3811.6	4485.93	4159.21	4872.77		18.45	0.469425	0.460498			18.45	1456.4	5606.97	2123.21	7420.77		18.45	0.203481	0.222466			18.45	5940.73	7006.28	7338.21	5853.77		18.45	0.462272	0.457971			18.45	7053.56	4125.75	4797.21	4535.77		18.45	0.632665	0.514006			18.45	2221.45	8632.03
			18.6	3811.6	4485.93	3337.21	3805.77		18.6	0.469425	0.467202			18.6	1456.4	5606.97	1939.21	5724.77		18.6	0.203481	0.253029			18.6	5940.73	7006.28	8096.71	3700.27		18.6	0.462272	0.669568			18.6	7053.56	4125.75	7122.21	4940.77		18.6	0.632665	0.590419			18.6	2221.45	8632.03
			18.75	5236.87	3215.69	4143.21	1257.77		18.75	0.621867	0.767122			18.75	1456.4	5606.97	2090.21	7980.77		18.75	0.203481	0.207548			18.75	5940.73	7006.28	8410.21	4927.27		18.75	0.462272	0.704465			18.75	7053.56	4125.75	7512.21	4623.77		18.75	0.632665	0.619003			18.75	2221.45	8632.03
			18.9	3811.6	4485.93	3959.21	3529.77		18.9	0.469425	0.528672			18.9	1456.4	5606.97	1992.21	7111.77		18.9	0.203481	0.218829			18.9	5940.73	7006.28	5427.21	9776.77		18.9	0.462272	0.575942			18.9	7053.56	4125.75	6531.21	4485.77		18.9	0.632665	0.592831			18.9	2221.45	8632.03
			19.05	3811.6	4485.93	2743.21	4576.77		19.05	0.469425	0.374757			19.05	4547.91	3960.88	3945.21	5501.77		19.05	0.516019	0.417616			19.05	5940.73	7006.28	4126.21	11654.8		19.05	0.462272	0.134113			19.05	7053.56	4125.75	10036.2	4983.77		19.05	0.632665	0.668191			19.05	4107.28	6241.54
			19.2	3811.6	4485.93	5759.21	4699.77		19.2	0.469425	0.550647			19.2	4547.91	3960.88	5481.21	2808.77		19.2	0.516019	0.661185			19.2	5940.73	7006.28	6287.71	8858.27		19.2	0.462272	0.377856			19.2	7053.56	4125.75	8395.21	4526.77		19.2	0.632665	0.649685			19.2	2221.45	8632.03
			19.35	3811.6	4485.93	4779.21	4212.77		19.35	0.469425	0.531497			19.35	4547.91	3960.88	5356.21	4041.77		19.35	0.516019	0.569932			19.35	5940.73	7006.28	6807.71	5895.27		19.35	0.462272	0.459693			19.35	7053.56	4125.75	5252.21	3869.77		19.35	0.632665	0.575775			19.35	2221.45	8632.03
			19.5	3811.6	4485.93	2898.21	4584.77		19.5	0.469425	0.387307			19.5	4547.91	3960.88	6498.21	3294.77		19.5	0.516019	0.663558			19.5	7685.04	5057.86	7112.21	4858.77		19.5	0.6009	0.62656			19.5	7053.56	4125.75	6184.21	6387.77		19.5	0.632665	0.491904			19.5	2221.45	8632.03
			19.65	3811.6	4485.93	2754.21	5528.77		19.65	0.469425	0.332515			19.65	4547.91	3960.88	2558.21	5558.77		19.65	0.516019	0.315168			19.65	7685.04	5057.86	8257.71	4401.27		19.65	0.6009	0.563607			19.65	7053.56	4125.75	6500.21	6225.77		19.65	0.632665	0.510783			19.65	4107.28	6241.54
			19.8	3811.6	4485.93	4770.21	5061.77		19.8	0.469425	0.485173			19.8	4547.91	3960.88	5661.21	4910.77		19.8	0.516019	0.535492			19.8	7685.04	5057.86	9981.21	4364.27		19.8	0.6009	0.736632			19.8	7053.56	4125.75	8046.21	4344.77		19.8	0.632665	0.64936			19.8	6555.74	3547.66
			19.95	3811.6	4485.93	5275.21	4633.77		19.95	0.469425	0.532367			19.95	4547.91	3960.88	4887.21	3227.77		19.95	0.516019	0.602246			19.95	7685.04	5057.86	10847.7	5063.27		19.95	0.6009	0.662013			19.95	7053.56	4125.75	9657.21	2532.77		19.95	0.632665	0.792225			19.95	4107.28	6241.54
			20.1	5236.87	3215.69	5998.21	2657.77		20.1	0.621867	0.692956			20.1	4547.91	3960.88	7889.21	969.77		20.1	0.516019	0.890533			20.1	7685.04	5057.86	10115.2	4713.77		20.1	0.6009	0.701044			20.1	7053.56	4125.75	5703.21	3707.77		20.1	0.632665	0.606017			20.1	2221.45	8632.03
			20.25	5236.87	3215.69	5232.21	3156.77		20.25	0.621867	0.6237			20.25	4547.91	3960.88	2400.21	2625.77		20.25	0.516019	0.477561			20.25	7685.04	5057.86	9132.21	3566.77		20.25	0.6009	0.659621			20.25	3675.89	8248.06	5225.21	7205.77		20.25	0.312716	0.420338			20.25	2221.45	8632.03
			20.4	5236.87	3215.69	5787.21	2516.77		20.4	0.621867	0.69692			20.4	4547.91	3960.88	7808.21	2495.77		20.4	0.516019	0.757786			20.4	7685.04	5057.86	7974.71	4598.27		20.4	0.6009	0.787144			20.4	3675.89	8248.06	2588.21	9412.77		20.4	0.312716	0.215667			20.4	2221.45	8632.03
			20.55	3811.6	4485.93	2929.21	5298.77		20.55	0.469425	0.356006			20.55	4547.91	3960.88	5411.21	2803.77		20.55	0.516019	0.6587			20.55	7685.04	5057.86	6728.21	5704.77		20.55	0.6009	0.497986			20.55	7053.56	4125.75	6107.21	3926.77		20.55	0.632665	0.608653			20.55	2221.45	8632.03
			20.7	3811.6	4485.93	4463.21	4431.77		20.7	0.469425	0.501767			20.7	4547.91	3960.88	6123.21	4210.77		20.7	0.516019	0.592532			20.7	7685.04	5057.86	5294.21	5226.77		20.7	0.6009	0.590755			20.7	7053.56	4125.75	7020.21	3144.77		20.7	0.632665	0.690627			20.7	2221.45	8632.03
			20.85	5236.87	3215.69	4495.21	2288.77		20.85	0.621867	0.662621			20.85	4547.91	3960.88	4758.21	2757.77		20.85	0.516019	0.633079			20.85	7685.04	5057.86	5670.71	5133.77		20.85	0.6009	0.396222			20.85	7053.56	4125.75	6455.21	2446.77		20.85	0.632665	0.725143			20.85	2221.45	8632.03
			21	5236.87	3215.69	4486.21	3690.77		21	0.621867	0.548639			21	4547.91	3960.88	2645.21	4245.77		21	0.516019	0.383866			21	7685.04	5057.86	6810.21	4541.77		21	0.6009	0.625193			21	7053.56	4125.75	6158.21	5244.77		21	0.632665	0.540053			21	2221.45	8632.03
			21.15	5236.87	3215.69	3337.21	2936.77		21.15	0.621867	0.531913			21.15	1456.4	5606.97	674.212	5838.77		21.15	0.203481	0.103518			21.15	7685.04	5057.86	7158.21	5020.77		21.15	0.6009	0.570868			21.15	3675.89	8248.06	2630.21	8793.77		21.15	0.312716	0.230236			21.15	2221.45	8632.03
			21.3	5236.87	3215.69	3979.21	4551.77		21.3	0.621867	0.466442			21.3	1456.4	5606.97	1189.21	5223.77		21.3	0.203481	0.185438			21.3	7685.04	5057.86	8436.71	5636.77		21.3	0.6009	0.600683			21.3	7053.56	4125.75	5441.21	2912.77		21.3	0.632665	0.651332			21.3	2221.45	8632.03
			21.45	5236.87	3215.69	4740.21	4507.77		21.45	0.621867	0.512567			21.45	1456.4	5606.97	1920.21	3726.77		21.45	0.203481	0.340042			21.45	7685.04	5057.86	7578.21	5296.77		21.45	0.6009	0.598316			21.45	7053.56	4125.75	7255.21	3112.77		21.45	0.632665	0.699771			21.45	2221.45	8632.03
			21.6	5236.87	3215.69	5619.21	3203.77		21.6	0.621867	0.636884			21.6	1456.4	5606.97	15.2123	5519.77		21.6	0.203481	0.002748			21.6	7685.04	5057.86	6964.71	5679.27		21.6	0.6009	0.576362			21.6	7053.56	4125.75	6703.21	4066.77		21.6	0.632665	0.622398			21.6	2221.45	8632.03
			21.75	5236.87	3215.69	3763.21	2792.77		21.75	0.621867	0.574012			21.75	4547.91	3960.88	3521.21	4380.77		21.75	0.516019	0.445611			21.75	7685.04	5057.86	6832.71	5263.77		21.75	0.6009	0.529889			21.75	7053.56	4125.75	7112.21	4298.77		21.75	0.632665	0.623278			21.75	2221.45	8632.03
			21.9	5236.87	3215.69	5447.21	2300.77		21.9	0.621867	0.703049			21.9	4547.91	3960.88	4228.21	3101.77		21.9	0.516019	0.576838			21.9	7685.04	5057.86	7557.21	4847.27		21.9	0.6009	0.612001			21.9	7053.56	4125.75	8085.21	3217.77		21.9	0.632665	0.715317			21.9	4107.28	6241.54
			22.05	5236.87	3215.69	4819.21	3238.77		22.05	0.621867	0.598067			22.05	4547.91	3960.88	2638.21	2094.77		22.05	0.516019	0.55741			22.05	7685.04	5057.86	8209.21	6274.27		22.05	0.6009	0.607267			22.05	7053.56	4125.75	7965.21	3096.77		22.05	0.632665	0.720053			22.05	2221.45	8632.03
			22.2	5236.87	3215.69	5476.21	2916.77		22.2	0.621867	0.652475			22.2	4547.91	3960.88	6121.21	4469.77		22.2	0.516019	0.577965			22.2	7685.04	5057.86	7206.71	5221.77		22.2	0.6009	0.526193			22.2	7053.56	4125.75	6092.21	5078.77		22.2	0.632665	0.54536			22.2	2221.45	8632.03
			22.35	5236.87	3215.69	5939.21	1535.77		22.35	0.621867	0.794545			22.35	4547.91	3960.88	3497.21	1183.77		22.35	0.516019	0.747111			22.35	7685.04	5057.86	7654.71	3728.27		22.35	0.6009	0.654474			22.35	7053.56	4125.75	7438.21	3444.77		22.35	0.632665	0.683472			22.35	2221.45	8632.03
			22.5	5236.87	3215.69	5975.21	2277.77		22.5	0.621867	0.724006			22.5	4547.91	3960.88	4805.21	3422.77		22.5	0.516019	0.584009			22.5	7685.04	5057.86	7890.71	3977.77		22.5	0.6009	0.687599			22.5	7053.56	4125.75	9002.21	5354.77		22.5	0.632665	0.627027			22.5	2221.45	8632.03
			22.65	5236.87	3215.69	5487.21	2548.77		22.65	0.621867	0.68283			22.65	4547.91	3960.88	1111.21	5082.77		22.65	0.516019	0.179402			22.65	7685.04	5057.86	7532.71	4448.77		22.65	0.6009	0.640094			22.65	7053.56	4125.75	6697.21	6116.77		22.65	0.632665	0.522649			22.65	2221.45	8632.03
			22.8	5236.87	3215.69	3958.21	3265.77		22.8	0.621867	0.547927			22.8	4547.91	3960.88	3698.21	4135.77		22.8	0.516019	0.472073			22.8	7685.04	5057.86	8037.71	4045.27		22.8	0.6009	0.618407			22.8	7053.56	4125.75	5125.21	4780.77		22.8	0.632665	0.517386			22.8	2221.45	8632.03
			22.95	5236.87	3215.69	3513.21	1847.77		22.95	0.621867	0.65533			22.95	4547.91	3960.88	4157.21	2853.77		22.95	0.516019	0.592957			22.95	7685.04	5057.86	8445.21	2871.77		22.95	0.6009	0.716145			22.95	7053.56	4125.75	7083.21	5624.77		22.95	0.632665	0.557383			22.95	6555.74	3547.66
			23.1	5236.87	3215.69	4156.21	1422.77		23.1	0.621867	0.744977			23.1	4547.91	3960.88	4693.21	4360.77		23.1	0.516019	0.518359			23.1	7685.04	5057.86	6139.71	4734.27		23.1	0.6009	0.777728			23.1	7053.56	4125.75	8413.21	4495.77		23.1	0.632665	0.651733			23.1	4107.28	6241.54
			23.25	5236.87	3215.69	4493.21	2826.77		23.25	0.621867	0.613828			23.25	4547.91	3960.88	4704.21	4627.77		23.25	0.516019	0.504096			23.25	5940.73	7006.28	4851.21	7846.27		23.25	0.462272	0.344022			23.25	7053.56	4125.75	7569.21	4167.77		23.25	0.632665	0.644903			23.25	2221.45	8632.03
			23.4	5236.87	3215.69	4410.21	2809.77		23.4	0.621867	0.610834			23.4	4547.91	3960.88	4553.21	3456.77		23.4	0.516019	0.568442			23.4	5940.73	7006.28	6255.21	6901.27		23.4	0.462272	0.409696			23.4	7053.56	4125.75	7701.21	4175.77		23.4	0.632665	0.648415			23.4	2221.45	8632.03
			23.55	5236.87	3215.69	5158.21	3081.77		23.55	0.621867	0.625998			23.55	4547.91	3960.88	4891.21	3638.77		23.55	0.516019	0.573414			23.55	5940.73	7006.28	5876.21	6178.27		23.55	0.462272	0.558792			23.55	7053.56	4125.75	8932.21	3298.77		23.55	0.632665	0.730294			23.55	2221.45	8632.03
			23.7	3811.6	4485.93	2998.21	3337.77		23.7	0.469425	0.473204			23.7	4547.91	3960.88	5383.21	3081.77		23.7	0.516019	0.635939			23.7	5940.73	7006.28	6916.71	5684.77		23.7	0.462272	0.421289			23.7	7053.56	4125.75	5943.21	3998.77		23.7	0.632665	0.597789			23.7	4107.28	6241.54
			23.85	3811.6	4485.93	4672.21	3800.77		23.85	0.469425	0.551425			23.85	4547.91	3960.88	3585.21	4728.77		23.85	0.516019	0.431227			23.85	5940.73	7006.28	7990.21	5198.77		23.85	0.462272	0.674533			23.85	7053.56	4125.75	6317.21	3272.77		23.85	0.632665	0.65873			23.85	2221.45	8632.03
			24	3811.6	4485.93	3390.21	3828.77		24	0.469425	0.469625			24	4547.91	3960.88	3323.21	5294.77		24	0.516019	0.385614			24	5940.73	7006.28	5479.71	7953.27		24	0.462272	0.542048			24	7053.56	4125.75	8287.21	5391.77		24	0.632665	0.605835			24	2221.45	8632.03
			24.15	3811.6	4485.93	2261.21	6424.77		24.15	0.469425	0.260329			24.15	4547.91	3960.88	3384.21	6332.77		24.15	0.516019	0.348278			24.15	5940.73	7006.28	4749.21	9392.27		24.15	0.462272	0.268786			24.15	7053.56	4125.75	7091.21	5496.77		24.15	0.632665	0.563332			24.15	2221.45	8632.03
			24.3	5236.87	3215.69	4830.21	1721.77		24.3	0.621867	0.737214			24.3	4547.91	3960.88	5166.21	2138.77		24.3	0.516019	0.707218			24.3	5940.73	7006.28	5829.71	6969.27		24.3	0.462272	0.394398			24.3	7053.56	4125.75	5839.21	4216.77		24.3	0.632665	0.58067			24.3	2221.45	8632.03
			24.45	5236.87	3215.69	5718.21	1571.77		24.45	0.621867	0.784393			24.45	4547.91	3960.88	7344.21	1047.77		24.45	0.516019	0.875146			24.45	5940.73	7006.28	5840.71	5924.77		24.45	0.462272	0.543303			24.45	7053.56	4125.75	7199.21	4181.77		24.45	0.632665	0.632565			24.45	4107.28	6241.54
			24.6	5236.87	3215.69	5036.21	2013.77		24.6	0.621867	0.714358			24.6	4547.91	3960.88	5940.21	3601.77		24.6	0.516019	0.622534			24.6	5940.73	7006.28	6643.21	5727.77		24.6	0.462272	0.458651			24.6	3675.89	8248.06	3265.21	8475.77		24.6	0.312716	0.278104			24.6	4107.28	6241.54
			24.75	5236.87	3215.69	4396.21	3388.77		24.75	0.621867	0.564704			24.75	4547.91	3960.88	6412.21	1142.77		24.75	0.516019	0.84874			24.75	7685.04	5057.86	6598.21	3552.77		24.75	0.6009	0.624165			24.75	7053.56	4125.75	7708.21	5341.77		24.75	0.632665	0.590668			24.75	4107.28	6241.54
			24.9	5236.87	3215.69	7590.21	2585.77		24.9	0.621867	0.745895			24.9	4547.91	3960.88	6974.21	4043.77		24.9	0.516019	0.632985			24.9	7685.04	5057.86	6596.21	4320.77		24.9	0.6009	0.685241			24.9	7053.56	4125.75	9294.21	2878.77		24.9	0.632665	0.763512			24.9	2221.45	8632.03
			25.05	5236.87	3215.69	4867.21	3913.77		25.05	0.621867	0.55429			25.05	1456.4	5606.97	1049.21	5789.77		25.05	0.203481	0.153416			25.05	7685.04	5057.86	7794.21	5850.27		25.05	0.6009	0.551663			25.05	7053.56	4125.75	6418.21	4570.77		25.05	0.632665	0.584059			25.05	2221.45	8632.03
			25.2	5236.87	3215.69	4467.21	3415.77		25.2	0.621867	0.566691			25.2	1456.4	5606.97	1870.21	7656.77		25.2	0.203481	0.196307			25.2	7685.04	5057.86	7609.21	4608.77		25.2	0.6009	0.589692			25.2	7053.56	4125.75	7026.21	3010.77		25.2	0.632665	0.700032			25.2	2221.45	8632.03
			25.35	5236.87	3215.69	4688.21	3791.77		25.35	0.621867	0.552856			25.35	1456.4	5606.97	2239.21	5777.77		25.35	0.203481	0.279309			25.35	7685.04	5057.86	8213.21	4061.27		25.35	0.6009	0.667522			25.35	7053.56	4125.75	6997.21	3756.77		25.35	0.632665	0.650662			25.35	2221.45	8632.03
			25.5	5236.87	3215.69	6222.21	4006.77		25.5	0.621867	0.608292			25.5	1456.4	5606.97	1915.21	4433.77		25.5	0.203481	0.301657			25.5	7685.04	5057.86	7526.71	5633.77		25.5	0.6009	0.670308			25.5	7053.56	4125.75	7439.21	4099.77		25.5	0.632665	0.644703			25.5	2221.45	8632.03
			25.65	5236.87	3215.69	4242.21	3352.77		25.65	0.621867	0.558555			25.65	1456.4	5606.97	2769.21	6140.77		25.65	0.203481	0.310799			25.65	7685.04	5057.86	6878.71	5992.77		25.65	0.6009	0.457389			25.65	7053.56	4125.75	7076.21	2767.77		25.65	0.632665	0.718836			25.65	2221.45	8632.03
			25.8	5236.87	3215.69	5445.21	3143.77		25.8	0.621867	0.633976			25.8	1456.4	5606.97	1665.21	7482.77		25.8	0.203481	0.182031			25.8	7685.04	5057.86	6041.21	6429.77		25.8	0.6009	0.603404			25.8	7053.56	4125.75	7939.21	4024.77		25.8	0.632665	0.663593			25.8	2221.45	8632.03
			25.95	5236.87	3215.69	6992.21	3368.77		25.95	0.621867	0.67486			25.95	1456.4	5606.97	1764.21	5655.77		25.95	0.203481	0.237765			25.95	5940.73	7006.28	5066.21	7336.77		25.95	0.462272	0.342212			25.95	7053.56	4125.75	8714.21	4419.77		25.95	0.632665	0.663486			25.95	2221.45	8632.03
			26.1	3811.6	4485.93	3742.21	5321.77		26.1	0.469425	0.412866			26.1	1456.4	5606.97	1739.21	7036.77		26.1	0.203481	0.198179			26.1	5940.73	7006.28	5063.71	7264.77		26.1	0.462272	0.464461			26.1	7053.56	4125.75	6228.21	5801.77		26.1	0.632665	0.517724			26.1	2221.45	8632.03
			26.25	3811.6	4485.93	5676.21	4149.77		26.25	0.469425	0.577674			26.25	1456.4	5606.97	2352.21	5274.77		26.25	0.203481	0.308407			26.25	5940.73	7006.28	2328.71	9736.77		26.25	0.462272	0.346314			26.25	7053.56	4125.75	7194.21	3696.77		26.25	0.632665	0.660566			26.25	2221.45	8632.03
			26.4	3811.6	4485.93	3098.21	3965.77		26.4	0.469425	0.438593			26.4	1456.4	5606.97	2928.21	5720.77		26.4	0.203481	0.338561			26.4	5940.73	7006.28	2479.71	9959.27		26.4	0.462272	0.059933			26.4	7053.56	4125.75	5763.21	2995.77		26.4	0.632665	0.657977			26.4	2221.45	8632.03
			26.55	3008.3	6096.9	2456.21	5717.77		26.55	0.334357	0.300492			26.55	1456.4	5606.97	3353.21	5512.77		26.55	0.203481	0.378211			26.55	5940.73	7006.28	4346.71	7427.77		26.55	0.462272	0.349935			26.55	7053.56	4125.75	7578.21	4564.77		26.55	0.632665	0.624082			26.55	2221.45	8632.03
			26.7	3008.3	6096.9	2183.21	5442.77		26.7	0.334357	0.286286			26.7	1456.4	5606.97	1956.21	4960.77		26.7	0.203481	0.282813			26.7	5940.73	7006.28	5342.71	5699.27		26.7	0.462272	0.389008			26.7	7053.56	4125.75	5802.21	6931.77		26.7	0.632665	0.455648			26.7	2221.45	8632.03
			26.85	3008.3	6096.9	3522.21	2954.77		26.85	0.334357	0.543804			26.85	1456.4	5606.97	1256.21	7585.77		26.85	0.203481	0.142074			26.85	5940.73	7006.28	4757.71	6961.27		26.85	0.462272	0.588587			26.85	7053.56	4125.75	6775.21	3655.77		26.85	0.632665	0.649528			26.85	2221.45	8632.03
			27	3008.3	6096.9	3250.21	6043.77		27	0.334357	0.349711			27	1456.4	5606.97	2193.21	6014.77		27	0.203481	0.267205			27	5940.73	7006.28	3965.21	8637.77		27	0.462272	0.257917			27	7053.56	4125.75	7316.21	3427.77		27	0.632665	0.680959			27	2221.45	8632.03
			27.15	3008.3	6096.9	2342.21	5320.77		27.15	0.334357	0.305653			27.15	1456.4	5606.97	2256.21	7271.77		27.15	0.203481	0.236799			27.15	5940.73	7006.28	4236.71	9315.27		27.15	0.462272	0.374478			27.15	3675.89	8248.06	4661.21	8439.77		27.15	0.312716	0.355791			27.15	2221.45	8632.03
			27.3	3008.3	6096.9	2354.21	5964.77		27.3	0.334357	0.282993			27.3	1456.4	5606.97	2168.21	7125.77		27.3	0.203481	0.233292			27.3	5940.73	7006.28	4717.21	8485.27		27.3	0.462272	0.26152			27.3	7053.56	4125.75	5975.21	4051.77		27.3	0.632665	0.595913			27.3	2221.45	8632.03
			27.45	3008.3	6096.9	2848.21	6506.77		27.45	0.334357	0.304459			27.45	4547.91	3960.88	6290.21	2262.77		27.45	0.516019	0.735441			27.45	5940.73	7006.28	6910.71	6558.77		27.45	0.462272	0.480216			27.45	7053.56	4125.75	8553.21	3295.77		27.45	0.632665	0.721852			27.45	2221.45	8632.03
			27.6	3008.3	6096.9	3228.21	4790.77		27.6	0.334357	0.402571			27.6	4547.91	3960.88	3244.21	3257.77		27.6	0.516019	0.498957			27.6	5940.73	7006.28	7520.71	7793.27		27.6	0.462272	0.537771			27.6	7053.56	4125.75	6623.21	4487.77		27.6	0.632665	0.596096			27.6	2221.45	8632.03
			27.75	3008.3	6096.9	2232.21	4147.77		27.75	0.334357	0.349877			27.75	4547.91	3960.88	2716.21	2718.77		27.75	0.516019	0.499765			27.75	5940.73	7006.28	5516.71	8659.77		27.75	0.462272	0.444058			27.75	7053.56	4125.75	7445.21	2197.77		27.75	0.632665	0.772086			27.75	2221.45	8632.03
			27.9	3008.3	6096.9	2684.21	4907.77		27.9	0.334357	0.353559			27.9	4547.91	3960.88	3058.21	5483.77		27.9	0.516019	0.358021			27.9	5940.73	7006.28	5245.71	7932.77		27.9	0.462272	0.325207			27.9	7053.56	4125.75	5150.21	3138.77		27.9	0.632665	0.621332			27.9	2221.45	8632.03
			28.05	3008.3	6096.9	2336.21	4607.77		28.05	0.334357	0.336437			28.05	4547.91	3960.88	1719.21	7160.77		28.05	0.516019	0.193605			28.05	5940.73	7006.28	6192.21	5229.27		28.05	0.462272	0.470032			28.05	7053.56	4125.75	6560.21	4752.77		28.05	0.632665	0.579884			28.05	2221.45	8632.03
			28.2	3008.3	6096.9	5269.21	4505.77		28.2	0.334357	0.539051			28.2	4547.91	3960.88	3374.21	3313.77		28.2	0.516019	0.504519			28.2	5940.73	7006.28	6958.21	5298.27		28.2	0.462272	0.641897			28.2	7053.56	4125.75	7572.21	3842.77		28.2	0.632665	0.663357			28.2	2221.45	8632.03
			28.35	3008.3	6096.9	3099.21	6009.77		28.35	0.334357	0.340237			28.35	1456.4	5606.97	101.212	6338.77		28.35	0.203481	0.015716			28.35	5940.73	7006.28	6432.21	7481.27		28.35	0.462272	0.520079			28.35	7053.56	4125.75	6749.21	3858.77		28.35	0.632665	0.636239			28.35	2221.45	8632.03
			28.5	3008.3	6096.9	2895.21	3890.77		28.5	0.334357	0.426646			28.5	1456.4	5606.97	1222.21	5329.77		28.5	0.203481	0.186541			28.5	5940.73	7006.28	6491.71	6462.77		28.5	0.462272	0.395443			28.5	7053.56	4125.75	6719.21	3812.77		28.5	0.632665	0.637982			28.5	2221.45	8632.03
			28.65	3008.3	6096.9	4441.21	5297.77		28.65	0.334357	0.456024			28.65	1456.4	5606.97	1934.21	2678.77		28.65	0.203481	0.419298			28.65	5940.73	7006.28	7990.21	4642.27		28.65	0.462272	0.605905			28.65	7053.56	4125.75	7646.21	3761.77		28.65	0.632665	0.670251			28.65	2221.45	8632.03
			28.8	3008.3	6096.9	3053.21	5121.77		28.8	0.334357	0.373482			28.8	1456.4	5606.97	1639.21	4650.77		28.8	0.203481	0.260607			28.8	5940.73	7006.28	7017.71	5326.77		28.8	0.462272	0.660756			28.8	7053.56	4125.75	7147.21	2859.77		28.8	0.632665	0.714223			28.8	2221.45	8632.03
			28.95	3008.3	6096.9	2688.21	6837.77		28.95	0.334357	0.282198			28.95	1456.4	5606.97	733.212	5883.77		28.95	0.203481	0.110808			28.95	5940.73	7006.28	5339.21	5974.77		28.95	0.462272	0.477537			28.95	7053.56	4125.75	9234.21	3428.77		28.95	0.632665	0.729229			28.95	2221.45	8632.03
			29.1	3008.3	6096.9	2206.21	5744.77		29.1	0.334357	0.277477			29.1	1456.4	5606.97	2509.21	4691.77		29.1	0.203481	0.348454			29.1	5940.73	7006.28	5860.71	7116.27		29.1	0.462272	0.465053			29.1	7053.56	4125.75	8278.21	3077.77		29.1	0.632665	0.728974			29.1	2221.45	8632.03
			29.25	3008.3	6096.9	4412.21	5396.77		29.25	0.334357	0.449813			29.25	1456.4	5606.97	1823.21	7131.77		29.25	0.203481	0.203598			29.25	5940.73	7006.28	5269.21	8500.27		29.25	0.462272	0.442935			29.25	7053.56	4125.75	5732.21	3894.77		29.25	0.632665	0.595432			29.25	2221.45	8632.03
			29.4	3008.3	6096.9	3990.21	5182.77		29.4	0.334357	0.434996			29.4	1456.4	5606.97	3463.21	7206.77		29.4	0.203481	0.324575			29.4	5940.73	7006.28	5406.21	7096.27		29.4	0.462272	0.302056			29.4	7053.56	4125.75	7684.21	4401.77		29.4	0.632665	0.635795			29.4	2221.45	8632.03
			29.55	3008.3	6096.9	3450.21	4841.77		29.55	0.334357	0.41609			29.55	4547.91	3960.88	4411.21	6687.77		29.55	0.516019	0.397443			29.55	5940.73	7006.28	6239.71	8026.27		29.55	0.462272	0.548523			29.55	7053.56	4125.75	6517.21	4016.77		29.55	0.632665	0.618685			29.55	2221.45	8632.03
			29.7	3008.3	6096.9	2389.21	5792.77		29.7	0.334357	0.292009			29.7	4547.91	3960.88	3898.21	5977.77		29.7	0.516019	0.394716			29.7	5940.73	7006.28	6463.21	7695.27		29.7	0.462272	0.341361			29.7	7053.56	4125.75	7422.21	4030.77		29.7	0.632665	0.648059			29.7	2221.45	8632.03
			29.85	3008.3	6096.9	3945.21	4453.77		29.85	0.334357	0.469725			29.85	4547.91	3960.88	4639.21	3746.77		29.85	0.516019	0.55321			29.85	5940.73	7006.28	6264.71	6562.27		29.85	0.462272	0.591946			29.85	7053.56	4125.75	5698.21	3660.77		29.85	0.632665	0.60885			29.85	4107.28	6241.54
			30	3008.3	6096.9	2732.21	2943.77		30	0.334357	0.481364			30	1456.4	5606.97	2334.21	4840.77		30	0.203481	0.325327			30	5940.73	7006.28	5045.71	7755.77		30	0.462272	0.381859			30	7053.56	4125.75	8925.21	3377.77		30	0.632665	0.725451			30	4107.28	6241.54
			30.15	3008.3	6096.9	2405.21	4199.77		30.15	0.334357	0.364151			30.15	1456.4	5606.97	2407.21	4186.77		30.15	0.203481	0.365062			30.15	5940.73	7006.28	6014.71	7703.27		30.15	0.462272	0.406144			30.15	7053.56	4125.75	5900.21	7396.77		30.15	0.632665	0.443726			30.15	2221.45	8632.03
			30.3	3008.3	6096.9	1827.21	5673.77		30.3	0.334357	0.243596			30.3	1456.4	5606.97	1918.21	7378.77		30.3	0.203481	0.206326			30.3	5940.73	7006.28	6629.21	6625.77		30.3	0.462272	0.467377			30.3	7053.56	4125.75	6489.21	3198.77		30.3	0.632665	0.669821			30.3	2221.45	8632.03
			30.45	3008.3	6096.9	4524.21	3061.77		30.45	0.334357	0.596391			30.45	1456.4	5606.97	1954.21	6415.77		30.45	0.203481	0.233479			30.45	5940.73	7006.28	6844.21	6008.27		30.45	0.462272	0.539535			30.45	7053.56	4125.75	7728.21	3248.77		30.45	0.632665	0.704038			30.45	2221.45	8632.03
			30.6	3008.3	6096.9	3117.21	6672.77		30.6	0.334357	0.318408			30.6	1456.4	5606.97	2398.21	7259.77		30.6	0.203481	0.248314			30.6	5940.73	7006.28	7743.21	6077.27		30.6	0.462272	0.526347			30.6	7053.56	4125.75	5004.21	6103.77		30.6	0.632665	0.450506			30.6	2221.45	8632.03
			30.75	3008.3	6096.9	2729.21	3446.77		30.75	0.334357	0.441907			30.75	1456.4	5606.97	1679.21	6120.77		30.75	0.203481	0.215284			30.75	5940.73	7006.28	6633.21	6756.27		30.75	0.462272	0.593473			30.75	7053.56	4125.75	8893.21	3586.77		30.75	0.632665	0.712598			30.75	2221.45	8632.03
			30.9	3008.3	6096.9	3546.21	5247.77		30.9	0.334357	0.403254			30.9	4547.91	3960.88	3612.21	5332.77		30.9	0.516019	0.403826			30.9	5940.73	7006.28	5616.21	7447.27		30.9	0.462272	0.388464			30.9	7053.56	4125.75	8504.21	4746.77		30.9	0.632665	0.64178			30.9	2221.45	8632.03
			31.05	3008.3	6096.9	3434.21	5117.77		31.05	0.334357	0.401569			31.05	4547.91	3960.88	4052.21	3921.77		31.05	0.516019	0.508179			31.05	5940.73	7006.28	6506.21	6708.77		31.05	0.462272	0.469792			31.05	7053.56	4125.75	7839.21	3257.77		31.05	0.632665	0.706427			31.05	2221.45	8632.03
			31.2	3008.3	6096.9	4645.21	6192.77		31.2	0.334357	0.428605			31.2	1456.4	5606.97	923.212	6883.77		31.2	0.203481	0.118255			31.2	5940.73	7006.28	6106.21	7864.77		31.2	0.462272	0.515231			31.2	7053.56	4125.75	7096.21	3248.77		31.2	0.632665	0.685957			31.2	2221.45	8632.03
			31.35	3008.3	6096.9	3671.21	4025.77		31.35	0.334357	0.476968			31.35	1456.4	5606.97	2282.21	5968.77		31.35	0.203481	0.276599			31.35	5940.73	7006.28	5040.21	8943.27		31.35	0.462272	0.367942			31.35	7053.56	4125.75	9378.21	2781.77		31.35	0.632665	0.771236			31.35	2221.45	8632.03
			31.5	3008.3	6096.9	1691.21	5271.77		31.5	0.334357	0.242886			31.5	1456.4	5606.97	1381.21	8390.77		31.5	0.203481	0.141344			31.5	5940.73	7006.28	5853.71	7682.27		31.5	0.462272	0.351973			31.5	7053.56	4125.75	6167.21	4389.77		31.5	0.632665	0.584183			31.5	2221.45	8632.03
			31.65	3008.3	6096.9	2353.21	5166.77		31.65	0.334357	0.312928			31.65	4547.91	3960.88	6053.21	4168.77		31.65	0.516019	0.592176			31.65	5940.73	7006.28	4689.71	10122.3		31.65	0.462272	0.508341			31.65	7053.56	4125.75	7339.21	4582.77		31.65	0.632665	0.615603			31.65	4107.28	6241.54
			31.8	3008.3	6096.9	3021.21	4933.77		31.8	0.334357	0.379789			31.8	1456.4	5606.97	686.212	6361.77		31.8	0.203481	0.097363			31.8	5940.73	7006.28	2658.71	12503.3		31.8	0.462272	0.146349			31.8	7053.56	4125.75	9136.21	3325.77		31.8	0.632665	0.733127			31.8	6555.74	3547.66
			31.95	3008.3	6096.9	2893.21	4221.77		31.95	0.334357	0.406637			31.95	1456.4	5606.97	901.212	4970.77		31.95	0.203481	0.153477			31.95	5940.73	7006.28	5808.71	7544.77		31.95	0.462272	0.206452			31.95	7053.56	4125.75	5190.21	4152.77		31.95	0.632665	0.55552			31.95	6555.74	3547.66
			32.1	3008.3	6096.9	3427.21	4116.77		32.1	0.334357	0.454297			32.1	1456.4	5606.97	1510.21	5771.77		32.1	0.203481	0.20739			32.1	5940.73	7006.28	8202.71	3787.27		32.1	0.462272	0.712021			32.1	7053.56	4125.75	6281.21	5545.77		32.1	0.632665	0.531092			32.1	6555.74	3547.66
			32.25	3008.3	6096.9	3078.21	3032.77		32.25	0.334357	0.503718			32.25	1456.4	5606.97	1698.21	4672.77		32.25	0.203481	0.266554			32.25	5940.73	7006.28	6695.71	4195.27		32.25	0.462272	0.655851			32.25	7053.56	4125.75	5228.21	5366.77		32.25	0.632665	0.493461			32.25	6555.74	3547.66
			32.4	3008.3	6096.9	2624.21	3847.77		32.4	0.334357	0.405473			32.4	1456.4	5606.97	1042.21	4833.77		32.4	0.203481	0.177368			32.4	5940.73	7006.28	6928.71	4096.77		32.4	0.462272	0.565288			32.4	7053.56	4125.75	5854.21	5002.77		32.4	0.632665	0.539212			32.4	6555.74	3547.66
			32.55	3008.3	6096.9	1573.21	6980.77		32.55	0.334357	0.183916			32.55	1456.4	5606.97	2295.21	4275.77		32.55	0.203481	0.349295			32.55	5940.73	7006.28	8565.71	4724.77		32.55	0.462272	0.679634			32.55	7053.56	4125.75	8986.21	3560.77		32.55	0.632665	0.716205			32.55	6555.74	3547.66
			32.7	3008.3	6096.9	1170.21	6135.77		32.7	0.334357	0.160172			32.7	1456.4	5606.97	696.212	3704.77		32.7	0.203481	0.158195			32.7	5940.73	7006.28	6515.71	5550.77		32.7	0.462272	0.614802			32.7	7053.56	4125.75	6891.21	3472.77		32.7	0.632665	0.664919			32.7	6555.74	3547.66
			32.85	3008.3	6096.9	2881.21	4795.77		32.85	0.334357	0.375305			32.85	1456.4	5606.97	1073.21	3701.77		32.85	0.203481	0.224757			32.85	5940.73	7006.28	5498.71	5589.27		32.85	0.462272	0.429196			32.85	7053.56	4125.75	6845.21	5796.77		32.85	0.632665	0.541467			32.85	6555.74	3547.66
			33	3008.3	6096.9	2040.21	7108.77		33	0.334357	0.222999			33	1456.4	5606.97	236.212	5277.77		33	0.203481	0.042839			33	5940.73	7006.28	6911.21	6753.77		33	0.462272	0.548058			33	7053.56	4125.75	8333.21	3946.77		33	0.632665	0.678601			33	6555.74	3547.66
			33.15	3008.3	6096.9	2149.21	4984.77		33.15	0.334357	0.301264			33.15	1456.4	5606.97	2148.21	7021.77		33.15	0.203481	0.234266			33.15	5940.73	7006.28	5531.71	8128.77		33.15	0.462272	0.470382			33.15	7053.56	4125.75	7235.21	3472.77		33.15	0.632665	0.675684			33.15	6555.74	3547.66
			33.3	3008.3	6096.9	4054.21	4847.77		33.3	0.334357	0.455428			33.3	1456.4	5606.97	660.212	5094.77		33.3	0.203481	0.11472			33.3	5940.73	7006.28	5293.21	7077.77		33.3	0.462272	0.326651			33.3	7053.56	4125.75	6216.21	2952.77		33.3	0.632665	0.677961			33.3	6555.74	3547.66
			33.45	3008.3	6096.9	4360.21	5758.77		33.45	0.334357	0.430894			33.45	1456.4	5606.97	834.212	5738.77		33.45	0.203481	0.126915			33.45	5940.73	7006.28	8221.71	4805.27		33.45	0.462272	0.530214			33.45	7053.56	4125.75	7859.21	3130.77		33.45	0.632665	0.715125			33.45	6555.74	3547.66
			33.6	3008.3	6096.9	1345.21	6036.77		33.6	0.334357	0.182229			33.6	1456.4	5606.97	1163.21	4880.77		33.6	0.203481	0.192458			33.6	5940.73	7006.28	6778.21	4756.27		33.6	0.462272	0.721418			33.6	7053.56	4125.75	6667.21	3931.77		33.6	0.632665	0.629043			33.6	6555.74	3547.66
			33.75	3008.3	6096.9	4611.21	3544.77		33.75	0.334357	0.565378			33.75	1456.4	5606.97	2305.21	5379.77		33.75	0.203481	0.299963			33.75	5940.73	7006.28	4639.21	6092.27		33.75	0.462272	0.390236			33.75	7053.56	4125.75	8135.21	2350.77		33.75	0.632665	0.775818			33.75	6555.74	3547.66
			33.9	3008.3	6096.9	4188.21	4128.77		33.9	0.334357	0.503574			33.9	1456.4	5606.97	1071.21	4440.77		33.9	0.203481	0.194342			33.9	5940.73	7006.28	4874.21	7920.77		33.9	0.462272	0.464571			33.9	7053.56	4125.75	7802.21	2955.77		33.9	0.632665	0.725249			33.9	4107.28	6241.54
			34.05	3008.3	6096.9	3134.21	4154.77		34.05	0.334357	0.429993			34.05	1456.4	5606.97	2180.21	5768.77		34.05	0.203481	0.274276			34.05	5940.73	7006.28	6764.71	5977.27		34.05	0.462272	0.305409			34.05	7053.56	4125.75	4845.21	6380.77		34.05	0.632665	0.431607			34.05	4107.28	6241.54
			34.2	3008.3	6096.9	2921.21	4421.77		34.2	0.334357	0.397824			34.2	1456.4	5606.97	1561.21	4716.77		34.2	0.203481	0.248681			34.2	5940.73	7006.28	9559.71	2450.27		34.2	0.462272	0.782725			34.2	7053.56	4125.75	7636.21	4188.77		34.2	0.632665	0.645769			34.2	4107.28	6241.54
			34.35	3008.3	6096.9	4065.21	5324.77		34.35	0.334357	0.432931			34.35	1456.4	5606.97	631.212	6075.77		34.35	0.203481	0.094113			34.35	5940.73	7006.28	7416.71	4547.27		34.35	0.462272	0.8093			34.35	7053.56	4125.75	7646.21	5983.77		34.35	0.632665	0.560985			34.35	4107.28	6241.54
			34.5	3008.3	6096.9	1518.21	5242.77		34.5	0.334357	0.224555			34.5	1456.4	5606.97	1874.21	5596.77		34.5	0.203481	0.250866			34.5	5940.73	7006.28	6271.71	4878.77		34.5	0.462272	0.430001			34.5	7053.56	4125.75	6032.21	4508.77		34.5	0.632665	0.572263			34.5	2221.45	8632.03
			34.65	3008.3	6096.9	3137.21	5633.77		34.65	0.334357	0.357681			34.65	1456.4	5606.97	1408.21	5085.77		34.65	0.203481	0.216849			34.65	5940.73	7006.28	6797.21	5522.77		34.65	0.462272	0.715301			34.65	7053.56	4125.75	8049.21	1979.77		34.65	0.632665	0.802595			34.65	2221.45	8632.03
			34.8	3008.3	6096.9	2503.21	7685.77		34.8	0.334357	0.245678			34.8	1456.4	5606.97	1751.21	5407.77		34.8	0.203481	0.244617			34.8	5940.73	7006.28	4761.21	10356.8		34.8	0.462272	0.433167			34.8	7053.56	4125.75	7444.21	4787.77		34.8	0.632665	0.608586			34.8	2221.45	8632.03
			34.95	3008.3	6096.9	2252.21	5358.77		34.95	0.334357	0.295916			34.95	1456.4	5606.97	2450.21	5787.77		34.95	0.203481	0.297429			34.95	5940.73	7006.28	5220.21	9738.77		34.95	0.462272	0.209042			34.95	7053.56	4125.75	6785.21	3939.77		34.95	0.632665	0.632655			34.95	4107.28	6241.54
			35.1	3008.3	6096.9	1207.21	5530.77		35.1	0.334357	0.179165			35.1	1456.4	5606.97	2267.21	4331.77		35.1	0.203481	0.34357			35.1	5940.73	7006.28	7580.21	5510.77		35.1	0.462272	0.50875			35.1	7053.56	4125.75	8214.21	4196.77		35.1	0.632665	0.66185			35.1	4107.28	6241.54
			35.25	3008.3	6096.9	4650.21	4885.77		35.25	0.334357	0.487649			35.25	1456.4	5606.97	783.212	5331.77		35.25	0.203481	0.128081			35.25	5940.73	7006.28	7380.71	4738.77		35.25	0.462272	0.659426			35.25	7053.56	4125.75	6802.21	3446.77		35.25	0.632665	0.663696			35.25	4107.28	6241.54
			35.4	3008.3	6096.9	4391.21	4523.77		35.4	0.334357	0.492565			35.4	1456.4	5606.97	850.212	3953.77		35.4	0.203481	0.176981			35.4	5940.73	7006.28	6281.71	5705.77		35.4	0.462272	0.557773			35.4	7053.56	4125.75	9575.21	4609.77		35.4	0.632665	0.675025			35.4	4107.28	6241.54
			35.55	3008.3	6096.9	2910.21	5527.77		35.55	0.334357	0.344894			35.55	1456.4	5606.97	1624.21	4787.77		35.55	0.203481	0.253309			35.55	5940.73	7006.28	6170.21	5224.27		35.55	0.462272	0.49006			35.55	7053.56	4125.75	6870.21	5830.77		35.55	0.632665	0.54092			35.55	6555.74	3547.66
			35.7	3008.3	6096.9	3060.21	3876.77		35.7	0.334357	0.441145			35.7	1456.4	5606.97	1209.21	6533.77		35.7	0.203481	0.156169			35.7	5940.73	7006.28	6095.21	4801.27		35.7	0.462272	0.598231			35.7	7053.56	4125.75	8364.21	4096.77		35.7	0.632665	0.671232			35.7	6555.74	3547.66
			35.85	3008.3	6096.9	2670.21	4041.77		35.85	0.334357	0.397828			35.85	1456.4	5606.97	1141.21	6458.77		35.85	0.203481	0.15016			35.85	5940.73	7006.28	5982.21	6117.27		35.85	0.462272	0.520926			35.85	7053.56	4125.75	8701.21	3772.77		35.85	0.632665	0.697549			35.85	6555.74	3547.66
			36	3008.3	6096.9	2161.21	6597.77		36	0.334357	0.246742			36	1456.4	5606.97	2059.21	3926.77		36	0.203481	0.344006			36	5940.73	7006.28	5674.21	6987.77		36	0.462272	0.472497			36	7053.56	4125.75	6330.21	4763.77		36	0.632665	0.570599			36	6555.74	3547.66
			36.15	3008.3	6096.9	2909.21	6988.77		36.15	0.334357	0.29392			36.15	1456.4	5606.97	1493.21	5653.77		36.15	0.203481	0.208929			36.15	5940.73	7006.28	6445.21	6430.27		36.15	0.462272	0.421411			36.15	7053.56	4125.75	7251.21	3436.77		36.15	0.632665	0.678445			36.15	6555.74	3547.66
			36.3	3008.3	6096.9	1611.21	4188.77		36.3	0.334357	0.277796			36.3	1456.4	5606.97	359.212	5747.77		36.3	0.203481	0.05882			36.3	5940.73	7006.28	7607.71	4524.77		36.3	0.462272	0.570525			36.3	7053.56	4125.75	7775.21	7239.77		36.3	0.632665	0.51783			36.3	4107.28	6241.54
			36.45	3008.3	6096.9	2262.21	6652.77		36.45	0.334357	0.253754			36.45	1456.4	5606.97	1551.21	5144.77		36.45	0.203481	0.231663			36.45	5940.73	7006.28	7470.21	3275.27		36.45	0.462272	0.700012			36.45	7053.56	4125.75	8072.21	3482.77		36.45	0.632665	0.698591			36.45	4107.28	6241.54
			36.6	3008.3	6096.9	1596.21	6528.77		36.6	0.334357	0.196457			36.6	1456.4	5606.97	311.212	5542.77		36.6	0.203481	0.053162			36.6	5940.73	7006.28	5353.71	6501.27		36.6	0.462272	0.690514			36.6	7053.56	4125.75	6545.21	4625.77		36.6	0.632665	0.585912			36.6	4107.28	6241.54
			36.75	3008.3	6096.9	3558.21	4349.77		36.75	0.334357	0.449952			36.75	1456.4	5606.97	1124.21	4601.77		36.75	0.203481	0.196335			36.75	5940.73	7006.28	4388.71	7794.77		36.75	0.462272	0.248378			36.75	7053.56	4125.75	7154.21	4251.77		36.75	0.632665	0.627233			36.75	4107.28	6241.54
			36.9	3008.3	6096.9	2414.21	6424.77		36.9	0.334357	0.273132			36.9	1456.4	5606.97	1035.21	5404.77		36.9	0.203481	0.160748			36.9	5940.73	7006.28	8267.21	5326.27		36.9	0.462272	0.484225			36.9	7053.56	4125.75	7329.21	3787.77		36.9	0.632665	0.659281			36.9	4107.28	6241.54
			37.05	3008.3	6096.9	3051.21	6077.77		37.05	0.334357	0.334234			37.05	1456.4	5606.97	1177.21	5262.77		37.05	0.203481	0.182797			37.05	7685.04	5057.86	11891.7	3166.77		37.05	0.6009	0.699797			37.05	7053.56	4125.75	7641.21	3194.77		37.05	0.632665	0.70517			37.05	4107.28	6241.54
			37.2	3008.3	6096.9	3200.21	5279.77		37.2	0.334357	0.377384			37.2	1456.4	5606.97	1030.21	5871.77		37.2	0.203481	0.149263			37.2	7685.04	5057.86	10230.7	2185.77		37.2	0.6009	0.886726			37.2	7053.56	4125.75	7668.21	5389.77		37.2	0.632665	0.587243			37.2	4107.28	6241.54
			37.35	3008.3	6096.9	3002.21	6679.77		37.35	0.334357	0.310082			37.35	1456.4	5606.97	2355.21	5436.77		37.35	0.203481	0.302261			37.35	7685.04	5057.86	6894.71	5178.77		37.35	0.6009	0.736106			37.35	7053.56	4125.75	6658.21	4613.77		37.35	0.632665	0.590687			37.35	4107.28	6241.54
			37.5	3008.3	6096.9	2708.21	4780.77		37.5	0.334357	0.361626			37.5	1456.4	5606.97	1514.21	6100.77		37.5	0.203481	0.198846			37.5	7685.04	5057.86	7951.21	5595.27		37.5	0.6009	0.447295			37.5	7053.56	4125.75	8551.21	4323.77		37.5	0.632665	0.664173			37.5	4107.28	6241.54
			37.65	3008.3	6096.9	2880.21	4463.77		37.65	0.334357	0.392187			37.65	1456.4	5606.97	1744.21	4245.77		37.65	0.203481	0.291188			37.65	7685.04	5057.86	10103.2	3847.77		37.65	0.6009	0.731926			37.65	7053.56	4125.75	6069.21	3284.77		37.65	0.632665	0.648837			37.65	6555.74	3547.66
			37.8	3008.3	6096.9	3243.21	3337.77		37.8	0.334357	0.492816			37.8	1456.4	5606.97	1517.21	4582.77		37.8	0.203481	0.248724			37.8	7685.04	5057.86	9309.21	4085.27		37.8	0.6009	0.717157			37.8	7053.56	4125.75	5699.21	5084.77		37.8	0.632665	0.528489			37.8	6555.74	3547.66
			37.95	3008.3	6096.9	3943.21	4655.77		37.95	0.334357	0.458567			37.95	1456.4	5606.97	2621.21	4797.77		37.95	0.203481	0.353312			37.95	7685.04	5057.86	7063.71	5335.27		37.95	0.6009	0.668436			37.95	7053.56	4125.75	6059.21	5566.77		37.95	0.632665	0.521179			37.95	4107.28	6241.54
			38.1	3008.3	6096.9	1273.21	6376.77		38.1	0.334357	0.166433			38.1	1456.4	5606.97	2183.21	5351.77		38.1	0.203481	0.289744			38.1	7685.04	5057.86	6537.71	5655.77		38.1	0.6009	0.474377			38.1	7053.56	4125.75	8293.21	4244.77		38.1	0.632665	0.661447			38.1	4107.28	6241.54
			38.25	3008.3	6096.9	3228.21	5610.77		38.25	0.334357	0.365224			38.25	1456.4	5606.97	2460.21	4751.77		38.25	0.203481	0.341128			38.25	7685.04	5057.86	6787.71	5630.27		38.25	0.6009	0.602398			38.25	7053.56	4125.75	4391.21	4780.77		38.25	0.632665	0.478764			38.25	4107.28	6241.54
			38.4	3008.3	6096.9	3337.21	6010.77		38.4	0.334357	0.356998			38.4	1456.4	5606.97	1467.21	4052.77		38.4	0.203481	0.2658			38.4	7685.04	5057.86	7021.21	5075.27		38.4	0.6009	0.496343			38.4	7053.56	4125.75	6207.21	2694.77		38.4	0.632665	0.697284			38.4	4107.28	6241.54
			38.55	3008.3	6096.9	3373.21	4279.77		38.55	0.334357	0.440771			38.55	1456.4	5606.97	1129.21	4859.77		38.55	0.203481	0.188548			38.55	7685.04	5057.86	7084.71	3983.77		38.55	0.6009	0.679179			38.55	7053.56	4125.75	9067.21	4159.77		38.55	0.632665	0.685509			38.55	4107.28	6241.54
			38.7	3008.3	6096.9	5186.21	4642.77		38.7	0.334357	0.527645			38.7	1456.4	5606.97	1005.21	5900.77		38.7	0.203481	0.145557			38.7	7685.04	5057.86	8385.21	3794.27		38.7	0.6009	0.600565			38.7	7053.56	4125.75	7290.21	3162.77		38.7	0.632665	0.697429			38.7	4107.28	6241.54
			38.85	3008.3	6096.9	2839.21	5048.77		38.85	0.334357	0.359942			38.85	1456.4	5606.97	1284.21	4769.77		38.85	0.203481	0.212127			38.85	7685.04	5057.86	9179.71	4877.77		38.85	0.6009	0.760973			38.85	7053.56	4125.75	6109.21	3851.77		38.85	0.632665	0.613314			38.85	6555.74	3547.66
			39	3008.3	6096.9	2095.21	7323.77		39	0.334357	0.222446			39	1456.4	5606.97	1803.21	5010.77		39	0.203481	0.264634			39	7685.04	5057.86	7147.71	6955.27		39	0.6009	0.555413			39	7053.56	4125.75	6868.21	3507.77		39	0.632665	0.661934			39	6555.74	3547.66
			39.15	3008.3	6096.9	3233.21	4572.77		39.15	0.334357	0.414197			39.15	1456.4	5606.97	647.212	4092.77		39.15	0.203481	0.136543			39.15	7685.04	5057.86	6237.71	7030.27		39.15	0.6009	0.453439			39.15	7053.56	4125.75	8615.21	4118.77		39.15	0.632665	0.676553			39.15	6555.74	3547.66
			39.3	3008.3	6096.9	3125.21	6103.77		39.3	0.334357	0.33863			39.3	1456.4	5606.97	2150.21	5717.77		39.3	0.203481	0.273286			39.3	7685.04	5057.86	7701.21	5412.77		39.3	0.6009	0.487265			39.3	7053.56	4125.75	7496.21	4537.77		39.3	0.632665	0.62292			39.3	6555.74	3547.66
			39.45	3008.3	6096.9	4009.21	4293.77		39.45	0.334357	0.482864			39.45	1456.4	5606.97	1439.21	5629.77		39.45	0.203481	0.203595			39.45	7685.04	5057.86	7353.71	5724.27		39.45	0.6009	0.686965			39.45	7053.56	4125.75	6489.21	4171.77		39.45	0.632665	0.608688			39.45	6555.74	3547.66
			39.6	3008.3	6096.9	4323.21	6788.77		39.6	0.334357	0.389059			39.6	1456.4	5606.97	1250.21	4620.77		39.6	0.203481	0.212948			39.6	7685.04	5057.86	6838.71	6238.27		39.6	0.6009	0.436596			39.6	7053.56	4125.75	7269.21	4226.77		39.6	0.632665	0.632326			39.6	6555.74	3547.66
			39.75	3008.3	6096.9	4160.21	5543.77		39.75	0.334357	0.428712			39.75	1456.4	5606.97	2096.21	4504.77		39.75	0.203481	0.317561			39.75	7685.04	5057.86	7797.71	5512.77		39.75	0.6009	0.608623			39.75	7053.56	4125.75	6509.21	4612.77		39.75	0.632665	0.585256			39.75	6555.74	3547.66
			39.9	3008.3	6096.9	3767.21	5905.77		39.9	0.334357	0.389457			39.9	1456.4	5606.97	1039.21	3817.77		39.9	0.203481	0.213963			39.9	7685.04	5057.86	7077.21	4825.27		39.9	0.6009	0.563651			39.9	7053.56	4125.75	7898.21	3246.77		39.9	0.632665	0.708679			39.9	6555.74	3547.66
			40.05	3008.3	6096.9	1969.21	5101.77		40.05	0.334357	0.278492			40.05	1456.4	5606.97	807.212	5266.77		40.05	0.203481	0.132897			40.05	7685.04	5057.86	7029.71	3562.27		40.05	0.6009	0.635081			40.05	7053.56	4125.75	6472.21	5334.77		40.05	0.632665	0.548168			40.05	6555.74	3547.66
			40.2	3008.3	6096.9	2540.21	5366.77		40.2	0.334357	0.321262			40.2	1456.4	5606.97	1368.21	3886.77		40.2	0.203481	0.260365			40.2	7685.04	5057.86	8312.71	3381.77		40.2	0.6009	0.690821			40.2	7053.56	4125.75	6680.21	5523.77		40.2	0.632665	0.54738			40.2	6555.74	3547.66
			40.35	3008.3	6096.9	1672.21	4985.77		40.35	0.334357	0.251159			40.35	1456.4	5606.97	1241.21	4881.77		40.35	0.203481	0.202714			40.35	7685.04	5057.86	8183.21	4442.27		40.35	0.6009	0.728191			40.35	7053.56	4125.75	8175.21	5301.77		40.35	0.632665	0.606606			40.35	6555.74	3547.66
			40.5	3008.3	6096.9	1761.21	3389.77		40.5	0.334357	0.341918			40.5	1456.4	5606.97	1377.21	5676.77		40.5	0.203481	0.195239			40.5	7685.04	5057.86	7276.71	6126.27		40.5	0.6009	0.569449			40.5	7053.56	4125.75	7071.21	5825.77		40.5	0.632665	0.548284			40.5	6555.74	3547.66
			40.65	3008.3	6096.9	2527.21	8072.77		40.65	0.334357	0.238417			40.65	1456.4	5606.97	-113.788	5513.77		40.65	0.203481	-0.02107			40.65	7685.04	5057.86	6265.21	8155.27		40.65	0.6009	0.518916			40.65	7053.56	4125.75	5453.21	5844.77		40.65	0.632665	0.482671			40.65	6555.74	3547.66
			40.8	3008.3	6096.9	1880.21	5988.77		40.8	0.334357	0.23894			40.8	1456.4	5606.97	1879.21	5671.77		40.8	0.203481	0.24887			40.8	7685.04	5057.86	5884.21	6679.77		40.8	0.6009	0.35398			40.8	7053.56	4125.75	7127.21	4716.77		40.8	0.632665	0.601758			40.8	6555.74	3547.66
			40.95	3008.3	6096.9	1142.21	7000.77		40.95	0.334357	0.14027			40.95	1456.4	5606.97	962.212	4888.77		40.95	0.203481	0.164453			40.95	7685.04	5057.86	7571.21	5183.27		40.95	0.6009	0.631331			40.95	7053.56	4125.75	7230.21	6172.77		40.95	0.632665	0.539448			40.95	6555.74	3547.66
			41.1	3008.3	6096.9	3707.21	7350.77		41.1	0.334357	0.335252			41.1	1456.4	5606.97	1548.21	6307.77		41.1	0.203481	0.197074			41.1	7685.04	5057.86	8581.71	6507.77		41.1	0.6009	0.567812			41.1	7053.56	4125.75	8664.21	2659.77		41.1	0.632665	0.765121			41.1	6555.74	3547.66
			41.25	3008.3	6096.9	4040.21	7227.77		41.25	0.334357	0.358557			41.25	1456.4	5606.97	619.212	4361.77		41.25	0.203481	0.124315			41.25	7685.04	5057.86	8326.21	5738.77		41.25	0.6009	0.569638			41.25	7053.56	4125.75	8862.21	2674.77		41.25	0.632665	0.768157			41.25	6555.74	3547.66
			41.4	3008.3	6096.9	4084.21	4436.77		41.4	0.334357	0.479312			41.4	1456.4	5606.97	2264.21	5078.77		41.4	0.203481	0.30835			41.4	7685.04	5057.86	6637.21	5755.27		41.4	0.6009	0.617621			41.4	7053.56	4125.75	7985.21	2233.77		41.4	0.632665	0.78141			41.4	6555.74	3547.66
			41.55	3008.3	6096.9	1413.21	5920.77		41.55	0.334357	0.192694			41.55	1456.4	5606.97	1745.21	4501.77		41.55	0.203481	0.279369			41.55	7685.04	5057.86	6377.21	6346.77		41.55	0.6009	0.443627			41.55	7053.56	4125.75	6679.21	2482.77		41.55	0.632665	0.729014			41.55	6555.74	3547.66
			41.7	3008.3	6096.9	3387.21	5897.77		41.7	0.334357	0.364805			41.7	1456.4	5606.97	1308.21	5552.77		41.7	0.203481	0.190674			41.7	7685.04	5057.86	8247.71	5596.77		41.7	0.6009	0.550082			41.7	7053.56	4125.75	9451.21	2871.77		41.7	0.632665	0.766958			41.7	6555.74	3547.66
			41.85	3008.3	6096.9	2802.21	4555.77		41.85	0.334357	0.38084			41.85	1456.4	5606.97	1788.21	4872.77		41.85	0.203481	0.268461			41.85	7685.04	5057.86	6712.21	6285.27		41.85	0.6009	0.640858			41.85	7053.56	4125.75	7969.21	1561.77		41.85	0.632665	0.836138			41.85	6555.74	3547.66
			42	3008.3	6096.9	3434.21	5848.77		42	0.334357	0.369947			42	1456.4	5606.97	668.212	4597.77		42	0.203481	0.126892			42	7685.04	5057.86	6602.21	6139.77		42	0.6009	0.372822			42	7053.56	4125.75	8971.21	2013.77		42	0.632665	0.81668			42	6555.74	3547.66
			42.15	3008.3	6096.9	2752.21	5631.77		42.15	0.334357	0.32827			42.15	1456.4	5606.97	1518.21	5542.77		42.15	0.203481	0.215014			42.15	7685.04	5057.86	8154.71	5258.77		42.15	0.6009	0.648869			42.15	7053.56	4125.75	8330.21	2826.77		42.15	0.632665	0.746637			42.15	6555.74	3547.66
			42.3	3008.3	6096.9	3498.21	5216.77		42.3	0.334357	0.401402			42.3	1456.4	5606.97	1645.21	5174.77		42.3	0.203481	0.241234			42.3	7685.04	5057.86	6508.71	5321.77		42.3	0.6009	0.567014			42.3	7053.56	4125.75	7116.21	4482.77		42.3	0.632665	0.61352			42.3	6555.74	3547.66
			42.45	3008.3	6096.9	2326.21	5220.77		42.45	0.334357	0.308231			42.45	1456.4	5606.97	1103.21	5997.77		42.45	0.203481	0.155361			42.45	7685.04	5057.86	6791.71	4429.27		42.45	0.6009	0.528119			42.45	3675.89	8248.06	4428.21	7675.77		42.45	0.312716	0.365848			42.45	6555.74	3547.66
			42.6	3008.3	6096.9	2674.21	5891.77		42.6	0.334357	0.31219			42.6	1456.4	5606.97	1272.21	4015.77		42.6	0.203481	0.240586			42.6	7685.04	5057.86	7527.71	6226.27		42.6	0.6009	0.67013			42.6	3675.89	8248.06	5312.21	7097.77		42.6	0.312716	0.42806			42.6	6555.74	3547.66
			42.75	3008.3	6096.9	3161.21	5179.77		42.75	0.334357	0.378998			42.75	1456.4	5606.97	1488.21	4874.77		42.75	0.203481	0.233886			42.75	7685.04	5057.86	8922.71	5684.27		42.75	0.6009	0.449544			42.75	7053.56	4125.75	6525.21	2994.77		42.75	0.632665	0.685423			42.75	6555.74	3547.66
			42.9	3008.3	6096.9	3802.21	6296.77		42.9	0.334357	0.376495			42.9	1456.4	5606.97	1078.21	5391.77		42.9	0.203481	0.166648			42.9	7685.04	5057.86	9681.71	3963.27		42.9	0.6009	0.788619			42.9	7053.56	4125.75	7034.21	3894.77		42.9	0.632665	0.643629			42.9	6555.74	3547.66
			43.05	3008.3	6096.9	3296.21	4335.77		43.05	0.334357	0.431895			43.05	1456.4	5606.97	673.212	4692.77		43.05	0.203481	0.125459			43.05	7685.04	5057.86	8837.71	4587.77		43.05	0.6009	0.627481			43.05	7053.56	4125.75	7505.21	5946.77		43.05	0.632665	0.557926			43.05	6555.74	3547.66
			43.2	3008.3	6096.9	2069.21	5754.77		43.2	0.334357	0.26447			43.2	1456.4	5606.97	659.212	5141.77		43.2	0.203481	0.113638			43.2	7685.04	5057.86	8325.71	4157.77		43.2	0.6009	0.688924			43.2	7053.56	4125.75	8349.21	2929.77		43.2	0.632665	0.740245			43.2	6555.74	3547.66
			43.35	3008.3	6096.9	2585.21	6254.77		43.35	0.334357	0.292445			43.35	1456.4	5606.97	1882.21	4782.77		43.35	0.203481	0.282403			43.35	7685.04	5057.86	8685.71	4044.77		43.35	0.6009	0.641226			43.35	7053.56	4125.75	7430.21	3376.77		43.35	0.632665	0.687538			43.35	6555.74	3547.66
			43.5	3008.3	6096.9	3125.21	6100.77		43.5	0.334357	0.33874			43.5	1456.4	5606.97	1768.21	4540.77		43.5	0.203481	0.280269			43.5	7685.04	5057.86	9439.21	4260.77		43.5	0.6009	0.716135			43.5	7053.56	4125.75	7376.21	4086.77		43.5	0.632665	0.643481			43.5	6555.74	3547.66
			43.65	3008.3	6096.9	2435.21	4149.77		43.65	0.334357	0.369813			43.65	1456.4	5606.97	1177.21	4585.77		43.65	0.203481	0.204271			43.65	7685.04	5057.86	7258.71	4388.27		43.65	0.6009	0.660833			43.65	7053.56	4125.75	6666.21	5759.77		43.65	0.632665	0.536474			43.65	4107.28	6241.54
			43.8	3008.3	6096.9	2723.21	5072.77		43.8	0.334357	0.34931			43.8	1456.4	5606.97	1168.21	5901.77		43.8	0.203481	0.165236			43.8	7685.04	5057.86	6961.71	4348.27		43.8	0.6009	0.571872			43.8	7053.56	4125.75	6541.21	5977.77		43.8	0.632665	0.522504			43.8	2221.45	8632.03
			43.95	3008.3	6096.9	2235.21	6266.77		43.95	0.334357	0.262905			43.95	1456.4	5606.97	-171.788	4153.77		43.95	0.203481	-0.04314			43.95	7685.04	5057.86	7383.21	4885.27		43.95	0.6009	0.649199			43.95	7053.56	4125.75	5296.21	4539.77		43.95	0.632665	0.538453			43.95	2221.45	8632.03
			44.1	3008.3	6096.9	3118.21	5983.77		44.1	0.334357	0.342586			44.1	1456.4	5606.97	339.212	3195.77		44.1	0.203481	0.095959			44.1	7685.04	5057.86	7480.21	4763.77		44.1	0.6009	0.550342			44.1	7053.56	4125.75	7294.21	2864.77		44.1	0.632665	0.718006			44.1	2221.45	8632.03
			44.25	3008.3	6096.9	2572.21	5285.77		44.25	0.334357	0.327337			44.25	1456.4	5606.97	2225.21	4120.77		44.25	0.203481	0.350649			44.25	7685.04	5057.86	7908.21	4618.77		44.25	0.6009	0.666946			44.25	3675.89	8248.06	3163.21	9556.77		44.25	0.312716	0.248681			44.25	2221.45	8632.03
			44.4	3008.3	6096.9	4284.21	4006.77		44.4	0.334357	0.516732			44.4	1456.4	5606.97	1006.21	5238.77		44.4	0.203481	0.161123			44.4	7685.04	5057.86	7892.21	5164.77		44.4	0.6009	0.594503			44.4	3675.89	8248.06	3966.21	9169.77		44.4	0.312716	0.301935			44.4	4107.28	6241.54
			44.55	3008.3	6096.9	3235.21	4576.77		44.55	0.334357	0.414135			44.55	1456.4	5606.97	1363.21	5451.77		44.55	0.203481	0.200032			44.55	7685.04	5057.86	7248.71	7262.77		44.55	0.6009	0.613336			44.55	3675.89	8248.06	3574.21	9337.77		44.55	0.312716	0.276814			44.55	4107.28	6241.54
			44.7	3008.3	6096.9	2228.21	6150.77		44.7	0.334357	0.265929			44.7	1456.4	5606.97	945.212	4662.77		44.7	0.203481	0.168548			44.7	5940.73	7006.28	6224.71	7172.27		44.7	0.462272	0.396563			44.7	7053.56	4125.75	7038.21	2792.77		44.7	0.632665	0.715922			44.7	4107.28	6241.54
			44.85	3008.3	6096.9	2396.21	4149.77		44.85	0.334357	0.366058			44.85	1456.4	5606.97	1473.21	4437.77		44.85	0.203481	0.249233			44.85	5940.73	7006.28	5357.71	7737.77		44.85	0.462272	0.554411			44.85	7053.56	4125.75	6134.21	3246.77		44.85	0.632665	0.653899			44.85	4107.28	6241.54
			45	3008.3	6096.9	3002.21	5582.77		45	0.334357	0.349705			45	1456.4	5606.97	725.212	5273.77		45	0.203481	0.120889			45	5940.73	7006.28	6153.71	7665.27		45	0.462272	0.294426			45	7053.56	4125.75	8131.21	4039.77		45	0.632665	0.668082			45	4107.28	6241.54
			45.15	3008.3	6096.9	3114.21	5632.77		45.15	0.334357	0.356033			45.15	1456.4	5606.97	1536.21	4384.77		45.15	0.203481	0.259452			45.15	5940.73	7006.28	6456.71	5441.77		45.15	0.462272	0.615153			45.15	7053.56	4125.75	7159.21	3762.77		45.15	0.632665	0.655487			45.15	6555.74	3547.66
			45.3	3008.3	6096.9	1882.21	8672.77		45.3	0.334357	0.178325			45.3	1456.4	5606.97	-278.788	5347.77		45.3	0.203481	-0.055			45.3	5940.73	7006.28	6092.71	5259.27		45.3	0.462272	0.455324			45.3	7053.56	4125.75	4518.21	6679.77		45.3	0.632665	0.403484			45.3	6555.74	3547.66
			45.45	3008.3	6096.9	2759.21	6380.77		45.45	0.334357	0.301884			45.45	1456.4	5606.97	1042.21	4955.77		45.45	0.203481	0.17376			45.45	5940.73	7006.28	6131.21	6224.27		45.45	0.462272	0.610481			45.45	7053.56	4125.75	7383.21	3983.77		45.45	0.632665	0.649531			45.45	6555.74	3547.66
			45.6	3008.3	6096.9	2137.21	5949.77		45.6	0.334357	0.264278			45.6	1456.4	5606.97	976.212	5282.77		45.6	0.203481	0.15597			45.6	5940.73	7006.28	5141.71	7811.27		45.6	0.462272	0.389956			45.6	7053.56	4125.75	7386.21	4106.77		45.6	0.632665	0.642671			45.6	6555.74	3547.66
			45.75	3008.3	6096.9	3720.21	4351.77		45.75	0.334357	0.46088			45.75	1456.4	5606.97	2213.21	5391.77		45.75	0.203481	0.291021			45.75	5940.73	7006.28	6343.21	6707.27		45.75	0.462272	0.403787			45.75	3675.89	8248.06	3830.21	7088.77		45.75	0.312716	0.350785			45.75	6555.74	3547.66
			45.9	3008.3	6096.9	4161.21	4780.77		45.9	0.334357	0.465357			45.9	1456.4	5606.97	1496.21	4362.77		45.9	0.203481	0.255371			45.9	5940.73	7006.28	8197.21	4133.27		45.9	0.462272	0.568995			45.9	7053.56	4125.75	7375.21	5358.77		45.9	0.632665	0.579176			45.9	6555.74	3547.66
			46.05	3008.3	6096.9	2886.21	6157.77		46.05	0.334357	0.319131			46.05	1456.4	5606.97	1025.21	4539.77		46.05	0.203481	0.184226			46.05	5940.73	7006.28	4832.71	7344.77		46.05	0.462272	0.771539			46.05	7053.56	4125.75	7470.21	3680.77		46.05	0.632665	0.669915			46.05	6555.74	3547.66
			46.2	5236.87	3215.69	6040.21	2857.77		46.2	0.621867	0.678829			46.2	1456.4	5606.97	1318.21	4728.77		46.2	0.203481	0.217995			46.2	3201.3	9743.51	1920.21	11558.3		46.2	0.244883	0.052495			46.2	7053.56	4125.75	8298.21	3335.77		46.2	0.632665	0.713274			46.2	6555.74	3547.66
			46.35	5236.87	3215.69	6388.21	2593.77		46.35	0.621867	0.711225			46.35	1456.4	5606.97	1731.21	4315.77		46.35	0.203481	0.286294			46.35	3201.3	9743.51	4647.21	9616.27		46.35	0.244883	0.222502			46.35	7053.56	4125.75	7042.21	4196.77		46.35	0.632665	0.626588			46.35	6555.74	3547.66
			46.5	5236.87	3215.69	4523.21	3114.77		46.5	0.621867	0.5922			46.5	1456.4	5606.97	1056.21	5258.77		46.5	0.203481	0.167255			46.5	3201.3	9743.51	5237.21	8126.27		46.5	0.244883	0.429158			46.5	7053.56	4125.75	6050.21	4496.77		46.5	0.632665	0.573644			46.5	6555.74	3547.66
			46.65	5236.87	3215.69	5303.21	3062.77		46.65	0.621867	0.633902			46.65	1456.4	5606.97	1891.21	5649.77		46.65	0.203481	0.250791			46.65	3201.3	9743.51	4227.21	9152.27		46.65	0.244883	0.349288			46.65	7053.56	4125.75	7314.21	3456.77		46.65	0.632665	0.679066			46.65	6555.74	3547.66
			46.8	5236.87	3215.69	4139.21	6788.77		46.8	0.621867	0.378772			46.8	1456.4	5606.97	2161.21	5841.77		46.8	0.203481	0.270051			46.8	3201.3	9743.51	3626.21	10471.8		46.8	0.244883	0.286869			46.8	7053.56	4125.75	6227.21	4963.77		46.8	0.632665	0.556449			46.8	6555.74	3547.66
			46.95	5236.87	3215.69	4991.21	3811.77		46.95	0.621867	0.566991			46.95	1456.4	5606.97	1118.21	5167.77		46.95	0.203481	0.17789			46.95	3201.3	9743.51	3775.71	8820.77		46.95	0.244883	0.226729			46.95	7053.56	4125.75	8820.21	3514.77		46.95	0.632665	0.715057			46.95	6555.74	3547.66
			47.1	5236.87	3215.69	8384.21	3247.77		47.1	0.621867	0.72079			47.1	1456.4	5606.97	1119.21	4990.77		47.1	0.203481	0.183178			47.1	3201.3	9743.51	3791.71	7181.77		47.1	0.244883	0.389656			47.1	7053.56	4125.75	5900.21	3374.77		47.1	0.632665	0.636143			47.1	6555.74	3547.66
			47.25	5236.87	3215.69	4520.21	3741.77		47.25	0.621867	0.54711			47.25	1456.4	5606.97	891.212	5507.77		47.25	0.203481	0.139274			47.25	3201.3	9743.51	2577.71	8096.27		47.25	0.244883	0.298791			47.25	7053.56	4125.75	7432.21	4423.77		47.25	0.632665	0.626874			47.25	6555.74	3547.66
			47.4	5236.87	3215.69	3717.21	2945.77		47.4	0.621867	0.55789			47.4	1456.4	5606.97	1529.21	5193.77		47.4	0.203481	0.22746			47.4	3201.3	9743.51	3235.71	8790.27		47.4	0.244883	0.184381			47.4	7053.56	4125.75	7996.21	3603.77		47.4	0.632665	0.68933			47.4	6555.74	3547.66
			47.55	5236.87	3215.69	4730.21	3061.77		47.55	0.621867	0.607061			47.55	1456.4	5606.97	1869.21	4770.77		47.55	0.203481	0.281509			47.55	3201.3	9743.51	4098.71	9269.77		47.55	0.244883	0.336817			47.55	7053.56	4125.75	8977.21	960.77		47.55	0.632665	0.903323			47.55	6555.74	3547.66
			47.7	5236.87	3215.69	5394.21	3057.77		47.7	0.621867	0.638219			47.7	1456.4	5606.97	1214.21	4818.77		47.7	0.203481	0.201262			47.7	3201.3	9743.51	5111.71	8574.27		47.7	0.244883	0.276407			47.7	7053.56	4125.75	6347.21	1859.77		47.7	0.632665	0.773392			47.7	6555.74	3547.66
			47.85	5236.87	3215.69	4181.21	2731.77		47.85	0.621867	0.604835			47.85	1456.4	5606.97	765.212	5749.77		47.85	0.203481	0.117454			47.85	3201.3	9743.51	5564.21	6990.27		47.85	0.244883	0.466292			47.85	7053.56	4125.75	6036.21	3512.77		47.85	0.632665	0.632131			47.85	6555.74	3547.66
			48	3811.6	4485.93	4442.21	3820.77		48	0.469425	0.537604			48	1456.4	5606.97	565.212	5216.77		48	0.203481	0.097754			48	3201.3	9743.51	4455.21	8972.27		48	0.244883	0.414129			48	7053.56	4125.75	8840.21	2160.77		48	0.632665	0.803584			48	6555.74	3547.66
			48.15	3811.6	4485.93	3139.21	6415.77		48.15	0.469425	0.328542			48.15	1456.4	5606.97	629.212	6202.77		48.15	0.203481	0.092098			48.15	3201.3	9743.51	5146.21	10339.8		48.15	0.244883	0.273677			48.15	7053.56	4125.75	8778.21	2401.77		48.15	0.632665	0.785172			48.15	6555.74	3547.66
			48.3	3811.6	4485.93	5564.21	6089.77		48.3	0.469425	0.477452			48.3	1456.4	5606.97	2172.21	4899.77		48.3	0.203481	0.307157			48.3	3201.3	9743.51	5662.71	9007.77		48.3	0.244883	0.392923			48.3	7053.56	4125.75	7426.21	1826.77		48.3	0.632665	0.802575			48.3	6555.74	3547.66
			48.45	3811.6	4485.93	5230.21	3253.77		48.45	0.469425	0.616481			48.45	1456.4	5606.97	2662.21	4893.77		48.45	0.203481	0.352332			48.45	3201.3	9743.51	4373.21	9908.27		48.45	0.244883	0.378515			48.45	7053.56	4125.75	8027.21	3637.77		48.45	0.632665	0.688146			48.45	6555.74	3547.66
			48.6	3811.6	4485.93	3485.21	4576.77		48.6	0.469425	0.432302			48.6	1456.4	5606.97	1108.21	5529.77		48.6	0.203481	0.16695			48.6	3201.3	9743.51	4464.21	9654.27		48.6	0.244883	0.235623			48.6	7053.56	4125.75	6813.21	4795.77		48.6	0.632665	0.586891			48.6	6555.74	3547.66
			48.75	5236.87	3215.69	5818.21	1558.77		48.75	0.621867	0.788698			48.75	1456.4	5606.97	1416.21	4674.77		48.75	0.203481	0.23251			48.75	3201.3	9743.51	4649.71	8098.77		48.75	0.244883	0.400669			48.75	7053.56	4125.75	6918.21	6575.77		48.75	0.632665	0.512689			48.75	6555.74	3547.66
			48.9	5236.87	3215.69	2963.21	4538.77		48.9	0.621867	0.394991			48.9	1456.4	5606.97	1327.21	4922.77		48.9	0.203481	0.212355			48.9	3201.3	9743.51	3820.21	8328.27		48.9	0.244883	0.322423			48.9	7053.56	4125.75	6044.21	3636.77		48.9	0.632665	0.624339			48.9	6555.74	3547.66
			49.05	5236.87	3215.69	5355.21	2458.77		49.05	0.621867	0.685337			49.05	1456.4	5606.97	1485.21	3936.77		49.05	0.203481	0.273924			49.05	3201.3	9743.51	2512.71	8981.77		49.05	0.244883	0.307049			49.05	7053.56	4125.75	7089.21	5199.77		49.05	0.632665	0.576875			49.05	6555.74	3547.66
			49.2	5236.87	3215.69	5865.21	3212.77		49.2	0.621867	0.646092			49.2	1456.4	5606.97	1037.21	6329.77		49.2	0.203481	0.140792			49.2	3201.3	9743.51	2032.71	9965.27		49.2	0.244883	0.111612			49.2	7053.56	4125.75	6962.21	4783.77		49.2	0.632665	0.592731			49.2	6555.74	3547.66
			49.35	5236.87	3215.69	3746.21	3536.77		49.35	0.621867	0.514379			49.35	1456.4	5606.97	985.212	5466.77		49.35	0.203481	0.152699			49.35	3201.3	9743.51	2874.21	9350.27		49.35	0.244883	0.213671			49.35	7053.56	4125.75	7377.21	5643.77		49.35	0.632665	0.566563			49.35	6555.74	3547.66
			49.5	5236.87	3215.69	4409.21	4022.77		49.5	0.621867	0.522915			49.5	1456.4	5606.97	1536.21	5525.77		49.5	0.203481	0.217533			49.5	3201.3	9743.51	2645.21	9419.27		49.5	0.244883	0.261971			49.5	7053.56	4125.75	8667.21	2799.77		49.5	0.632665	0.755841			49.5	6555.74	3547.66
			49.65	5236.87	3215.69	5094.21	1105.77		49.65	0.621867	0.821649			49.65	1456.4	5606.97	1314.21	4744.77		49.65	0.203481	0.216903			49.65	3201.3	9743.51	2539.21	11094.3		49.65	0.244883	0.184314			49.65	7053.56	4125.75	7045.21	1597.77		49.65	0.632665	0.815137			49.65	6555.74	3547.66
			49.8	5236.87	3215.69	4636.21	2670.77		49.8	0.621867	0.634491			49.8	1456.4	5606.97	1094.21	5233.77		49.8	0.203481	0.172916			49.8	3201.3	9743.51	2716.71	10993.3		49.8	0.244883	0.188083			49.8	7053.56	4125.75	9485.21	4539.77		49.8	0.632665	0.676308			49.8	6555.74	3547.66
			49.95	5236.87	3215.69	6218.21	2155.77		49.95	0.621867	0.742563			49.95	1456.4	5606.97	862.212	5008.77		49.95	0.203481	0.14686			49.95	3201.3	9743.51	2789.21	10692.8		49.95	0.244883	0.208657			49.95	7053.56	4125.75	5677.21	5576.77		49.95	0.632665	0.504463			49.95	6555.74	3547.66
			50.1	5236.87	3215.69	3937.21	2616.77		50.1	0.621867	0.600736			50.1	1456.4	5606.97	1393.21	4332.77		50.1	0.203481	0.243314			50.1	3201.3	9743.51	2810.21	11189.3		50.1	0.244883	0.205127			50.1	7053.56	4125.75	7127.21	1448.77		50.1	0.632665	0.831067			50.1	6555.74	3547.66
			50.25	5236.87	3215.69	4402.21	2620.77		50.25	0.621867	0.626829			50.25	1456.4	5606.97	561.212	3730.77		50.25	0.203481	0.130758			50.25	3201.3	9743.51	2220.21	12682.8		50.25	0.244883	0.196626			50.25	7053.56	4125.75	6772.21	4799.77		50.25	0.632665	0.585225			50.25	6555.74	3547.66
			50.4	5236.87	3215.69	5583.21	2896.77		50.4	0.621867	0.658399			50.4	1456.4	5606.97	1067.21	4846.77		50.4	0.203481	0.180456			50.4	3201.3	9743.51	2045.21	12814.8		50.4	0.244883	0.10408			50.4	7053.56	4125.75	6745.21	3198.77		50.4	0.632665	0.678321			50.4	6555.74	3547.66
			50.55	5236.87	3215.69	6022.21	2094.77		50.55	0.621867	0.741927			50.55	1456.4	5606.97	831.212	4545.77		50.55	0.203481	0.154587			50.55	3201.3	9743.51	2105.71	10374.8		50.55	0.244883	0.173453			50.55	7053.56	4125.75	8651.21	3031.77		50.55	0.632665	0.740497			50.55	6555.74	3547.66
			50.7	5236.87	3215.69	6055.21	3653.77		50.7	0.621867	0.623671			50.7	1456.4	5606.97	787.212	4816.77		50.7	0.203481	0.140474			50.7	3201.3	9743.51	1765.71	9396.27		50.7	0.244883	0.162295			50.7	7053.56	4125.75	8730.21	3016.77		50.7	0.632665	0.743188			50.7	6555.74	3547.66
			50.85	5236.87	3215.69	5899.21	3536.77		50.85	0.621867	0.625183			50.85	1456.4	5606.97	1762.21	5582.77		50.85	0.203481	0.239921			50.85	3201.3	9743.51	2081.71	11109.3		50.85	0.244883	0.154487			50.85	7053.56	4125.75	7377.21	3717.77		50.85	0.632665	0.664914			50.85	6555.74	3547.66
			51	3811.6	4485.93	3508.21	4387.77		51	0.469425	0.444303			51	1456.4	5606.97	1597.21	5222.77		51	0.203481	0.234196			51	3201.3	9743.51	1767.21	11660.8		51	0.244883	0.160479			51	7053.56	4125.75	7475.21	3586.77		51	0.632665	0.675757			51	6555.74	3547.66
			51.15	3811.6	4485.93	5979.21	4309.77		51.15	0.469425	0.581128			51.15	1456.4	5606.97	553.212	5003.77		51.15	0.203481	0.099553			51.15	3201.3	9743.51	2464.21	11570.8		51.15	0.244883	0.096979			51.15	7053.56	4125.75	6183.21	3224.77		51.15	0.632665	0.65723			51.15	4107.28	6241.54
			51.3	3811.6	4485.93	5980.21	4162.77		51.3	0.469425	0.589591			51.3	1456.4	5606.97	53.2123	5239.77		51.3	0.203481	0.010053			51.3	3201.3	9743.51	3025.71	12092.8		51.3	0.244883	0.236094			51.3	7053.56	4125.75	5597.21	3483.77		51.3	0.632665	0.616366			51.3	4107.28	6241.54
			51.45	3811.6	4485.93	2859.21	4352.77		51.45	0.469425	0.396453			51.45	1456.4	5606.97	1335.21	5215.77		51.45	0.203481	0.203819			51.45	3201.3	9743.51	3433.71	11381.8		51.45	0.244883	0.160468			51.45	7053.56	4125.75	6589.21	3068.77		51.45	0.632665	0.682256			51.45	6555.74	3547.66
			51.6	3811.6	4485.93	3698.21	5342.77		51.6	0.469425	0.40905			51.6	1456.4	5606.97	1613.21	5488.77		51.6	0.203481	0.22715			51.6	3201.3	9743.51	3097.71	11016.3		51.6	0.244883	0.298972			51.6	7053.56	4125.75	6756.21	3468.77		51.6	0.632665	0.660755			51.6	6555.74	3547.66
			51.75	3811.6	4485.93	5107.21	3294.77		51.75	0.469425	0.607858			51.75	1456.4	5606.97	1452.21	5444.77		51.75	0.203481	0.210558			51.75	3201.3	9743.51	2908.21	10711.3		51.75	0.244883	0.126028			51.75	7053.56	4125.75	7144.21	3336.77		51.75	0.632665	0.681636			51.75	6555.74	3547.66
			51.9	3811.6	4485.93	3795.21	4939.77		51.9	0.469425	0.434484			51.9	1456.4	5606.97	774.212	4714.77		51.9	0.203481	0.141048			51.9	3201.3	9743.51	3508.71	10008.3		51.9	0.244883	0.293131			51.9	7053.56	4125.75	7434.21	2640.77		51.9	0.632665	0.737888			51.9	6555.74	3547.66
			52.05	3811.6	4485.93	3566.21	4411.77		52.05	0.469425	0.447007			52.05	1456.4	5606.97	1039.21	4209.77		52.05	0.203481	0.197984			52.05	3201.3	9743.51	3222.71	8918.77		52.05	0.244883	0.2221			52.05	7053.56	4125.75	6080.21	4770.77		52.05	0.632665	0.560337			52.05	6555.74	3547.66
			52.2	3811.6	4485.93	2429.21	8482.77		52.2	0.469425	0.222619			52.2	1456.4	5606.97	1113.21	6168.77		52.2	0.203481	0.152872			52.2	3201.3	9743.51	3284.21	9348.27		52.2	0.244883	0.313491			52.2	7053.56	4125.75	8907.21	3385.77		52.2	0.632665	0.724577			52.2	6555.74	3547.66
			52.35	3811.6	4485.93	4145.21	3931.77		52.35	0.469425	0.513213			52.35	1456.4	5606.97	1073.21	3532.77		52.35	0.203481	0.233004			52.35	3201.3	9743.51	2723.21	10155.8		52.35	0.244883	0.215184			52.35	7053.56	4125.75	6602.21	1812.77		52.35	0.632665	0.784578			52.35	6555.74	3547.66
			52.5	5236.87	3215.69	5313.21	2708.77		52.5	0.621867	0.662332			52.5	1456.4	5606.97	327.212	4126.77		52.5	0.203481	0.073465			52.5	3201.3	9743.51	3646.21	10255.8		52.5	0.244883	0.207164			52.5	7053.56	4125.75	7177.21	2181.77		52.5	0.632665	0.76688			52.5	6555.74	3547.66
			52.65	5236.87	3215.69	8531.21	4042.77		52.65	0.621867	0.678481			52.65	1456.4	5606.97	1140.21	4683.77		52.65	0.203481	0.195779			52.65	3201.3	9743.51	3644.21	10687.3		52.65	0.244883	0.304166			52.65	7053.56	4125.75	7205.21	4587.77		52.65	0.632665	0.610975			52.65	6555.74	3547.66
			52.8	5236.87	3215.69	6124.21	3454.77		52.8	0.621867	0.639338			52.8	1456.4	5606.97	1323.21	5376.77		52.8	0.203481	0.197495			52.8	3201.3	9743.51	2310.21	10322.8		52.8	0.244883	0.193021			52.8	7053.56	4125.75	7720.21	2863.77		52.8	0.632665	0.729424			52.8	6555.74	3547.66
			52.95	5236.87	3215.69	6023.21	3351.77		52.95	0.621867	0.642477			52.95	1456.4	5606.97	482.212	4632.77		52.95	0.203481	0.094274			52.95	3201.3	9743.51	2050.71	10913.8		52.95	0.244883	0.172342			52.95	7053.56	4125.75	7651.21	1844.77		52.95	0.632665	0.805731			52.95	6555.74	3547.66
			53.1	3811.6	4485.93	5370.21	4874.77		53.1	0.469425	0.52418			53.1	1456.4	5606.97	730.212	6013.77		53.1	0.203481	0.108276			53.1	3201.3	9743.51	2134.21	10792.3		53.1	0.244883	0.145196			53.1	7053.56	4125.75	8032.21	2292.77		53.1	0.632665	0.77794			53.1	4107.28	6241.54
			53.25	3811.6	4485.93	3090.21	6113.77		53.25	0.469425	0.335747			53.25	1456.4	5606.97	445.212	4858.77		53.25	0.203481	0.083939			53.25	3201.3	9743.51	2629.21	10543.8		53.25	0.244883	0.186955			53.25	7053.56	4125.75	8043.21	2387.77		53.25	0.632665	0.771089			53.25	6555.74	3547.66
			53.4	3811.6	4485.93	4913.21	4600.77		53.4	0.469425	0.51642			53.4	1456.4	5606.97	1723.21	5380.77		53.4	0.203481	0.24257			53.4	3201.3	9743.51	2693.21	11229.3		53.4	0.244883	0.210699			53.4	7053.56	4125.75	7418.21	2510.77		53.4	0.632665	0.747127			53.4	6555.74	3547.66
			53.55	3811.6	4485.93	4254.21	4259.77		53.55	0.469425	0.499674			53.55	1456.4	5606.97	123.212	4202.77		53.55	0.203481	0.028482			53.55	3201.3	9743.51	2598.21	11195.8		53.55	0.244883	0.175942			53.55	7053.56	4125.75	6822.21	3116.77		53.55	0.632665	0.68641			53.55	6555.74	3547.66
			53.7	3811.6	4485.93	4116.21	4256.77		53.7	0.469425	0.491606			53.7	1456.4	5606.97	540.212	5298.77		53.7	0.203481	0.092518			53.7	3201.3	9743.51	2336.21	10788.3		53.7	0.244883	0.200829			53.7	7053.56	4125.75	8187.21	1782.77		53.7	0.632665	0.821186			53.7	6555.74	3547.66
			53.85	5236.87	3215.69	5469.21	2762.77		53.85	0.621867	0.664386			53.85	1456.4	5606.97	1428.21	4599.77		53.85	0.203481	0.23693			53.85	3201.3	9743.51	2810.21	10322.8		53.85	0.244883	0.152841			53.85	7053.56	4125.75	10293.2	2380.77		53.85	0.632665	0.812153			53.85	6555.74	3547.66
			54	5236.87	3215.69	5652.21	3065.77		54	0.621867	0.648339			54	1456.4	5606.97	1972.21	5247.77		54	0.203481	0.27316			54	3201.3	9743.51	3345.21	9747.77		54	0.244883	0.269372			54	7053.56	4125.75	7662.21	2972.77		54	0.632665	0.720472			54	6555.74	3547.66
			54.15	5236.87	3215.69	4318.21	3116.77		54.15	0.621867	0.580797			54.15	1456.4	5606.97	1823.21	6080.77		54.15	0.203481	0.23067			54.15	3201.3	9743.51	2336.71	9489.27		54.15	0.244883	0.240082			54.15	7053.56	4125.75	7637.21	2892.77		54.15	0.632665	0.725283			54.15	6555.74	3547.66
			54.3	5236.87	3215.69	5748.21	1888.77		54.3	0.621867	0.752681			54.3	1456.4	5606.97	1728.21	4975.77		54.3	0.203481	0.257789			54.3	3201.3	9743.51	2725.71	10484.3		54.3	0.244883	0.150726			54.3	7053.56	4125.75	6317.21	3086.77		54.3	0.632665	0.671759			54.3	6555.74	3547.66
			54.45	5236.87	3215.69	4586.21	4145.77		54.45	0.621867	0.52522			54.45	1456.4	5606.97	662.212	4658.77		54.45	0.203481	0.124453			54.45	3201.3	9743.51	2816.71	11805.3		54.45	0.244883	0.247559			54.45	7053.56	4125.75	6912.21	5213.77		54.45	0.632665	0.570033			54.45	6555.74	3547.66
			54.6	5236.87	3215.69	6213.21	2458.77		54.6	0.621867	0.71647			54.6	1456.4	5606.97	1549.21	3884.77		54.6	0.203481	0.285097			54.6	3201.3	9743.51	2450.21	12343.8		54.6	0.244883	0.13341			54.6	7053.56	4125.75	6530.21	4917.77		54.6	0.632665	0.570425			54.6	6555.74	3547.66
			54.75	5236.87	3215.69	4115.21	3079.77		54.75	0.621867	0.571956			54.75	1456.4	5606.97	1931.21	4775.77		54.75	0.203481	0.287941			54.75	3201.3	9743.51	3138.21	11144.8		54.75	0.244883	0.194832			54.75	7053.56	4125.75	7221.21	3641.77		54.75	0.632665	0.664754			54.75	6555.74	3547.66
			54.9	5236.87	3215.69	5420.21	1548.77		54.9	0.621867	0.777762			54.9	1456.4	5606.97	1290.21	5438.77		54.9	0.203481	0.19174			54.9	3201.3	9743.51	3890.71	8702.27		54.9	0.244883	0.249308			54.9	7053.56	4125.75	6667.21	5083.77		54.9	0.632665	0.567375			54.9	6555.74	3547.66
			55.05	5236.87	3215.69	6506.21	2689.77		55.05	0.621867	0.707506			55.05	1456.4	5606.97	1722.21	4491.77		55.05	0.203481	0.277151			55.05	3201.3	9743.51	4373.71	8759.77		55.05	0.244883	0.373092			55.05	7053.56	4125.75	8479.21	3606.77		55.05	0.632665	0.701574			55.05	6555.74	3547.66
			55.2	5236.87	3215.69	4142.21	3222.77		55.2	0.621867	0.56242			55.2	1456.4	5606.97	842.212	5231.77		55.2	0.203481	0.138659			55.2	3201.3	9743.51	3369.71	10919.8		55.2	0.244883	0.2986			55.2	7053.56	4125.75	8759.21	3696.77		55.2	0.632665	0.703213			55.2	6555.74	3547.66
			55.35	5236.87	3215.69	6407.21	3867.77		55.35	0.621867	0.623574			55.35	1456.4	5606.97	1343.21	3470.77		55.35	0.203481	0.279023			55.35	3201.3	9743.51	1790.71	12527.3		55.35	0.244883	0.174421			55.35	7053.56	4125.75	7357.21	2967.77		55.35	0.632665	0.712564			55.35	6555.74	3547.66
			55.5	5236.87	3215.69	4248.21	4989.77		55.5	0.621867	0.459864			55.5	1456.4	5606.97	1166.21	6694.77		55.5	0.203481	0.148355			55.5	3201.3	9743.51	2202.21	11187.3		55.5	0.244883	0.074802			55.5	7053.56	4125.75	8918.21	4291.77		55.5	0.632665	0.675112			55.5	6555.74	3547.66
			55.65	5236.87	3215.69	5350.21	2671.77		55.65	0.621867	0.666944			55.65	1456.4	5606.97	1189.21	5354.77		55.65	0.203481	0.181726			55.65	3201.3	9743.51	3511.71	9705.27		55.65	0.244883	0.265503			55.65	7053.56	4125.75	6947.21	4304.77		55.65	0.632665	0.617421			55.65	6555.74	3547.66
			55.8	5236.87	3215.69	5234.21	3305.77		55.8	0.621867	0.612907			55.8	1456.4	5606.97	2162.21	4042.77		55.8	0.203481	0.348464			55.8	3201.3	9743.51	4214.71	8667.77		55.8	0.244883	0.265873			55.8	7053.56	4125.75	5025.21	4883.77		55.8	0.632665	0.507137			55.8	6555.74	3547.66
			55.95	5236.87	3215.69	5443.21	4131.77		55.95	0.621867	0.568483			55.95	1456.4	5606.97	1430.21	3880.77		55.95	0.203481	0.269293			55.95	3201.3	9743.51	5150.21	8293.27		55.95	0.244883	0.398324			55.95	7053.56	4125.75	10152.2	2070.77		55.95	0.632665	0.830584			55.95	6555.74	3547.66
			56.1	5236.87	3215.69	5149.21	2010.77		56.1	0.621867	0.719165			56.1	1456.4	5606.97	995.212	5167.77		56.1	0.203481	0.161482			56.1	3201.3	9743.51	4287.21	9286.27		56.1	0.244883	0.370972			56.1	7053.56	4125.75	8372.21	5079.77		56.1	0.632665	0.622378			56.1	6555.74	3547.66
			56.25	5236.87	3215.69	5345.21	2409.77		56.25	0.621867	0.689262			56.25	1456.4	5606.97	1311.21	5198.77		56.25	0.203481	0.201416			56.25	3201.3	9743.51	2960.71	8517.77		56.25	0.244883	0.24815			56.25	7053.56	4125.75	6440.21	4921.77		56.25	0.632665	0.566821			56.25	6555.74	3547.66
			56.4	5236.87	3215.69	4529.21	3345.77		56.4	0.621867	0.575139			56.4	1456.4	5606.97	1643.21	5684.77		56.4	0.203481	0.224238			56.4	3201.3	9743.51	2846.71	8855.77		56.4	0.244883	0.269001			56.4	3675.89	8248.06	2728.21	11886.8		56.4	0.312716	0.186672			56.4	6555.74	3547.66
			56.55	5236.87	3215.69	4713.21	2806.77		56.55	0.621867	0.626758			56.55	1456.4	5606.97	639.212	4431.77		56.55	0.203481	0.126053			56.55	3201.3	9743.51	3291.71	8703.27		56.55	0.244883	0.221298			56.55	7053.56	4125.75	6257.21	4185.77		56.55	0.632665	0.599179			56.55	6555.74	3547.66
			56.7	5236.87	3215.69	4836.21	3808.77		56.7	0.621867	0.559424			56.7	1456.4	5606.97	1355.21	4514.77		56.7	0.203481	0.230872			56.7	3201.3	9743.51	4143.21	9204.77		56.7	0.244883	0.333499			56.7	7053.56	4125.75	8418.21	3327.77		56.7	0.632665	0.716689			56.7	6555.74	3547.66
			56.85	5236.87	3215.69	5819.21	2585.77		56.85	0.621867	0.692353			56.85	1456.4	5606.97	845.212	5008.77		56.85	0.203481	0.144382			56.85	3201.3	9743.51	4383.71	10125.3		56.85	0.244883	0.293292			56.85	7053.56	4125.75	8718.21	3751.77		56.85	0.632665	0.699136			56.85	6555.74	3547.66
			57	5236.87	3215.69	4724.21	3428.77		57	0.621867	0.579446			57	1456.4	5606.97	2590.21	4356.77		57	0.203481	0.372854			57	3201.3	9743.51	3662.21	7864.77		57	0.244883	0.312055			57	7053.56	4125.75	6139.21	6285.77		57	0.632665	0.494102			57	6555.74	3547.66
			57.15	5236.87	3215.69	6335.21	5796.77		57.15	0.621867	0.522191			57.15	1456.4	5606.97	2592.21	4931.77		57.15	0.203481	0.344527			57.15	3201.3	9743.51	3622.71	7700.77		57.15	0.244883	0.325959			57.15	7053.56	4125.75	5759.21	4849.77		57.15	0.632665	0.542862			57.15	6555.74	3547.66
			57.3	5236.87	3215.69	5570.21	6310.77		57.3	0.621867	0.468834			57.3	1456.4	5606.97	1651.21	4560.77		57.3	0.203481	0.265811			57.3	3201.3	9743.51	3406.21	9892.27		57.3	0.244883	0.315671			57.3	7053.56	4125.75	8711.21	2677.77		57.3	0.632665	0.764881			57.3	6555.74	3547.66
			57.45	5236.87	3215.69	7742.21	2210.77		57.45	0.621867	0.777879			57.45	1456.4	5606.97	1479.21	5191.77		57.45	0.203481	0.221738			57.45	3201.3	9743.51	3518.71	10351.3		57.45	0.244883	0.196819			57.45	7053.56	4125.75	7717.21	4012.77		57.45	0.632665	0.657905			57.45	6555.74	3547.66
			57.6	5236.87	3215.69	3734.21	5269.77		57.6	0.621867	0.414729			57.6	1456.4	5606.97	1050.21	5227.77		57.6	0.203481	0.167285			57.6	3201.3	9743.51	3628.71	9795.77		57.6	0.244883	0.306251			57.6	7053.56	4125.75	5523.21	4373.77		57.6	0.632665	0.55807			57.6	6555.74	3547.66
			57.75	5236.87	3215.69	4403.21	3657.77		57.75	0.621867	0.546238			57.75	1456.4	5606.97	1503.21	5298.77		57.75	0.203481	0.220996			57.75	3201.3	9743.51	2860.21	9694.77		57.75	0.244883	0.228621			57.75	7053.56	4125.75	7260.21	5164.77		57.75	0.632665	0.584324			57.75	6555.74	3547.66
			57.9	5236.87	3215.69	5080.21	4225.77		57.9	0.621867	0.545908			57.9	1456.4	5606.97	1328.21	6473.77		57.9	0.203481	0.17024			57.9	3201.3	9743.51	4085.21	9754.77		57.9	0.244883	0.227024			57.9	7053.56	4125.75	6067.21	4982.77		57.9	0.632665	0.54907			57.9	6555.74	3547.66
			58.05	5236.87	3215.69	6936.21	4810.77		58.05	0.621867	0.590468			58.05	1456.4	5606.97	1682.21	3377.77		58.05	0.203481	0.332454			58.05	3201.3	9743.51	4338.21	9445.77		58.05	0.244883	0.352768			58.05	7053.56	4125.75	8140.21	4229.77		58.05	0.632665	0.658062			58.05	6555.74	3547.66
			58.2	5236.87	3215.69	5146.21	3521.77		58.2	0.621867	0.593704			58.2	1456.4	5606.97	1473.21	6690.77		58.2	0.203481	0.180453			58.2	3201.3	9743.51	2291.71	10154.3		58.2	0.244883	0.269315			58.2	7053.56	4125.75	5328.21	3952.77		58.2	0.632665	0.5741			58.2	6555.74	3547.66
			58.35	5236.87	3215.69	6063.21	2875.77		58.35	0.621867	0.678289			58.35	1456.4	5606.97	380.212	5888.77		58.35	0.203481	0.06065			58.35	3201.3	9743.51	2114.71	10341.8		58.35	0.244883	0.097291			58.35	7053.56	4125.75	6559.21	4781.77		58.35	0.632665	0.578364			58.35	6555.74	3547.66
			58.5	5236.87	3215.69	4372.21	3749.77		58.5	0.621867	0.538318			58.5	1456.4	5606.97	1205.21	5612.77		58.5	0.203481	0.17677			58.5	3201.3	9743.51	2472.71	8914.27		58.5	0.244883	0.240742			58.5	7053.56	4125.75	6377.21	3589.77		58.5	0.632665	0.639834			58.5	6555.74	3547.66
			58.65	5236.87	3215.69	4816.21	2223.77		58.65	0.621867	0.684123			58.65	1456.4	5606.97	2171.21	4210.77		58.65	0.203481	0.34021			58.65	3201.3	9743.51	3643.71	8544.27		58.65	0.244883	0.188006			58.65	7053.56	4125.75	6291.21	5565.77		58.65	0.632665	0.530591			58.65	6555.74	3547.66
			58.8	5236.87	3215.69	5094.21	3745.77		58.8	0.621867	0.576269			58.8	1456.4	5606.97	1950.21	4000.77		58.8	0.203481	0.327713			58.8	3201.3	9743.51	3613.21	9528.27		58.8	0.244883	0.378619			58.8	7053.56	4125.75	8603.21	5561.77		58.8	0.632665	0.607358			58.8	6555.74	3547.66
			58.95	5236.87	3215.69	4419.21	5831.77		58.95	0.621867	0.431101			58.95	1456.4	5606.97	212.212	4043.77		58.95	0.203481	0.049862			58.95	3201.3	9743.51	2694.21	10433.3		58.95	0.244883	0.153317			58.95	7053.56	4125.75	5309.21	5767.77		58.95	0.632665	0.479301			58.95	4107.28	6241.54
			59.1	5236.87	3215.69	6902.21	4476.77		59.1	0.621867	0.606576			59.1	1456.4	5606.97	1334.21	5374.77		59.1	0.203481	0.19887			59.1	3201.3	9743.51	3704.21	10652.3		59.1	0.244883	0.249574			59.1	7053.56	4125.75	6900.21	4683.77		59.1	0.632665	0.595668			59.1	4107.28	6241.54
			59.25	5236.87	3215.69	3655.21	4146.77		59.25	0.621867	0.468498			59.25	1456.4	5606.97	1112.21	5228.77		59.25	0.203481	0.175401			59.25	3201.3	9743.51	5005.71	8315.27		59.25	0.244883	0.266233			59.25	7053.56	4125.75	7794.21	4709.77		59.25	0.632665	0.623338			59.25	4107.28	6241.54
			59.4	5236.87	3215.69	5185.21	4933.77		59.4	0.621867	0.512424			59.4	1456.4	5606.97	2581.21	5041.77		59.4	0.203481	0.338609			59.4	5940.73	7006.28	5716.71	6480.77		59.4	0.462272	0.507628			59.4	7053.56	4125.75	6618.21	2933.77		59.4	0.632665	0.692863			59.4	4107.28	6241.54
			59.55	5236.87	3215.69	7468.21	2672.77		59.55	0.621867	0.736439			59.55	1456.4	5606.97	1024.21	5565.77		59.55	0.203481	0.15542			59.55	5940.73	7006.28	4886.71	8816.77		59.55	0.462272	0.430412			59.55	7053.56	4125.75	6040.21	4084.77		59.55	0.632665	0.596565			59.55	4107.28	6241.54
			59.7	3811.6	4485.93	4712.21	6491.77		59.7	0.469425	0.420584			59.7	1456.4	5606.97	1674.21	5895.77		59.7	0.203481	0.221165			59.7	5940.73	7006.28	4058.21	10668.8		59.7	0.462272	0.296465			59.7	7053.56	4125.75	6351.21	5838.77		59.7	0.632665	0.521019			59.7	4107.28	6241.54
			59.85	3811.6	4485.93	4844.21	4821.77		59.85	0.469425	0.501161			59.85	1456.4	5606.97	1398.21	4196.77		59.85	0.203481	0.249905			59.85	5940.73	7006.28	3378.71	9461.27		59.85	0.462272	0.253569			59.85	7053.56	4125.75	5817.21	5114.77		59.85	0.632665	0.532128			59.85	4107.28	6241.54
			60	3811.6	4485.93	3652.21	5958.77		60	0.469425	0.380004			60	1456.4	5606.97	376.212	6358.77		60	0.203481	0.055859			60	5940.73	7006.28	6006.71	5310.77		60	0.462272	0.275266			60	7053.56	4125.75	4924.21	3934.77		60	0.632665	0.555844			60	4107.28	6241.54
			60.15	3811.6	4485.93	3269.21	4526.77		60.15	0.469425	0.419346			60.15	1456.4	5606.97	1014.21	5909.77		60.15	0.203481	0.146478			60.15	7685.04	5057.86	7863.71	4650.77		60.15	0.6009	0.786701			60.15	7053.56	4125.75	7471.21	3746.77		60.15	0.632665	0.666003			60.15	4107.28	6241.54
			60.3	5236.87	3215.69	5869.21	2580.77		60.3	0.621867	0.694583			60.3	1456.4	5606.97	1257.21	4572.77		60.3	0.203481	0.215646			60.3	7685.04	5057.86	8610.71	5248.27		60.3	0.6009	0.497903			60.3	7053.56	4125.75	8038.21	3795.77		60.3	0.632665	0.679248			60.3	6555.74	3547.66
			60.45	5236.87	3215.69	4406.21	3566.77		60.45	0.621867	0.552643			60.45	1456.4	5606.97	1322.21	4542.77		60.45	0.203481	0.225442			60.45	7685.04	5057.86	10350.7	3687.27		60.45	0.6009	0.7423			60.45	7053.56	4125.75	10159.2	4167.77		60.45	0.632665	0.709096			60.45	6555.74	3547.66
			60.6	5236.87	3215.69	5731.21	2530.77		60.6	0.621867	0.693685			60.6	1456.4	5606.97	1096.21	4165.77		60.6	0.203481	0.208327			60.6	7685.04	5057.86	10430.2	2881.77		60.6	0.6009	0.732402			60.6	7053.56	4125.75	7202.21	4141.77		60.6	0.632665	0.634893			60.6	6555.74	3547.66
			60.75	5236.87	3215.69	6354.21	2521.77		60.75	0.621867	0.715888			60.75	1456.4	5606.97	644.212	4713.77		60.75	0.203481	0.120234			60.75	7685.04	5057.86	9466.21	2852.27		60.75	0.6009	0.840898			60.75	7053.56	4125.75	6442.21	5635.77		60.75	0.632665	0.533385			60.75	4107.28	6241.54
			60.9	5236.87	3215.69	4007.21	3266.77		60.9	0.621867	0.550897			60.9	1456.4	5606.97	1114.21	5099.77		60.9	0.203481	0.179307			60.9	7685.04	5057.86	8463.21	3342.77		60.9	0.6009	0.693312			60.9	7053.56	4125.75	8260.21	3913.77		60.9	0.632665	0.678514			60.9	2221.45	8632.03
			61.05	5236.87	3215.69	7011.21	4045.77		61.05	0.621867	0.634098			61.05	1456.4	5606.97	843.212	3956.77		61.05	0.203481	0.17567			61.05	7685.04	5057.86	8146.21	4249.27		61.05	0.6009	0.741577			61.05	7053.56	4125.75	5563.21	3822.77		61.05	0.632665	0.592715			61.05	4107.28	6241.54
			61.2	5236.87	3215.69	4860.21	2824.77		61.2	0.621867	0.63243			61.2	1456.4	5606.97	863.212	5423.77		61.2	0.203481	0.137302			61.2	7685.04	5057.86	6708.71	5770.77		61.2	0.6009	0.583953			61.2	7053.56	4125.75	8754.21	3338.77		61.2	0.632665	0.723908			61.2	6555.74	3547.66
			61.35	5236.87	3215.69	5539.21	3045.77		61.35	0.621867	0.645221			61.35	1456.4	5606.97	762.212	5040.77		61.35	0.203481	0.131348			61.35	7685.04	5057.86	6166.71	5762.77		61.35	0.6009	0.484917			61.35	7053.56	4125.75	7079.21	3762.77		61.35	0.632665	0.652944			61.35	6555.74	3547.66
			61.5	5236.87	3215.69	6755.21	2332.77		61.5	0.621867	0.743313			61.5	1456.4	5606.97	2182.21	5371.77		61.5	0.203481	0.288882			61.5	7685.04	5057.86	6411.21	6057.27		61.5	0.6009	0.547669			61.5	7053.56	4125.75	5425.21	3830.77		61.5	0.632665	0.58613			61.5	4107.28	6241.54
			61.65	5236.87	3215.69	4843.21	3653.77		61.65	0.621867	0.569992			61.65	1456.4	5606.97	2210.21	5643.77		61.65	0.203481	0.281413			61.65	5940.73	7006.28	5802.21	7798.77		61.65	0.462272	0.482273			61.65	7053.56	4125.75	9077.21	2968.77		61.65	0.632665	0.753547			61.65	4107.28	6241.54
			61.8	3811.6	4485.93	4965.21	4606.77		61.8	0.469425	0.518723			61.8	1456.4	5606.97	717.212	5773.77		61.8	0.203481	0.110494			61.8	5940.73	7006.28	5792.21	7918.77		61.8	0.462272	0.377379			61.8	7053.56	4125.75	8181.21	2739.77		61.8	0.632665	0.749128			61.8	6555.74	3547.66
			61.95	3811.6	4485.93	3116.21	4920.77		61.95	0.469425	0.387734			61.95	1456.4	5606.97	1066.21	5406.77		61.95	0.203481	0.164717			61.95	5940.73	7006.28	4920.71	9634.77		61.95	0.462272	0.472562			61.95	7053.56	4125.75	6129.21	5975.77		61.95	0.632665	0.506338			61.95	6555.74	3547.66
			62.1	3811.6	4485.93	4167.21	4417.77		62.1	0.469425	0.485407			62.1	1456.4	5606.97	633.212	5490.77		62.1	0.203481	0.103399			62.1	3201.3	9743.51	2683.71	9993.77		62.1	0.244883	0.229767			62.1	7053.56	4125.75	7445.21	4406.77		62.1	0.632665	0.628183			62.1	6555.74	3547.66
			62.25	5236.87	3215.69	6517.21	3289.77		62.25	0.621867	0.664548			62.25	1456.4	5606.97	1947.21	5725.77		62.25	0.203481	0.253775			62.25	3201.3	9743.51	2260.21	9762.27		62.25	0.244883	0.180108			62.25	7053.56	4125.75	8015.21	3398.77		62.25	0.632665	0.702227			62.25	6555.74	3547.66
			62.4	5236.87	3215.69	5296.21	2924.77		62.4	0.621867	0.644231			62.4	1456.4	5606.97	1185.21	4252.77		62.4	0.203481	0.217951			62.4	3201.3	9743.51	3508.21	9965.77		62.4	0.244883	0.192914			62.4	7053.56	4125.75	7421.21	4023.77		62.4	0.632665	0.648425			62.4	6555.74	3547.66
			62.55	5236.87	3215.69	5908.21	4090.77		62.55	0.621867	0.590881			62.55	1456.4	5606.97	1650.21	4603.77		62.55	0.203481	0.263866			62.55	3201.3	9743.51	4989.21	9189.77		62.55	0.244883	0.342748			62.55	7053.56	4125.75	8789.21	2002.77		62.55	0.632665	0.814421			62.55	6555.74	3547.66
			62.7	5236.87	3215.69	4856.21	3544.77		62.7	0.621867	0.578053			62.7	1456.4	5606.97	2002.21	4073.77		62.7	0.203481	0.329529			62.7	3201.3	9743.51	2947.21	10216.8		62.7	0.244883	0.358697			62.7	7053.56	4125.75	7593.21	4140.77		62.7	0.632665	0.647113			62.7	6555.74	3547.66
			62.85	5236.87	3215.69	6710.21	1802.77		62.85	0.621867	0.788233			62.85	1456.4	5606.97	360.212	4448.77		62.85	0.203481	0.074904			62.85	3201.3	9743.51	1132.71	8621.27		62.85	0.244883	0.007346			62.85	7053.56	4125.75	6245.21	2937.77		62.85	0.632665	0.680085			62.85	6555.74	3547.66
			63	5236.87	3215.69	4577.21	2069.77		63	0.621867	0.688615			63	1456.4	5606.97	875.212	5485.77		63	0.203481	0.137591			63	3201.3	9743.51	4828.71	6907.77		63	0.244883	0.232959			63	7053.56	4125.75	6272.21	5024.77		63	0.632665	0.555211			63	6555.74	3547.66
			63.15	5236.87	3215.69	4128.21	2788.77		63.15	0.621867	0.596823			63.15	1456.4	5606.97	1416.21	6338.77		63.15	0.203481	0.18262			63.15	5940.73	7006.28	6837.71	7288.27		63.15	0.462272	0.530761			63.15	7053.56	4125.75	5312.21	4455.77		63.15	0.632665	0.543839			63.15	6555.74	3547.66
			63.3	5236.87	3215.69	6777.21	3641.77		63.3	0.621867	0.650468			63.3	1456.4	5606.97	889.212	3728.77		63.3	0.203481	0.192554			63.3	5940.73	7006.28	5043.21	9009.77		63.3	0.462272	0.437731			63.3	7053.56	4125.75	5076.21	4703.77		63.3	0.632665	0.519041			63.3	6555.74	3547.66
			63.45	5236.87	3215.69	3590.21	2842.77		63.45	0.621867	0.558095			63.45	1456.4	5606.97	990.212	4121.77		63.45	0.203481	0.193704			63.45	5940.73	7006.28	5388.21	7012.27		63.45	0.462272	0.278516			63.45	7053.56	4125.75	5921.21	5458.77		63.45	0.632665	0.520318			63.45	6555.74	3547.66
			63.6	3008.3	6096.9	2638.21	5873.77		63.6	0.334357	0.309941			63.6	1456.4	5606.97	1845.21	4743.77		63.6	0.203481	0.280045			63.6	5940.73	7006.28	8153.21	4671.27		63.6	0.462272	0.63412			63.6	7053.56	4125.75	4949.21	4424.77		63.6	0.632665	0.527973			63.6	6555.74	3547.66
			63.75	3008.3	6096.9	3334.21	8130.77		63.75	0.334357	0.290817			63.75	1456.4	5606.97	1057.21	7177.77		63.75	0.203481	0.128381			63.75	5940.73	7006.28	8050.21	5590.27		63.75	0.462272	0.636957			63.75	3675.89	8248.06	4089.21	7411.77		63.75	0.312716	0.355553			63.75	6555.74	3547.66
			63.9	3008.3	6096.9	2086.21	8859.77		63.9	0.334357	0.190592			63.9	1456.4	5606.97	2129.21	6247.77		63.9	0.203481	0.254174			63.9	5940.73	7006.28	6586.71	6197.27		63.9	0.462272	0.534944			63.9	7053.56	4125.75	7878.21	3972.77		63.9	0.632665	0.664773			63.9	6555.74	3547.66
			64.05	3008.3	6096.9	3208.21	8852.77		64.05	0.334357	0.265999			64.05	1456.4	5606.97	1357.21	4966.77		64.05	0.203481	0.214614			64.05	5940.73	7006.28	6746.71	6112.27		64.05	0.462272	0.49634			64.05	7053.56	4125.75	8088.21	3701.77		64.05	0.632665	0.686024			64.05	6555.74	3547.66
			64.2	3008.3	6096.9	3554.21	4331.77		64.2	0.334357	0.4507			64.2	1456.4	5606.97	1937.21	4404.77		64.2	0.203481	0.305458			64.2	5940.73	7006.28	7301.21	5848.27		64.2	0.462272	0.553879			64.2	7053.56	4125.75	7710.21	3381.77		64.2	0.632665	0.695116			64.2	4107.28	6241.54
			64.35	5236.87	3215.69	6541.21	2631.77		64.35	0.621867	0.713095			64.35	1456.4	5606.97	942.212	4821.77		64.35	0.203481	0.163466			64.35	5940.73	7006.28	6389.21	6604.77		64.35	0.462272	0.556517			64.35	7053.56	4125.75	7730.21	4689.77		64.35	0.632665	0.622401			64.35	4107.28	6241.54
			64.5	5236.87	3215.69	4767.21	3668.77		64.5	0.621867	0.565105			64.5	1456.4	5606.97	2273.21	5817.77		64.5	0.203481	0.280956			64.5	5940.73	7006.28	4599.21	8418.77		64.5	0.462272	0.420146			64.5	7053.56	4125.75	6516.21	4216.77		64.5	0.632665	0.60712			64.5	4107.28	6241.54
			64.65	5236.87	3215.69	4551.21	2835.77		64.65	0.621867	0.616112			64.65	1456.4	5606.97	1305.21	4866.77		64.65	0.203481	0.211474			64.65	3201.3	9743.51	2928.71	9195.77		64.65	0.244883	0.292964			64.65	7053.56	4125.75	7294.21	4197.77		64.65	0.632665	0.634722			64.65	4107.28	6241.54
			64.8	5236.87	3215.69	5380.21	3238.77		64.8	0.621867	0.624228			64.8	1456.4	5606.97	249.212	5118.77		64.8	0.203481	0.046426			64.8	3201.3	9743.51	2490.71	8836.77		64.8	0.244883	0.174954			64.8	7053.56	4125.75	7661.21	3590.77		64.8	0.632665	0.680877			64.8	2221.45	8632.03
			64.95	3811.6	4485.93	2582.21	4541.77		64.95	0.469425	0.362468			64.95	1456.4	5606.97	970.212	6011.77		64.95	0.203481	0.138959			64.95	3201.3	9743.51	4034.71	8648.27		64.95	0.244883	0.259136			64.95	7053.56	4125.75	9493.21	4229.77		64.95	0.632665	0.691775			64.95	2221.45	8632.03
			65.1	5236.87	3215.69	5555.21	2044.77		65.1	0.621867	0.730951			65.1	1456.4	5606.97	729.212	5842.77		65.1	0.203481	0.110958			65.1	3201.3	9743.51	3729.21	8959.27		65.1	0.244883	0.371843			65.1	7053.56	4125.75	7328.21	4758.77		65.1	0.632665	0.60629			65.1	4107.28	6241.54
			65.25	5236.87	3215.69	4284.21	3784.77		65.25	0.621867	0.530948			65.25	1456.4	5606.97	1102.21	4968.77		65.25	0.203481	0.181554			65.25	3201.3	9743.51	3763.71	7832.27		65.25	0.244883	0.208413			65.25	7053.56	4125.75	7457.21	3513.77		65.25	0.632665	0.679721			65.25	4107.28	6241.54
			65.4	5236.87	3215.69	3519.21	2290.77		65.4	0.621867	0.605718			65.4	1456.4	5606.97	1324.21	4831.77		65.4	0.203481	0.21511			65.4	5940.73	7006.28	4577.71	7496.77		65.4	0.462272	0.451327			65.4	7053.56	4125.75	6279.21	5330.77		65.4	0.632665	0.540846			65.4	4107.28	6241.54
			65.55	5236.87	3215.69	4725.21	5458.77		65.55	0.621867	0.463985			65.55	1456.4	5606.97	853.212	5087.77		65.55	0.203481	0.143615			65.55	5940.73	7006.28	4704.71	8708.77		65.55	0.462272	0.317805			65.55	7053.56	4125.75	4737.21	6831.77		65.55	0.632665	0.409475			65.55	2221.45	8632.03
			65.7	5236.87	3215.69	6178.21	2886.77		65.7	0.621867	0.681547			65.7	1456.4	5606.97	1219.21	5822.77		65.7	0.203481	0.173135			65.7	5940.73	7006.28	7088.71	7183.77		65.7	0.462272	0.381989			65.7	7053.56	4125.75	7043.21	4654.77		65.7	0.632665	0.602088			65.7	2221.45	8632.03
			65.85	5236.87	3215.69	5733.21	5069.77		65.85	0.621867	0.530706			65.85	1456.4	5606.97	1359.21	5817.77		65.85	0.203481	0.189385			65.85	5940.73	7006.28	7932.71	7283.77		65.85	0.462272	0.603521			65.85	7053.56	4125.75	5505.21	5511.77		65.85	0.632665	0.499702			65.85	2221.45	8632.03
			66	5236.87	3215.69	3509.21	5267.77		66	0.621867	0.39982			66	1456.4	5606.97	112.212	6022.77		66	0.203481	0.018291			66	5940.73	7006.28	6334.71	9274.77		66	0.462272	0.443742			66	7053.56	4125.75	6458.21	4089.77		66	0.632665	0.61227			66	2221.45	8632.03
			66.15	5236.87	3215.69	7029.21	2277.77		66.15	0.621867	0.755262			66.15	1456.4	5606.97	1342.21	5792.77		66.15	0.203481	0.188117			66.15	5940.73	7006.28	7050.71	7689.77		66.15	0.462272	0.367681			66.15	7053.56	4125.75	6655.21	4410.77		66.15	0.632665	0.601412			66.15	2221.45	8632.03
			66.3	5236.87	3215.69	5912.21	3670.77		66.3	0.621867	0.616949			66.3	1456.4	5606.97	1300.21	5388.77		66.3	0.203481	0.194381			66.3	5940.73	7006.28	6903.71	6623.27		66.3	0.462272	0.602042			66.3	7053.56	4125.75	7661.21	3116.77		66.3	0.632665	0.710821			66.3	2221.45	8632.03
			66.45	5236.87	3215.69	5643.21	3863.77		66.45	0.621867	0.593586			66.45	1456.4	5606.97	1884.21	3184.77		66.45	0.203481	0.371714			66.45	5940.73	7006.28	7531.21	6222.27		66.45	0.462272	0.413232			66.45	7053.56	4125.75	7018.21	3785.77		66.45	0.632665	0.649595			66.45	2221.45	8632.03
			66.6	5236.87	3215.69	4448.21	5178.77		66.6	0.621867	0.462057			66.6	1456.4	5606.97	601.212	5682.77		66.6	0.203481	0.095674			66.6	5940.73	7006.28	8609.71	4985.27		66.6	0.462272	0.670393			66.6	7053.56	4125.75	6494.21	4012.77		66.6	0.632665	0.618085			66.6	2221.45	8632.03
			66.75	5236.87	3215.69	3783.21	2797.77		66.75	0.621867	0.57487			66.75	1456.4	5606.97	-514.788	4906.77		66.75	0.203481	-0.11721			66.75	5940.73	7006.28	6518.21	5960.77		66.75	0.462272	0.591717			66.75	7053.56	4125.75	7308.21	3563.77		66.75	0.632665	0.672206			66.75	2221.45	8632.03
			66.9	5236.87	3215.69	4410.21	3549.77		66.9	0.621867	0.554048			66.9	1456.4	5606.97	1390.21	4915.77		66.9	0.203481	0.220459			66.9	5940.73	7006.28	5825.71	7718.27		66.9	0.462272	0.449067			66.9	7053.56	4125.75	5373.21	5251.77		66.9	0.632665	0.505715			66.9	2221.45	8632.03
			67.05	5236.87	3215.69	6188.21	4192.77		67.05	0.621867	0.59611			67.05	1456.4	5606.97	1355.21	5176.77		67.05	0.203481	0.207473			67.05	5940.73	7006.28	6789.21	6797.27		67.05	0.462272	0.414758			67.05	7053.56	4125.75	5383.21	4106.77		67.05	0.632665	0.567252			67.05	2221.45	8632.03
			67.2	5236.87	3215.69	5126.21	4327.77		67.2	0.621867	0.542228			67.2	1456.4	5606.97	1402.21	5058.77		67.2	0.203481	0.217028			67.2	5940.73	7006.28	5930.21	6713.77		67.2	0.462272	0.603585			67.2	7053.56	4125.75	7346.21	3249.77		67.2	0.632665	0.693302			67.2	4107.28	6241.54
			67.35	5236.87	3215.69	5619.21	2103.77		67.35	0.621867	0.727596			67.35	1456.4	5606.97	1370.21	5673.77		67.35	0.203481	0.194522			67.35	5940.73	7006.28	4649.21	8503.27		67.35	0.462272	0.343097			67.35	7053.56	4125.75	6667.21	8413.77		67.35	0.632665	0.442094			67.35	2221.45	8632.03
			67.5	3811.6	4485.93	3487.21	3739.77		67.5	0.469425	0.482527			67.5	1456.4	5606.97	1194.21	4405.77		67.5	0.203481	0.213253			67.5	5940.73	7006.28	5653.21	7363.77		67.5	0.462272	0.363735			67.5	7053.56	4125.75	6277.21	4632.77		67.5	0.632665	0.575364			67.5	2221.45	8632.03
			67.65	3811.6	4485.93	5068.21	5900.77		67.65	0.469425	0.462049			67.65	1456.4	5606.97	1473.21	5691.77		67.65	0.203481	0.205613			67.65	5940.73	7006.28	6650.21	6967.77		67.65	0.462272	0.507326			67.65	7053.56	4125.75	8246.21	3987.77		67.65	0.632665	0.674042			67.65	2221.45	8632.03
			67.8	3811.6	4485.93	3920.21	5732.77		67.8	0.469425	0.406114			67.8	1456.4	5606.97	819.212	4962.77		67.8	0.203481	0.141684			67.8	5940.73	7006.28	4368.21	10918.3		67.8	0.462272	0.471524			67.8	7053.56	4125.75	6785.21	4321.77		67.8	0.632665	0.610896			67.8	2221.45	8632.03
			67.95	5236.87	3215.69	4841.21	3507.77		67.95	0.621867	0.579857			67.95	1456.4	5606.97	702.212	5411.77		67.95	0.203481	0.114854			67.95	5940.73	7006.28	4461.71	10404.8		67.95	0.462272	0.119418			67.95	7053.56	4125.75	5979.21	4152.77		67.95	0.632665	0.590133			67.95	2221.45	8632.03
			68.1	5236.87	3215.69	5488.21	3165.77		68.1	0.621867	0.634183			68.1	1456.4	5606.97	1380.21	5260.77		68.1	0.203481	0.207833			68.1	5940.73	7006.28	5851.71	7159.27		68.1	0.462272	0.514388			68.1	7053.56	4125.75	5391.21	3602.77		68.1	0.632665	0.599424			68.1	2221.45	8632.03
			68.25	5236.87	3215.69	6362.21	3665.77		68.25	0.621867	0.634446			68.25	1456.4	5606.97	2539.21	4051.77		68.25	0.203481	0.385255			68.25	5940.73	7006.28	5943.21	7470.27		68.25	0.462272	0.378953			68.25	7053.56	4125.75	8119.21	3093.77		68.25	0.632665	0.72409			68.25	2221.45	8632.03
			68.4	5236.87	3215.69	4635.21	5831.77		68.4	0.621867	0.442841			68.4	1456.4	5606.97	1273.21	4018.77		68.4	0.203481	0.240593			68.4	5940.73	7006.28	7880.71	6391.77		68.4	0.462272	0.49835			68.4	7053.56	4125.75	7083.21	2871.77		68.4	0.632665	0.711524			68.4	2221.45	8632.03
			68.55	5236.87	3215.69	5785.21	3354.77		68.55	0.621867	0.632957			68.55	1456.4	5606.97	1301.21	4861.77		68.55	0.203481	0.211134			68.55	5940.73	7006.28	7731.21	5827.77		68.55	0.462272	0.607005			68.55	7053.56	4125.75	7187.21	3311.77		68.55	0.632665	0.684563			68.55	2221.45	8632.03
			68.7	5236.87	3215.69	4809.21	4479.77		68.7	0.621867	0.517733			68.7	1456.4	5606.97	2436.21	3723.77		68.7	0.203481	0.39549			68.7	5940.73	7006.28	6971.71	5897.77		68.7	0.462272	0.530099			68.7	7053.56	4125.75	6248.21	3381.77		68.7	0.632665	0.648829			68.7	2221.45	8632.03
			68.85	5236.87	3215.69	5613.21	2511.77		68.85	0.621867	0.690858			68.85	1456.4	5606.97	1329.21	4769.77		68.85	0.203481	0.21794			68.85	5940.73	7006.28	6183.71	6138.77		68.85	0.462272	0.553552			68.85	7053.56	4125.75	4925.21	5553.77		68.85	0.632665	0.470009			68.85	2221.45	8632.03
			69	5236.87	3215.69	5061.21	2897.77		69	0.621867	0.635912			69	1456.4	5606.97	1804.21	5060.77		69	0.203481	0.262814			69	5940.73	7006.28	4848.21	8035.27		69	0.462272	0.446304			69	7053.56	4125.75	6080.21	3724.77		69	0.632665	0.620115			69	2221.45	8632.03
			69.15	5236.87	3215.69	5959.21	3308.77		69.15	0.621867	0.642989			69.15	1456.4	5606.97	1572.21	3590.77		69.15	0.203481	0.304516			69.15	5940.73	7006.28	5013.21	9259.27		69.15	0.462272	0.31637			69.15	7053.56	4125.75	6512.21	2895.77		69.15	0.632665	0.692201			69.15	4107.28	6241.54
			69.3	5236.87	3215.69	3765.21	3426.77		69.3	0.621867	0.523529			69.3	1456.4	5606.97	2245.21	4779.77		69.3	0.203481	0.319604			69.3	5940.73	7006.28	7240.71	6671.77		69.3	0.462272	0.384263			69.3	7053.56	4125.75	7739.21	3018.77		69.3	0.632665	0.719393			69.3	2221.45	8632.03
			69.45	5236.87	3215.69	4982.21	2724.77		69.45	0.621867	0.646454			69.45	1456.4	5606.97	2256.21	6095.77		69.45	0.203481	0.270141			69.45	5940.73	7006.28	9682.21	3775.77		69.45	0.462272	0.672205			69.45	7053.56	4125.75	5533.21	5362.77		69.45	0.632665	0.507821			69.45	2221.45	8632.03
			69.6	5236.87	3215.69	4560.21	2824.77		69.6	0.621867	0.617498			69.6	1456.4	5606.97	1166.21	5225.77		69.6	0.203481	0.182449			69.6	5940.73	7006.28	9898.71	4036.77		69.6	0.462272	0.764628			69.6	7053.56	4125.75	7805.21	3722.77		69.6	0.632665	0.677067			69.6	2221.45	8632.03
			69.75	3811.6	4485.93	3174.21	4398.77		69.75	0.469425	0.41915			69.75	1456.4	5606.97	1814.21	3999.77		69.75	0.203481	0.312043			69.75	5940.73	7006.28	6680.71	7877.27		69.75	0.462272	0.657402			69.75	7053.56	4125.75	6451.21	4417.77		69.75	0.632665	0.593543			69.75	2221.45	8632.03
			69.9	3811.6	4485.93	4298.21	5081.77		69.9	0.469425	0.458232			69.9	1456.4	5606.97	2075.21	3770.77		69.9	0.203481	0.354981			69.9	5940.73	7006.28	4420.71	10281.3		69.9	0.462272	0.27213			69.9	7053.56	4125.75	5265.21	3574.77		69.9	0.632665	0.595613			69.9	2221.45	8632.03
			70.05	5236.87	3215.69	5658.21	2337.77		70.05	0.621867	0.707632			70.05	1456.4	5606.97	1631.21	6070.77		70.05	0.203481	0.211791			70.05	5940.73	7006.28	5718.71	7874.27		70.05	0.462272	0.330432			70.05	7053.56	4125.75	5725.21	3465.77		70.05	0.632665	0.622916			70.05	2221.45	8632.03
			70.2	5236.87	3215.69	6751.21	2562.77		70.2	0.621867	0.724847			70.2	1456.4	5606.97	1704.21	4380.77		70.2	0.203481	0.280069			70.2	5940.73	7006.28	6721.71	6459.27		70.2	0.462272	0.52243			70.2	7053.56	4125.75	7821.21	3084.77		70.2	0.632665	0.717149			70.2	2221.45	8632.03
			70.35	5236.87	3215.69	6715.21	2403.77		70.35	0.621867	0.736399			70.35	1456.4	5606.97	1956.21	4971.77		70.35	0.203481	0.282364			70.35	5940.73	7006.28	5620.71	7618.27		70.35	0.462272	0.498212			70.35	7053.56	4125.75	6972.21	4237.77		70.35	0.632665	0.621965			70.35	2221.45	8632.03
			70.5	5236.87	3215.69	6479.21	3828.77		70.5	0.621867	0.628563			70.5	1456.4	5606.97	791.212	4366.77		70.5	0.203481	0.153396			70.5	5940.73	7006.28	7433.21	6427.77		70.5	0.462272	0.347021			70.5	7053.56	4125.75	6339.21	3765.77		70.5	0.632665	0.627335			70.5	2221.45	8632.03
			70.65	5236.87	3215.69	5985.21	5056.77		70.65	0.621867	0.542041			70.65	1456.4	5606.97	1536.21	4393.77		70.65	0.203481	0.259058			70.65	7685.04	5057.86	7621.21	4436.27		70.65	0.6009	0.700953			70.65	7053.56	4125.75	7833.21	4917.77		70.65	0.632665	0.614322			70.65	2221.45	8632.03
			70.8	3811.6	4485.93	4777.21	5115.77		70.8	0.469425	0.482889			70.8	1456.4	5606.97	1021.21	4859.77		70.8	0.203481	0.173647			70.8	7685.04	5057.86	5645.21	4983.77		70.8	0.6009	0.522193			70.8	7053.56	4125.75	5902.21	3660.77		70.8	0.632665	0.617194			70.8	2221.45	8632.03
			70.95	3811.6	4485.93	2973.21	4929.77		70.95	0.469425	0.376214			70.95	1456.4	5606.97	2272.21	5386.77		70.95	0.203481	0.296673			70.95	7685.04	5057.86	6524.71	6212.77		70.95	0.6009	0.538043			70.95	7053.56	4125.75	7910.21	6250.77		70.95	0.632665	0.558592			70.95	2221.45	8632.03
			71.1	5236.87	3215.69	4681.21	2935.77		71.1	0.621867	0.614576			71.1	1456.4	5606.97	1636.21	4367.77		71.1	0.203481	0.272521			71.1	7685.04	5057.86	6807.71	5466.27		71.1	0.6009	0.489394			71.1	7053.56	4125.75	6942.21	4591.77		71.1	0.632665	0.601892			71.1	2221.45	8632.03
			71.25	5236.87	3215.69	4680.21	2652.77		71.25	0.621867	0.638241			71.25	1456.4	5606.97	1658.21	3635.77		71.25	0.203481	0.313226			71.25	7685.04	5057.86	7115.21	4218.27		71.25	0.6009	0.634498			71.25	7053.56	4125.75	8174.21	4159.77		71.25	0.632665	0.662739			71.25	2221.45	8632.03
			71.4	5236.87	3215.69	6285.21	3142.77		71.4	0.621867	0.666655			71.4	1456.4	5606.97	2235.21	4807.77		71.4	0.203481	0.317367			71.4	7685.04	5057.86	6928.71	4959.77		71.4	0.6009	0.62145			71.4	7053.56	4125.75	5959.21	4314.77		71.4	0.632665	0.580029			71.4	2221.45	8632.03
			71.55	5236.87	3215.69	5476.21	3256.77		71.55	0.621867	0.627072			71.55	1456.4	5606.97	1915.21	4915.77		71.55	0.203481	0.280371			71.55	7685.04	5057.86	8570.21	4605.77		71.55	0.6009	0.545824			71.55	7053.56	4125.75	6743.21	4990.77		71.55	0.632665	0.574674			71.55	2221.45	8632.03
			71.7	3811.6	4485.93	3935.21	3912.77		71.7	0.469425	0.50143			71.7	1456.4	5606.97	1722.21	5040.77		71.7	0.203481	0.254653			71.7	7685.04	5057.86	8503.71	4913.27		71.7	0.6009	0.73993			71.7	7053.56	4125.75	6322.21	4960.77		71.7	0.632665	0.560332			71.7	2221.45	8632.03
			71.85	3811.6	4485.93	1644.21	5261.77		71.85	0.469425	0.238085			71.85	1456.4	5606.97	2182.21	4907.77		71.85	0.203481	0.307788			71.85	7685.04	5057.86	6732.21	5079.27		71.85	0.6009	0.514466			71.85	7053.56	4125.75	6033.21	4002.77		71.85	0.632665	0.601158			71.85	2221.45	8632.03
			72	5236.87	3215.69	5428.21	3276.77		72	0.621867	0.623575			72	1456.4	5606.97	1901.21	4942.77		72	0.203481	0.277793			72	7685.04	5057.86	5188.21	6841.77		72	0.6009	0.633754			72	7053.56	4125.75	6644.21	3292.77		72	0.632665	0.668635			72	2221.45	8632.03
			72.15	5236.87	3215.69	6260.21	2731.77		72.15	0.621867	0.696199			72.15	1456.4	5606.97	2306.21	4051.77		72.15	0.203481	0.362727			72.15	5940.73	7006.28	5982.71	7587.77		72.15	0.462272	0.260959			72.15	7053.56	4125.75	8365.21	3268.77		72.15	0.632665	0.719033			72.15	2221.45	8632.03
			72.3	5236.87	3215.69	4779.21	3202.77		72.3	0.621867	0.59875			72.3	1456.4	5606.97	2052.21	4897.77		72.3	0.203481	0.295283			72.3	5940.73	7006.28	8495.71	5434.27		72.3	0.462272	0.607917			72.3	7053.56	4125.75	5774.21	3927.77		72.3	0.632665	0.595158			72.3	4107.28	6241.54
			72.45	5236.87	3215.69	5623.21	2997.77		72.45	0.621867	0.65227			72.45	1456.4	5606.97	2101.21	5785.77		72.45	0.203481	0.266415			72.45	5940.73	7006.28	6249.21	8963.77		72.45	0.462272	0.611897			72.45	7053.56	4125.75	8003.21	2525.77		72.45	0.632665	0.760113			72.45	2221.45	8632.03
			72.6	5236.87	3215.69	4917.21	3723.77		72.6	0.621867	0.569057			72.6	1456.4	5606.97	2530.21	5141.77		72.6	0.203481	0.329799			72.6	3201.3	9743.51	3083.71	11724.8		72.6	0.244883	0.244138			72.6	7053.56	4125.75	7673.21	4576.77		72.6	0.632665	0.626386			72.6	2221.45	8632.03
			72.75	3811.6	4485.93	4781.21	4181.77		72.75	0.469425	0.53344			72.75	1456.4	5606.97	2045.21	4024.77		72.75	0.203481	0.336939			72.75	3201.3	9743.51	2803.71	10931.8		72.75	0.244883	0.162214			72.75	7053.56	4125.75	8137.21	4894.77		72.75	0.632665	0.624403			72.75	2221.45	8632.03
			72.9	3811.6	4485.93	3462.21	6981.77		72.9	0.469425	0.331503			72.9	1456.4	5606.97	2149.21	3911.77		72.9	0.203481	0.354598			72.9	3201.3	9743.51	2734.71	10320.3		72.9	0.244883	0.241649			72.9	7053.56	4125.75	7061.21	5284.77		72.9	0.632665	0.571944			72.9	2221.45	8632.03
			73.05	3811.6	4485.93	5387.21	4191.77		73.05	0.469425	0.562399			73.05	1456.4	5606.97	1847.21	4041.77		73.05	0.203481	0.313673			73.05	3201.3	9743.51	2274.71	9001.77		73.05	0.244883	0.169339			73.05	7053.56	4125.75	8480.21	4864.77		73.05	0.632665	0.635461			73.05	2221.45	8632.03
			73.2	3811.6	4485.93	5443.21	3592.77		73.2	0.469425	0.602393			73.2	1456.4	5606.97	1947.21	4885.77		73.2	0.203481	0.284973			73.2	3201.3	9743.51	3174.21	9414.27		73.2	0.244883	0.236121			73.2	7053.56	4125.75	6992.21	5229.77		73.2	0.632665	0.572101			73.2	2221.45	8632.03
			73.35	3811.6	4485.93	5848.21	3999.77		73.35	0.469425	0.593849			73.35	1456.4	5606.97	2504.21	5599.77		73.35	0.203481	0.30901			73.35	3201.3	9743.51	4214.21	9401.27		73.35	0.244883	0.264463			73.35	7053.56	4125.75	5734.21	3733.77		73.35	0.632665	0.605642			73.35	2221.45	8632.03
			73.5	3811.6	4485.93	3476.21	5290.77		73.5	0.469425	0.396512			73.5	1456.4	5606.97	1881.21	6534.77		73.5	0.203481	0.223529			73.5	3201.3	9743.51	3529.71	10035.3		73.5	0.244883	0.358908			73.5	7053.56	4125.75	5164.21	4047.77		73.5	0.632665	0.560597			73.5	2221.45	8632.03
			73.65	5236.87	3215.69	7362.21	2580.77		73.65	0.621867	0.740443			73.65	1456.4	5606.97	3003.21	4477.77		73.65	0.203481	0.401446			73.65	3201.3	9743.51	2235.71	11261.8		73.65	0.244883	0.169534			73.65	7053.56	4125.75	6920.21	4127.77		73.65	0.632665	0.626378			73.65	4107.28	6241.54
			73.8	5236.87	3215.69	4063.21	3411.77		73.8	0.621867	0.543575			73.8	1456.4	5606.97	1441.21	4465.77		73.8	0.203481	0.243985			73.8	3201.3	9743.51	2525.21	9459.27		73.8	0.244883	0.161355			73.8	7053.56	4125.75	7600.21	5258.77		73.8	0.632665	0.591043			73.8	2221.45	8632.03
			73.95	5236.87	3215.69	4453.21	3698.77		73.95	0.621867	0.546274			73.95	1456.4	5606.97	1677.21	5167.77		73.95	0.203481	0.245028			73.95	3201.3	9743.51	2709.21	10499.8		73.95	0.244883	0.26779			73.95	7053.56	4125.75	6914.21	3851.77		73.95	0.632665	0.642228			73.95	2221.45	8632.03
			74.1	5236.87	3215.69	6023.21	3635.77		74.1	0.621867	0.623587			74.1	1456.4	5606.97	1737.21	5029.77		74.1	0.203481	0.256719			74.1	3201.3	9743.51	2900.21	11269.8		74.1	0.244883	0.15958			74.1	7053.56	4125.75	6970.21	4448.77		74.1	0.632665	0.610406			74.1	2221.45	8632.03
			74.25	3811.6	4485.93	4245.21	5430.77		74.25	0.469425	0.438737			74.25	1456.4	5606.97	373.212	5286.77		74.25	0.203481	0.065939			74.25	3201.3	9743.51	2538.71	10437.3		74.25	0.244883	0.257611			74.25	7053.56	4125.75	6038.21	4779.77		74.25	0.632665	0.558164			74.25	4107.28	6241.54
			74.4	3811.6	4485.93	3574.21	4977.77		74.4	0.469425	0.41794			74.4	1456.4	5606.97	1561.21	4645.77		74.4	0.203481	0.251525			74.4	3201.3	9743.51	3126.71	10079.8		74.4	0.244883	0.133107			74.4	7053.56	4125.75	6586.21	3242.77		74.4	0.632665	0.670081			74.4	4107.28	6241.54
			74.55	3811.6	4485.93	4308.21	4108.77		74.55	0.469425	0.511848			74.55	1456.4	5606.97	1344.21	4884.77		74.55	0.203481	0.2158			74.55	3201.3	9743.51	5037.21	7434.77		74.55	0.244883	0.335943			74.55	7053.56	4125.75	6728.21	5794.77		74.55	0.632665	0.537269			74.55	4107.28	6241.54
			74.7	3811.6	4485.93	4095.21	7414.77		74.7	0.469425	0.355797			74.7	1456.4	5606.97	741.212	6200.77		74.7	0.203481	0.106772			74.7	5940.73	7006.28	5664.21	8041.27		74.7	0.462272	0.483989			74.7	7053.56	4125.75	7138.21	4636.77		74.7	0.632665	0.606218			74.7	4107.28	6241.54
			74.85	3811.6	4485.93	3438.21	6841.77		74.85	0.469425	0.334457			74.85	1456.4	5606.97	1940.21	5591.77		74.85	0.203481	0.257596			74.85	5940.73	7006.28	4971.71	10053.8		74.85	0.462272	0.362579			74.85	7053.56	4125.75	8180.21	2842.77		74.85	0.632665	0.742105			74.85	4107.28	6241.54
			75	3811.6	4485.93	4551.21	5534.77		75	0.469425	0.451241			75	1456.4	5606.97	1800.21	5784.77		75	0.203481	0.237339			75	5940.73	7006.28	6372.71	7679.77		75	0.462272	0.294968			75	7053.56	4125.75	7991.21	3976.77		75	0.632665	0.667716			75	4107.28	6241.54
			75.15	3811.6	4485.93	4301.21	4115.77		75.15	0.469425	0.511016			75.15	1456.4	5606.97	1166.21	5010.77		75.15	0.203481	0.1888			75.15	5940.73	7006.28	7401.21	5889.27		75.15	0.462272	0.612799			75.15	7053.56	4125.75	6837.21	4306.77		75.15	0.632665	0.613534			75.15	6555.74	3547.66
			75.3	3811.6	4485.93	3719.21	3757.77		75.3	0.469425	0.497422			75.3	1456.4	5606.97	1471.21	5532.77		75.3	0.203481	0.210054			75.3	5940.73	7006.28	5028.21	6920.77		75.3	0.462272	0.494485			75.3	7053.56	4125.75	6933.21	5698.77		75.3	0.632665	0.548862			75.3	6555.74	3547.66
			75.45	3811.6	4485.93	4111.21	3534.77		75.45	0.469425	0.537696			75.45	1456.4	5606.97	-23.7877	5065.77		75.45	0.203481	-0.00472			75.45	3201.3	9743.51	4416.71	8239.77		75.45	0.244883	0.339146			75.45	7053.56	4125.75	8491.21	3554.77		75.45	0.632665	0.7049			75.45	6555.74	3547.66
			75.6	5236.87	3215.69	5243.21	3060.77		75.6	0.621867	0.631409			75.6	1456.4	5606.97	975.212	6059.77		75.6	0.203481	0.138623			75.6	3201.3	9743.51	4570.71	9293.27		75.6	0.244883	0.356934			75.6	7053.56	4125.75	5275.21	4848.77		75.6	0.632665	0.521061			75.6	6555.74	3547.66
			75.75	5236.87	3215.69	5017.21	3357.77		75.75	0.621867	0.599071			75.75	1456.4	5606.97	976.212	4335.77		75.75	0.203481	0.183776			75.75	3201.3	9743.51	3469.71	9954.77		75.75	0.244883	0.301979			75.75	7053.56	4125.75	5890.21	2977.77		75.75	0.632665	0.664211			75.75	6555.74	3547.66
			75.9	5236.87	3215.69	6118.21	2806.77		75.9	0.621867	0.685515			75.9	1456.4	5606.97	1743.21	6691.77		75.9	0.203481	0.206665			75.9	3201.3	9743.51	2981.71	10576.8		75.9	0.244883	0.212781			75.9	7053.56	4125.75	5839.21	3103.77		75.9	0.632665	0.652938			75.9	6555.74	3547.66
			76.05	5236.87	3215.69	4918.21	3512.77		76.05	0.621867	0.58335			76.05	1456.4	5606.97	822.212	4054.77		76.05	0.203481	0.16859			76.05	3201.3	9743.51	3561.21	9614.77		76.05	0.244883	0.226581			76.05	7053.56	4125.75	4844.21	7275.77		76.05	0.632665	0.399688			76.05	6555.74	3547.66
			76.2	5236.87	3215.69	4965.21	4656.77		76.2	0.621867	0.516028			76.2	1456.4	5606.97	902.212	4377.77		76.2	0.203481	0.170874			76.2	3201.3	9743.51	4274.21	8906.77		76.2	0.244883	0.319946			76.2	7053.56	4125.75	6311.21	4014.77		76.2	0.632665	0.611197			76.2	6555.74	3547.66
			76.35	5236.87	3215.69	4789.21	3836.77		76.35	0.621867	0.555208			76.35	1456.4	5606.97	627.212	5165.77		76.35	0.203481	0.108271			76.35	3201.3	9743.51	4216.71	9272.27		76.35	0.244883	0.328074			76.35	7053.56	4125.75	5677.21	4121.77		76.35	0.632665	0.579368			76.35	6555.74	3547.66
			76.5	5236.87	3215.69	5252.21	2184.77		76.5	0.621867	0.706229			76.5	1456.4	5606.97	473.212	4375.77		76.5	0.203481	0.09759			76.5	3201.3	9743.51	4208.71	8772.27		76.5	0.244883	0.295847			76.5	7053.56	4125.75	6439.21	3043.77		76.5	0.632665	0.679028			76.5	6555.74	3547.66
			76.65	5236.87	3215.69	5268.21	2269.77		76.65	0.621867	0.698889			76.65	1456.4	5606.97	696.212	5085.77		76.65	0.203481	0.120411			76.65	3201.3	9743.51	4279.21	7457.27		76.65	0.244883	0.352461			76.65	7053.56	4125.75	5590.21	5286.77		76.65	0.632665	0.513949			76.65	6555.74	3547.66
			76.8	5236.87	3215.69	7475.21	798.77		76.8	0.621867	0.90346			76.8	1456.4	5606.97	1961.21	5810.77		76.8	0.203481	0.252344			76.8	3201.3	9743.51	4201.71	7942.77		76.8	0.244883	0.379717			76.8	7053.56	4125.75	7499.21	4067.77		76.8	0.632665	0.648329			76.8	6555.74	3547.66
			76.95	5236.87	3215.69	6030.21	2510.77		76.95	0.621867	0.706033			76.95	1456.4	5606.97	-116.788	4548.77		76.95	0.203481	-0.02635			76.95	3201.3	9743.51	4141.71	10163.3		76.95	0.244883	0.320453			76.95	7053.56	4125.75	7152.21	2013.77		76.95	0.632665	0.7803			76.95	6555.74	3547.66
			77.1	5236.87	3215.69	5801.21	828.77		77.1	0.621867	0.874997			77.1	1456.4	5606.97	1609.21	4569.77		77.1	0.203481	0.260433			77.1	3201.3	9743.51	4725.71	9885.77		77.1	0.244883	0.260602			77.1	3675.89	8248.06	3275.21	6029.77		77.1	0.312716	0.351985			77.1	6555.74	3547.66
			77.25	5236.87	3215.69	4769.21	1502.77		77.25	0.621867	0.760399			77.25	1456.4	5606.97	166.212	4332.77		77.25	0.203481	0.036944			77.25	3201.3	9743.51	5072.71	8516.77		77.25	0.244883	0.387731			77.25	5783.84	4917.17	5610.21	3140.77		77.25	0.545931	0.641095			77.25	6555.74	3547.66
			77.4	5236.87	3215.69	4165.21	2523.77		77.4	0.621867	0.622697			77.4	1456.4	5606.97	1964.21	5068.77		77.4	0.203481	0.279286			77.4	3201.3	9743.51	4289.71	7840.27		77.4	0.244883	0.356902			77.4	5783.84	4917.17	4939.21	5262.77		77.4	0.545931	0.484142			77.4	6555.74	3547.66
			77.55	3008.3	6096.9	3433.21	5089.77		77.55	0.334357	0.402818			77.55	1456.4	5606.97	1502.21	5414.77		77.55	0.203481	0.217177			77.55	3201.3	9743.51	3478.71	8956.27		77.55	0.244883	0.350045			77.55	5783.84	4917.17	7371.21	4099.77		77.55	0.545931	0.642596			77.55	6555.74	3547.66
			77.7	3008.3	6096.9	3099.21	5805.77		77.7	0.334357	0.348031			77.7	1456.4	5606.97	435.212	5345.77		77.7	0.203481	0.075283			77.7	3201.3	9743.51	2778.21	9869.77		77.7	0.244883	0.219075			77.7	5783.84	4917.17	5819.21	5277.77		77.7	0.545931	0.524396			77.7	6555.74	3547.66
			77.85	3008.3	6096.9	3246.21	5563.77		77.85	0.334357	0.36847			77.85	1456.4	5606.97	749.212	4583.77		77.85	0.203481	0.140487			77.85	3201.3	9743.51	3238.71	10311.8		77.85	0.244883	0.220306			77.85	5783.84	4917.17	6341.21	4352.77		77.85	0.545931	0.59297			77.85	6555.74	3547.66
			78	3008.3	6096.9	3783.21	5074.77		78	0.334357	0.427096			78	1456.4	5606.97	1450.21	5765.77		78	0.203481	0.200972			78	3201.3	9743.51	3590.71	10512.3		78	0.244883	0.253759			78	5783.84	4917.17	6719.21	4581.77		78	0.545931	0.594569			78	6555.74	3547.66
			78.15	3008.3	6096.9	2743.21	3855.77		78.15	0.334357	0.415702			78.15	1456.4	5606.97	1141.21	5839.77		78.15	0.203481	0.163474			78.15	3201.3	9743.51	3194.21	9148.77		78.15	0.244883	0.25559			78.15	5783.84	4917.17	7640.21	3417.77		78.15	0.545931	0.690923			78.15	6555.74	3547.66
			78.3	3008.3	6096.9	2013.21	6944.77		78.3	0.334357	0.224739			78.3	1456.4	5606.97	944.212	5310.77		78.3	0.203481	0.150954			78.3	3201.3	9743.51	3916.71	8808.27		78.3	0.244883	0.262376			78.3	5783.84	4917.17	7313.21	5040.77		78.3	0.545931	0.591972			78.3	6555.74	3547.66
			78.45	3008.3	6096.9	1540.21	8034.77		78.45	0.334357	0.160858			78.45	1456.4	5606.97	1779.21	4831.77		78.45	0.203481	0.26913			78.45	3201.3	9743.51	4841.71	10028.8		78.45	0.244883	0.346039			78.45	5783.84	4917.17	5185.21	6108.77		78.45	0.545931	0.459113			78.45	6555.74	3547.66
			78.6	3008.3	6096.9	1821.21	7645.77		78.6	0.334357	0.192375			78.6	1456.4	5606.97	336.212	5428.77		78.6	0.203481	0.05832			78.6	3201.3	9743.51	4093.21	10449.3		78.6	0.244883	0.307851			78.6	5783.84	4917.17	6756.21	3682.77		78.6	0.545931	0.64721			78.6	6555.74	3547.66
			78.75	3008.3	6096.9	2910.21	8505.77		78.75	0.334357	0.254924			78.75	1456.4	5606.97	238.212	4172.77		78.75	0.203481	0.054004			78.75	3201.3	9743.51	3295.21	8890.77		78.75	0.244883	0.249542			78.75	5783.84	4917.17	6139.21	3454.77		78.75	0.545931	0.639902			78.75	6555.74	3547.66
			78.9	3008.3	6096.9	2829.21	7235.77		78.9	0.334357	0.281095			78.9	1456.4	5606.97	1862.21	5103.77		78.9	0.203481	0.267329			78.9	3201.3	9743.51	2681.21	7774.27		78.9	0.244883	0.294908			78.9	5783.84	4917.17	6127.21	6834.77		78.9	0.545931	0.472706			78.9	6555.74	3547.66
			79.05	3008.3	6096.9	3140.21	9360.77		79.05	0.334357	0.251197			79.05	1456.4	5606.97	1694.21	6106.77		79.05	0.203481	0.217179			79.05	3201.3	9743.51	3158.71	7989.77		79.05	0.244883	0.211981			79.05	5783.84	4917.17	6528.21	5675.77		79.05	0.545931	0.534925			79.05	6555.74	3547.66
			79.2	3008.3	6096.9	4219.21	5841.77		79.2	0.334357	0.419364			79.2	1456.4	5606.97	1337.21	4214.77		79.2	0.203481	0.240853			79.2	3201.3	9743.51	4257.71	8277.27		79.2	0.244883	0.338272			79.2	5783.84	4917.17	5009.21	4266.77		79.2	0.545931	0.54002			79.2	6555.74	3547.66
			79.35	3008.3	6096.9	2685.21	8038.77		79.35	0.334357	0.250393			79.35	1456.4	5606.97	1327.21	4782.77		79.35	0.203481	0.21722			79.35	3201.3	9743.51	4717.21	7662.77		79.35	0.244883	0.341074			79.35	5783.84	4917.17	4792.21	7443.77		79.35	0.545931	0.391649			79.35	6555.74	3547.66
			79.5	3008.3	6096.9	3291.21	7128.77		79.5	0.334357	0.315856			79.5	1456.4	5606.97	1170.21	5925.77		79.5	0.203481	0.164912			79.5	3201.3	9743.51	4067.71	8061.77		79.5	0.244883	0.421602			79.5	5783.84	4917.17	5833.21	4365.77		79.5	0.545931	0.571941			79.5	6555.74	3547.66
			79.65	3008.3	6096.9	1823.21	5728.77		79.65	0.334357	0.241422			79.65	1456.4	5606.97	1240.21	5627.77		79.65	0.203481	0.180579			79.65	3201.3	9743.51	2739.71	8566.77		79.65	0.244883	0.246844			79.65	5783.84	4917.17	5814.21	4900.77		79.65	0.545931	0.542625			79.65	6555.74	3547.66
			79.8	3008.3	6096.9	2420.21	6464.77		79.8	0.334357	0.272394			79.8	1456.4	5606.97	1662.21	5821.77		79.8	0.203481	0.222103			79.8	3201.3	9743.51	3533.21	8243.27		79.8	0.244883	0.237216			79.8	5783.84	4917.17	6533.21	3972.77		79.8	0.545931	0.621856			79.8	6555.74	3547.66
			79.95	3008.3	6096.9	1210.21	7565.77		79.95	0.334357	0.1379			79.95	1456.4	5606.97	876.212	6455.77		79.95	0.203481	0.119506			79.95	3201.3	9743.51	4246.71	7847.77		79.95	0.244883	0.351783			79.95	5783.84	4917.17	6914.21	5036.77		79.95	0.545931	0.578548			79.95	6555.74	3547.66
			80.1	3008.3	6096.9	2421.21	9163.77		80.1	0.334357	0.208996			80.1	1456.4	5606.97	481.212	4255.77		80.1	0.203481	0.101586			80.1	3201.3	9743.51	5319.21	7468.27		80.1	0.244883	0.350379			80.1	5783.84	4917.17	7076.21	6402.77		80.1	0.545931	0.524981			80.1	6555.74	3547.66
			80.25	3008.3	6096.9	3055.21	6723.77		80.25	0.334357	0.312426			80.25	1456.4	5606.97	1164.21	4833.77		80.25	0.203481	0.194101			80.25	3201.3	9743.51	5729.21	8144.27		80.25	0.244883	0.467703			80.25	5783.84	4917.17	7488.21	3854.77		80.25	0.545931	0.660163			80.25	6555.74	3547.66
			80.4	3008.3	6096.9	2633.21	5656.77		80.4	0.334357	0.317638			80.4	1456.4	5606.97	1064.21	6135.77		80.4	0.203481	0.147808			80.4	3201.3	9743.51	4006.71	7507.77		80.4	0.244883	0.354764			80.4	5783.84	4917.17	7212.21	4611.77		80.4	0.545931	0.609965			80.4	6555.74	3547.66
			80.55	3008.3	6096.9	2734.21	8400.77		80.55	0.334357	0.245552			80.55	1456.4	5606.97	1629.21	2553.77		80.55	0.203481	0.389486			80.55	3201.3	9743.51	4078.21	8078.77		80.55	0.244883	0.338436			80.55	5783.84	4917.17	5131.21	6346.77		80.55	0.545931	0.447048			80.55	4107.28	6241.54
			80.7	3008.3	6096.9	3015.21	5734.77		80.7	0.334357	0.344596			80.7	1456.4	5606.97	1893.21	4141.77		80.7	0.203481	0.313706			80.7	3201.3	9743.51	3474.21	9091.77		80.7	0.244883	0.333529			80.7	5783.84	4917.17	4109.21	8251.77		80.7	0.545931	0.332434			80.7	6555.74	3547.66
			80.85	3008.3	6096.9	4189.21	7030.77		80.85	0.334357	0.373371			80.85	1456.4	5606.97	665.212	4172.77		80.85	0.203481	0.137498			80.85	3201.3	9743.51	2522.21	9405.27		80.85	0.244883	0.195635			80.85	5783.84	4917.17	5581.21	6125.77		80.85	0.545931	0.476742			80.85	6555.74	3547.66
			81	3008.3	6096.9	3202.21	6746.77		81	0.334357	0.321863			81	1456.4	5606.97	803.212	4672.77		81	0.203481	0.146679			81	3201.3	9743.51	2429.21	9718.27		81	0.244883	0.223691			81	5783.84	4917.17	5821.21	6928.77		81	0.545931	0.456566			81	6555.74	3547.66
			81.15	3008.3	6096.9	2604.21	7879.77		81.15	0.334357	0.248399			81.15	1456.4	5606.97	900.212	6213.77		81.15	0.203481	0.126541			81.15	3201.3	9743.51	1637.21	9024.77		81.15	0.244883	0.170531			81.15	5783.84	4917.17	3778.21	6165.77		81.15	0.545931	0.37995			81.15	6555.74	3547.66
			81.3	3008.3	6096.9	4407.21	7067.77		81.3	0.334357	0.384071			81.3	1456.4	5606.97	712.212	4308.77		81.3	0.203481	0.141847			81.3	3201.3	9743.51	2518.71	9043.77		81.3	0.244883	0.136011			81.3	5783.84	4917.17	6010.21	3308.77		81.3	0.545931	0.644943			81.3	6555.74	3547.66
			81.45	3008.3	6096.9	2043.21	7863.77		81.45	0.334357	0.20624			81.45	1456.4	5606.97	1276.21	5030.77		81.45	0.203481	0.202349			81.45	3201.3	9743.51	4855.21	9174.27		81.45	0.244883	0.28572			81.45	5783.84	4917.17	5088.21	4342.77		81.45	0.545931	0.539521			81.45	4107.28	6241.54
			81.6	3008.3	6096.9	3546.21	6745.77		81.6	0.334357	0.344561			81.6	1456.4	5606.97	882.212	3368.77		81.6	0.203481	0.207531			81.6	5940.73	7006.28	5846.71	7101.27		81.6	0.462272	0.39554			81.6	5783.84	4917.17	5281.21	8154.77		81.6	0.545931	0.393065			81.6	4107.28	6241.54
			81.75	3008.3	6096.9	3680.21	5410.77		81.75	0.334357	0.40482			81.75	1456.4	5606.97	393.212	5146.77		81.75	0.203481	0.070977			81.75	5940.73	7006.28	5523.71	5217.77		81.75	0.462272	0.534004			81.75	5783.84	4917.17	4857.21	6214.77		81.75	0.545931	0.438694			81.75	6555.74	3547.66
			81.9	3008.3	6096.9	4383.21	7790.77		81.9	0.334357	0.360048			81.9	1456.4	5606.97	1559.21	7793.77		81.9	0.203481	0.166707			81.9	5940.73	7006.28	4637.21	5769.27		81.9	0.462272	0.495432			81.9	5783.84	4917.17	5187.21	3449.77		81.9	0.545931	0.600582			81.9	6555.74	3547.66
			82.05	3008.3	6096.9	2857.21	10488.8		82.05	0.334357	0.214088			82.05	1456.4	5606.97	2025.21	6415.77		82.05	0.203481	0.239926			82.05	5940.73	7006.28	4979.71	7583.27		82.05	0.462272	0.389682			82.05	5783.84	4917.17	6323.21	4335.77		82.05	0.545931	0.593229			82.05	6555.74	3547.66
			82.2	3008.3	6096.9	5193.21	7915.77		82.2	0.334357	0.396157			82.2	1456.4	5606.97	1769.21	7224.77		82.2	0.203481	0.196711			82.2	5940.73	7006.28	5939.71	8209.27		82.2	0.462272	0.400667			82.2	5783.84	4917.17	6135.21	3717.77		82.2	0.545931	0.622676			82.2	6555.74	3547.66
			82.35	3008.3	6096.9	5221.21	8170.77		82.35	0.334357	0.389876			82.35	4547.91	3960.88	5308.21	4465.77		82.35	0.516019	0.543096			82.35	5940.73	7006.28	5723.71	7630.27		82.35	0.462272	0.442381			82.35	5783.84	4917.17	5477.21	5305.77		82.35	0.545931	0.50795			82.35	6555.74	3547.66
			82.5	3008.3	6096.9	2558.21	7572.77		82.5	0.334357	0.252514			82.5	4547.91	3960.88	4744.21	4321.77		82.5	0.516019	0.523298			82.5	5940.73	7006.28	5662.71	6532.27		82.5	0.462272	0.415602			82.5	5783.84	4917.17	6340.21	5204.77		82.5	0.545931	0.549175			82.5	6555.74	3547.66
			82.65	3008.3	6096.9	4993.21	8025.77		82.65	0.334357	0.383533			82.65	4547.91	3960.88	2792.21	7217.77		82.65	0.516019	0.278943			82.65	5940.73	7006.28	5250.71	5852.77		82.65	0.462272	0.527131			82.65	5783.84	4917.17	4548.21	4959.77		82.65	0.545931	0.478357			82.65	6555.74	3547.66
			82.8	3008.3	6096.9	3780.21	8584.77		82.8	0.334357	0.305719			82.8	4547.91	3960.88	4345.21	6280.77		82.8	0.516019	0.408923			82.8	5940.73	7006.28	4223.71	9230.77		82.8	0.462272	0.422813			82.8	5783.84	4917.17	6183.21	4950.77		82.8	0.545931	0.555346			82.8	6555.74	3547.66
			82.95	3008.3	6096.9	3213.21	6667.77		82.95	0.334357	0.325192			82.95	4547.91	3960.88	1749.21	7787.77		82.95	0.516019	0.183414			82.95	5940.73	7006.28	3900.71	11426.3		82.95	0.462272	0.23208			82.95	5783.84	4917.17	4430.21	4285.77		82.95	0.545931	0.508286			82.95	6555.74	3547.66
			83.1	3008.3	6096.9	3830.21	7824.77		83.1	0.334357	0.328633			83.1	4547.91	3960.88	3869.21	6246.77		83.1	0.516019	0.382485			83.1	5940.73	7006.28	4207.71	9237.27		83.1	0.462272	0.277022			83.1	5783.84	4917.17	4983.21	5208.77		83.1	0.545931	0.488935			83.1	6555.74	3547.66
			83.25	3008.3	6096.9	4382.21	6078.77		83.25	0.334357	0.41891			83.25	4547.91	3960.88	3773.21	5119.77		83.25	0.516019	0.424291			83.25	5940.73	7006.28	5540.71	6730.77		83.25	0.462272	0.36034			83.25	5783.84	4917.17	5601.21	3233.77		83.25	0.545931	0.633981			83.25	6555.74	3547.66
			83.4	3008.3	6096.9	4448.21	5851.77		83.4	0.334357	0.431866			83.4	1456.4	5606.97	-135.788	7476.77		83.4	0.203481	-0.0185			83.4	5940.73	7006.28	5338.21	6088.27		83.4	0.462272	0.533196			83.4	5783.84	4917.17	5179.21	4685.77		83.4	0.545931	0.52501			83.4	4107.28	6241.54
			83.55	3008.3	6096.9	5098.21	5456.77		83.55	0.334357	0.483015			83.55	1456.4	5606.97	732.212	6317.77		83.55	0.203481	0.10386			83.55	5940.73	7006.28	4092.71	7504.77		83.55	0.462272	0.380926			83.55	5783.84	4917.17	4854.21	5749.77		83.55	0.545931	0.457773			83.55	6555.74	3547.66
			83.7	3008.3	6096.9	2533.21	5839.77		83.7	0.334357	0.302546			83.7	1456.4	5606.97	2299.21	7518.77		83.7	0.203481	0.234184			83.7	5940.73	7006.28	3271.71	9745.77		83.7	0.462272	0.331995			83.7	5783.84	4917.17	5620.21	4947.77		83.7	0.545931	0.531815			83.7	6555.74	3547.66
			83.85	3008.3	6096.9	3170.21	6995.77		83.85	0.334357	0.311845			83.85	1456.4	5606.97	502.212	7190.77		83.85	0.203481	0.065282			83.85	5940.73	7006.28	3434.21	8385.27		83.85	0.462272	0.167259			83.85	5783.84	4917.17	5336.21	4123.77		83.85	0.545931	0.564083			83.85	6555.74	3547.66
			84	3008.3	6096.9	3821.21	8621.77		84	0.334357	0.307098			84	1456.4	5606.97	1420.21	8573.77		84	0.203481	0.142107			84	5940.73	7006.28	4683.21	6311.27		84	0.462272	0.434875			84	5783.84	4917.17	7019.21	6010.77		84	0.545931	0.538697			84	6555.74	3547.66
			84.15	3008.3	6096.9	2531.21	7692.77		84.15	0.334357	0.247576			84.15	1456.4	5606.97	1354.21	5864.77		84.15	0.203481	0.18759			84.15	5940.73	7006.28	5266.71	7244.77		84.15	0.462272	0.417212			84.15	5783.84	4917.17	6685.21	3996.77		84.15	0.545931	0.62584			84.15	6555.74	3547.66
			84.3	3008.3	6096.9	5299.21	6518.77		84.3	0.334357	0.448402			84.3	1456.4	5606.97	2317.21	5836.77		84.3	0.203481	0.284182			84.3	5940.73	7006.28	5953.21	7740.27		84.3	0.462272	0.42393			84.3	5783.84	4917.17	6657.21	4783.77		84.3	0.545931	0.581874			84.3	6555.74	3547.66
			84.45	3008.3	6096.9	4913.21	8055.77		84.45	0.334357	0.378843			84.45	1456.4	5606.97	2160.21	7101.77		84.45	0.203481	0.233234			84.45	5940.73	7006.28	5843.71	8306.27		84.45	0.462272	0.445938			84.45	5783.84	4917.17	3967.21	5571.77		84.45	0.545931	0.415895			84.45	6555.74	3547.66
			84.6	3008.3	6096.9	3575.21	7339.77		84.6	0.334357	0.327551			84.6	1456.4	5606.97	1629.21	7073.77		84.6	0.203481	0.187202			84.6	5940.73	7006.28	6865.21	7341.77		84.6	0.462272	0.383085			84.6	5783.84	4917.17	5374.21	4670.77		84.6	0.545931	0.535015			84.6	6555.74	3547.66
			84.75	3008.3	6096.9	1400.21	8122.77		84.75	0.334357	0.147035			84.75	1456.4	5606.97	261.212	7247.77		84.75	0.203481	0.034787			84.75	7685.04	5057.86	9226.21	4310.27		84.75	0.6009	0.59268			84.75	5783.84	4917.17	5161.21	4838.77		84.75	0.545931	0.516122			84.75	6555.74	3547.66
			84.9	3008.3	6096.9	3136.21	8506.77		84.9	0.334357	0.269365			84.9	1456.4	5606.97	92.2123	7352.77		84.9	0.203481	0.012386			84.9	7685.04	5057.86	9674.21	4185.27		84.9	0.6009	0.771003			84.9	5783.84	4917.17	5426.21	4426.77		84.9	0.545931	0.550718			84.9	4107.28	6241.54
			85.05	3008.3	6096.9	2693.21	7792.77		85.05	0.334357	0.256839			85.05	1456.4	5606.97	2656.21	8756.77		85.05	0.203481	0.232736			85.05	7685.04	5057.86	8394.21	5222.27		85.05	0.6009	0.62876			85.05	5783.84	4917.17	6049.21	4663.77		85.05	0.545931	0.564662			85.05	4107.28	6241.54
			85.2	3008.3	6096.9	1724.21	10086.8		85.2	0.334357	0.145984			85.2	4547.91	3960.88	4469.21	3576.77		85.2	0.516019	0.555459			85.2	7685.04	5057.86	7511.21	5646.27		85.2	0.6009	0.603045			85.2	5783.84	4917.17	5986.21	4206.77		85.2	0.545931	0.587288			85.2	6555.74	3547.66
			85.35	3008.3	6096.9	3301.21	7597.77		85.35	0.334357	0.302892			85.35	1456.4	5606.97	2616.21	5787.77		85.35	0.203481	0.311306			85.35	7685.04	5057.86	8149.21	4709.27		85.35	0.6009	0.539403			85.35	5783.84	4917.17	4888.21	3497.77		85.35	0.545931	0.582903			85.35	6555.74	3547.66
			85.5	3008.3	6096.9	2475.21	6928.77		85.5	0.334357	0.263209			85.5	1456.4	5606.97	2768.21	7720.77		85.5	0.203481	0.263916			85.5	7685.04	5057.86	9127.21	3806.27		85.5	0.6009	0.734893			85.5	5783.84	4917.17	5518.21	6981.77		85.5	0.545931	0.441458			85.5	6555.74	3547.66
			85.65	3008.3	6096.9	3663.21	9272.77		85.65	0.334357	0.28318			85.65	1456.4	5606.97	1647.21	6443.77		85.65	0.203481	0.203586			85.65	7685.04	5057.86	8048.71	4026.27		85.65	0.6009	0.678774			85.65	5783.84	4917.17	4522.21	5326.77		85.65	0.545931	0.459155			85.65	6555.74	3547.66
			85.8	3008.3	6096.9	3659.21	8809.77		85.8	0.334357	0.293465			85.8	1456.4	5606.97	1293.21	7966.77		85.8	0.203481	0.139656			85.8	7685.04	5057.86	7270.21	4818.77		85.8	0.6009	0.651199			85.8	5783.84	4917.17	5952.21	3608.77		85.8	0.545931	0.622552			85.8	6555.74	3547.66
			85.95	3008.3	6096.9	2966.21	9291.77		85.95	0.334357	0.241982			85.95	1456.4	5606.97	-82.7877	8233.77		85.95	0.203481	-0.01016			85.95	7685.04	5057.86	7055.21	5453.27		85.95	0.6009	0.561877			85.95	5783.84	4917.17	7728.21	3286.77		85.95	0.545931	0.701609			85.95	6555.74	3547.66
			86.1	3008.3	6096.9	3220.21	5982.77		86.1	0.334357	0.34991			86.1	1456.4	5606.97	1102.21	6361.77		86.1	0.203481	0.147671			86.1	7685.04	5057.86	6512.71	5102.27		86.1	0.6009	0.566556			86.1	5783.84	4917.17	5642.21	5153.77		86.1	0.545931	0.522621			86.1	6555.74	3547.66
			86.25	3008.3	6096.9	2798.21	7194.77		86.25	0.334357	0.280018			86.25	1456.4	5606.97	1468.21	6618.77		86.25	0.203481	0.181553			86.25	7685.04	5057.86	7783.71	4672.77		86.25	0.6009	0.554957			86.25	5783.84	4917.17	5356.21	6127.77		86.25	0.545931	0.466407			86.25	6555.74	3547.66
			86.4	3008.3	6096.9	3746.21	8387.77		86.4	0.334357	0.308737			86.4	1456.4	5606.97	1125.21	8549.77		86.4	0.203481	0.116301			86.4	7685.04	5057.86	8071.21	4780.27		86.4	0.6009	0.686732			86.4	5783.84	4917.17	6213.21	5334.77		86.4	0.545931	0.538034			86.4	6555.74	3547.66
			86.55	3008.3	6096.9	4888.21	7306.77		86.55	0.334357	0.400838			86.55	1456.4	5606.97	2134.21	7337.77		86.55	0.203481	0.225318			86.55	7685.04	5057.86	8880.21	5368.77		86.55	0.6009	0.565897			86.55	5783.84	4917.17	4543.21	5409.77		86.55	0.545931	0.456467			86.55	6555.74	3547.66
			86.7	3008.3	6096.9	2605.21	8577.77		86.7	0.334357	0.232962			86.7	1456.4	5606.97	1387.21	6572.77		86.7	0.203481	0.174273			86.7	7685.04	5057.86	9755.21	4954.27		86.7	0.6009	0.667909			86.7	5783.84	4917.17	6125.21	4612.77		86.7	0.545931	0.570425			86.7	6555.74	3547.66
			86.85	3008.3	6096.9	4566.21	7317.77		86.85	0.334357	0.384232			86.85	1456.4	5606.97	3589.21	8933.77		86.85	0.203481	0.28661			86.85	7685.04	5057.86	8774.71	4493.27		86.85	0.6009	0.657558			86.85	5783.84	4917.17	6027.21	5033.77		86.85	0.545931	0.544907			86.85	6555.74	3547.66
			87	3008.3	6096.9	3995.21	7283.77		87	0.334357	0.354217			87	1456.4	5606.97	1432.21	6149.77		87	0.203481	0.188897			87	7685.04	5057.86	8145.71	6240.77		87	0.6009	0.665211			87	5783.84	4917.17	6589.21	4423.77		87	0.545931	0.598313			87	6555.74	3547.66
			87.15	3008.3	6096.9	2840.21	8584.77		87.15	0.334357	0.248597			87.15	1456.4	5606.97	1575.21	6470.77		87.15	0.203481	0.195776			87.15	7685.04	5057.86	7028.71	8351.27		87.15	0.6009	0.483106			87.15	5783.84	4917.17	5762.21	4534.77		87.15	0.545931	0.559602			87.15	6555.74	3547.66
			87.3	3008.3	6096.9	3369.21	9479.77		87.3	0.334357	0.262216			87.3	1456.4	5606.97	2459.21	6047.77		87.3	0.203481	0.289082			87.3	7685.04	5057.86	7924.71	8191.27		87.3	0.6009	0.429994			87.3	5783.84	4917.17	6973.21	4550.77		87.3	0.545931	0.605104			87.3	6555.74	3547.66
			87.45	3008.3	6096.9	3063.21	9222.77		87.45	0.334357	0.249326			87.45	1456.4	5606.97	2122.21	7798.77		87.45	0.203481	0.213912			87.45	7685.04	5057.86	8643.71	6531.27		87.45	0.6009	0.546259			87.45	5783.84	4917.17	6333.21	5682.77		87.45	0.545931	0.527066			87.45	6555.74	3547.66
[truncated: 56 more rows]
[truncated: 13 more columns]

## Sheet: Figure S18
Supplementary Figure 18. Mass photometry analysis of yeast Rad51
[truncated: 787 more rows]

## Sheet: Figure S20
Supplementary Figure 20. RPA, Rad52, and Rad51 form a stable complex in the absence of ssDNA. Analytical ultracentrifugation sedimentation velocity analysis of RPA, Rad51, and Rad52 alone and in complex. A) Sedimentation profiles of RPA (4 µM), Rad52 (10 µM monomer), and Rad51 (10 µM). RPA sediments as a single heterotrimer. Rad52 is predominantly a homodimer. Rad51 migrates as several polydisper…
[truncated: 501 more rows]

[truncated: 1 more sheets: Figure S21]
